# Supplementary material for: Roles of the ClC chloride channel CLH-1 in food-associated salt chemotaxis behavior of C. elegans
Source: eLife. 2021 Jan 25;10:e55701. doi: 10.7554/eLife.55701 (PMC7834019; doi:10.7554/eLife.55701)
Supplement: Supplementary file 4. [file elife-55701-supp4.zip]

Archive with 18 entries (18 files):
- Plasmid constructions/pCDNA3.1-clh-1cDNA(pe572).ape
- Plasmid constructions/pCDNA3.1-clh-1cDNA(pe577).ape
- Plasmid constructions/pCDNA3.1-clh-1cDNA(wt).ape
- Plasmid constructions/pG-clh-1p-SL2-nls4-mTFP.ape
- Plasmid constructions/pG-dyf-11p-clh-1cDNA(wt).ape
- Plasmid constructions/pG-gcy-5p-clh-1cDNA(pe572)-mTFP.ape
- Plasmid constructions/pG-gcy-5p-clh-1cDNA(wt).ape
- Plasmid constructions/pG-gcy-5p-clh-1cDNA(wt)-mTFP.ape
- Plasmid constructions/pG-gcy-5p-SuperClomeleon.ape
- Plasmid constructions/pG-gcy-7p-clh-1cDNA(wt).ape
- Plasmid constructions/pG-lin-44p-gfp.ape
- Plasmid constructions/pG-lin-44p-mCherry.ape
- Plasmid constructions/pG-myo-3p-venus.ape
- Plasmid constructions/pG-npr-9p-GCaMP6s.ape
- Plasmid constructions/pG-npr-9p-mCherry.ape
- Plasmid constructions/pG-rimb-1p-clh-1cDNA(wt).ape
- Plasmid constructions/pG-vap-1p-clh-1cDNA(wt).ape
- Plasmid constructions/pG-vap-1p-mCherry.ape
