# Supplementary material for: Roles of the ClC chloride channel CLH-1 in food-associated salt chemotaxis behavior of C. elegans
Source: eLife. 2021 Jan 25;10:e55701. doi: 10.7554/eLife.55701 (PMC7834019; doi:10.7554/eLife.55701)
Supplement: Supplementary file 4. [file elife-55701-supp4.zip › Plasmid constructions/pCDNA3.1-clh-1cDNA(pe572).ape]

LOCUS       pCDNA3_1_clh_1cD        8137 bp ds-DNA     linear       15-FEB-2020
DEFINITION  .
ACCESSION   
VERSION     
SOURCE      .
  ORGANISM  .
COMMENT     
COMMENT     ApEinfo:methylated:1
FEATURES             Location/Qualifiers
     primer_bind     complement(5914..5926)
                     /label=EGFP+Link4AS
                     /ApEinfo_fwdcolor=yellow
                     /ApEinfo_revcolor=purple
                     /ApEinfo_graphicformat=arrow_data {{0 1 2 0 0 -1} {} 0}
                     width 5 offset 0
     primer_bind     complement(3943..3955)
                     /label=BamH1+IPRv
                     /ApEinfo_fwdcolor=yellow
                     /ApEinfo_revcolor=purple
                     /ApEinfo_graphicformat=arrow_data {{0 1 2 0 0 -1} {} 0}
                     width 5 offset 0
     misc_feature    905..1032
                     /label=exon1
                     /ApEinfo_fwdcolor=#fff300
                     /ApEinfo_revcolor=green
                     /ApEinfo_graphicformat=arrow_data {{0 1 2 0 0 -1} {} 0}
                     width 5 offset 0
     primer_bind     4348..4360
                     /label=polyA-Sac1R1
                     /ApEinfo_fwdcolor=yellow
                     /ApEinfo_revcolor=purple
                     /ApEinfo_graphicformat=arrow_data {{0 1 2 0 0 -1} {} 0}
                     width 5 offset 0
     misc_feature    3218..3325
                     /label=exon15
                     /ApEinfo_fwdcolor=#fff803
                     /ApEinfo_revcolor=green
                     /ApEinfo_graphicformat=arrow_data {{0 1 2 0 0 -1} {} 0}
                     width 5 offset 0
     primer_bind     complement(6259..6271)
                     /label=Spe1-GnRH2F1
                     /ApEinfo_fwdcolor=yellow
                     /ApEinfo_revcolor=purple
                     /ApEinfo_graphicformat=arrow_data {{0 1 2 0 0 -1} {} 0}
                     width 5 offset 0
     primer_bind     complement(5996..6008)
                     /label=Spe1-polyAR1
                     /ApEinfo_fwdcolor=yellow
                     /ApEinfo_revcolor=purple
                     /ApEinfo_graphicformat=arrow_data {{0 1 2 0 0 -1} {} 0}
                     width 5 offset 0
     misc_feature    3326..3509
                     /label=exon16
                     /ApEinfo_fwdcolor=#ff8400
                     /ApEinfo_revcolor=green
                     /ApEinfo_graphicformat=arrow_data {{0 1 2 0 0 -1} {} 0}
                     width 5 offset 0
     primer_bind     65..77
                     /label= Apa1-42sp50R1
                     /ApEinfo_fwdcolor=yellow
                     /ApEinfo_revcolor=purple
                     /ApEinfo_graphicformat=arrow_data {{0 1 2 0 0 -1} {} 0}
                     width 5 offset 0
     primer_bind     complement(5906..5918)
                     /label=Mlu1+EGFPPolyA-AS
                     /ApEinfo_fwdcolor=yellow
                     /ApEinfo_revcolor=purple
                     /ApEinfo_graphicformat=arrow_data {{0 1 2 0 0 -1} {} 0}
                     width 5 offset 0
     misc_feature    1033..1089
                     /label=exon2
                     /ApEinfo_fwdcolor=#ff7400
                     /ApEinfo_revcolor=green
                     /ApEinfo_graphicformat=arrow_data {{0 1 2 0 0 -1} {} 0}
                     width 5 offset 0
     primer_bind     4398..4410
                     /label=polyA+GA-vector Rv
                     /ApEinfo_fwdcolor=yellow
                     /ApEinfo_revcolor=purple
                     /ApEinfo_graphicformat=arrow_data {{0 1 2 0 0 -1} {} 0}
                     width 5 offset 0
     misc_feature    3510..3625
                     /label=exon17
                     /ApEinfo_fwdcolor=#fff100
                     /ApEinfo_revcolor=green
                     /ApEinfo_graphicformat=arrow_data {{0 1 2 0 0 -1} {} 0}
                     width 5 offset 0
     primer_bind     4258..4270
                     /label=polyA+GA-vector Rv2
                     /ApEinfo_fwdcolor=yellow
                     /ApEinfo_revcolor=purple
                     /ApEinfo_graphicformat=arrow_data {{0 1 2 0 0 -1} {} 0}
                     width 5 offset 0
     primer_bind     4212..4224
                     /label=polyA+GA-vector Rv3
                     /ApEinfo_fwdcolor=yellow
                     /ApEinfo_revcolor=purple
                     /ApEinfo_graphicformat=arrow_data {{0 1 2 0 0 -1} {} 0}
                     width 5 offset 0
     misc_feature    1090..1238
                     /label=exon3
                     /ApEinfo_fwdcolor=#fffe00
                     /ApEinfo_revcolor=green
                     /ApEinfo_graphicformat=arrow_data {{0 1 2 0 0 -1} {} 0}
                     width 5 offset 0
     primer_bind     7128..7140
                     /label=SpeI_ISceI_AmprSE
                     /ApEinfo_fwdcolor=yellow
                     /ApEinfo_revcolor=purple
                     /ApEinfo_graphicformat=arrow_data {{0 1 2 0 0 -1} {} 0}
                     width 5 offset 0
     primer_bind     complement(8028..8040)
                     /label=SpeI+AmprAS
                     /ApEinfo_fwdcolor=yellow
                     /ApEinfo_revcolor=purple
                     /ApEinfo_graphicformat=arrow_data {{0 1 2 0 0 -1} {} 0}
                     width 5 offset 0
     misc_feature    1239..1358
                     /label=exon4
                     /ApEinfo_fwdcolor=#ff7a00
                     /ApEinfo_revcolor=green
                     /ApEinfo_graphicformat=arrow_data {{0 1 2 0 0 -1} {} 0}
                     width 5 offset 0
     primer_bind     complement(5906..5918)
                     /label=MluIsce+EGFPpolAAS
                     /ApEinfo_fwdcolor=yellow
                     /ApEinfo_revcolor=purple
                     /ApEinfo_graphicformat=arrow_data {{0 1 2 0 0 -1} {} 0}
                     width 5 offset 0
     primer_bind     complement(5906..5918)
                     /label=MluIsce+EGFPpolyAAS
                     /ApEinfo_fwdcolor=yellow
                     /ApEinfo_revcolor=purple
                     /ApEinfo_graphicformat=arrow_data {{0 1 2 0 0 -1} {} 0}
                     width 5 offset 0
     misc_feature    complement(3606..3625)
                     /label=cr1
                     /ApEinfo_fwdcolor=cyan
                     /ApEinfo_revcolor=green
                     /ApEinfo_graphicformat=arrow_data {{0 1 2 0 0 -1} {} 0}
                     width 5 offset 0
     primer_bind     complement(5906..5918)
                     /label=EGFPpolyA-AS+Apa1
                     /ApEinfo_fwdcolor=yellow
                     /ApEinfo_revcolor=purple
                     /ApEinfo_graphicformat=arrow_data {{0 1 2 0 0 -1} {} 0}
                     width 5 offset 0
     misc_feature    1359..1490
                     /label=exon5
                     /ApEinfo_fwdcolor=#ffec00
                     /ApEinfo_revcolor=green
                     /ApEinfo_graphicformat=arrow_data {{0 1 2 0 0 -1} {} 0}
                     width 5 offset 0
     primer_bind     complement(7507..7519)
                     /label=AmpR-SE
                     /ApEinfo_fwdcolor=yellow
                     /ApEinfo_revcolor=purple
                     /ApEinfo_graphicformat=arrow_data {{0 1 2 0 0 -1} {} 0}
                     width 5 offset 0
     primer_bind     complement(5906..5918)
                     /label= EcoR1+egfppolAas
                     /ApEinfo_fwdcolor=yellow
                     /ApEinfo_revcolor=purple
                     /ApEinfo_graphicformat=arrow_data {{0 1 2 0 0 -1} {} 0}
                     width 5 offset 0
     misc_feature    1491..1624
                     /label=exon6
                     /ApEinfo_fwdcolor=#ff8400
                     /ApEinfo_revcolor=green
                     /ApEinfo_graphicformat=arrow_data {{0 1 2 0 0 -1} {} 0}
                     width 5 offset 0
     primer_bind     7128..7140
                     /label=MluI_ISceI_AmprSE
                     /ApEinfo_fwdcolor=yellow
                     /ApEinfo_revcolor=purple
                     /ApEinfo_graphicformat=arrow_data {{0 1 2 0 0 -1} {} 0}
                     width 5 offset 0
     primer_bind     complement(8028..8040)
                     /label=MluI+Ampr_AS
                     /ApEinfo_fwdcolor=yellow
                     /ApEinfo_revcolor=purple
                     /ApEinfo_graphicformat=arrow_data {{0 1 2 0 0 -1} {} 0}
                     width 5 offset 0
     misc_feature    1625..1787
                     /label=exon7
                     /ApEinfo_fwdcolor=#fffa00
                     /ApEinfo_revcolor=green
                     /ApEinfo_graphicformat=arrow_data {{0 1 2 0 0 -1} {} 0}
                     width 5 offset 0
     primer_bind     870..882
                     /label=?s?V�i-5)
                     /ApEinfo_fwdcolor=yellow
                     /ApEinfo_revcolor=purple
                     /ApEinfo_graphicformat=arrow_data {{0 1 2 0 0 -1} {} 0}
                     width 5 offset 0
     primer_bind     complement(5893..5905)
                     /label=K/RREVfusion
                     /ApEinfo_fwdcolor=yellow
                     /ApEinfo_revcolor=purple
                     /ApEinfo_graphicformat=arrow_data {{0 1 2 0 0 -1} {} 0}
                     width 5 offset 0
     primer_bind     complement(5917..5929)
                     /label=pCMLC-Age-AS
                     /ApEinfo_fwdcolor=yellow
                     /ApEinfo_revcolor=purple
                     /ApEinfo_graphicformat=arrow_data {{0 1 2 0 0 -1} {} 0}
                     width 5 offset 0
     primer_bind     740..752
                     /label=pCMLC-SE1
                     /ApEinfo_fwdcolor=yellow
                     /ApEinfo_revcolor=purple
                     /ApEinfo_graphicformat=arrow_data {{0 1 2 0 0 -1} {} 0}
                     width 5 offset 0
     primer_bind     complement(5891..5903)
                     /label=HG-gnrh-krREV
                     /ApEinfo_fwdcolor=yellow
                     /ApEinfo_revcolor=purple
                     /ApEinfo_graphicformat=arrow_data {{0 1 2 0 0 -1} {} 0}
                     width 5 offset 0
     primer_bind     5826..5838
                     /label=KR900
                     /ApEinfo_fwdcolor=yellow
                     /ApEinfo_revcolor=purple
                     /ApEinfo_graphicformat=arrow_data {{0 1 2 0 0 -1} {} 0}
                     width 5 offset 0
     primer_bind     complement(5911..5923)
                     /label=PEGFP-AS3New
                     /ApEinfo_fwdcolor=yellow
                     /ApEinfo_revcolor=purple
                     /ApEinfo_graphicformat=arrow_data {{0 1 2 0 0 -1} {} 0}
                     width 5 offset 0
     primer_bind     complement(5919..5931)
                     /label=FP635-R2
                     /ApEinfo_fwdcolor=yellow
                     /ApEinfo_revcolor=purple
                     /ApEinfo_graphicformat=arrow_data {{0 1 2 0 0 -1} {} 0}
                     width 5 offset 0
     misc_feature    2936..2955
                     /label=cf3
                     /ApEinfo_fwdcolor=#00ffff
                     /ApEinfo_revcolor=green
                     /ApEinfo_graphicformat=arrow_data {{0 1 2 0 0 -1} {} 0}
                     width 5 offset 0
     primer_bind     4175..4187
                     /label=KillerRedRevfor
                     /ApEinfo_fwdcolor=yellow
                     /ApEinfo_revcolor=purple
                     /ApEinfo_graphicformat=arrow_data {{0 1 2 0 0 -1} {} 0}
                     width 5 offset 0
     primer_bind     4376..4388
                     /label=eGFPREVfusion
                     /ApEinfo_fwdcolor=yellow
                     /ApEinfo_revcolor=purple
                     /ApEinfo_graphicformat=arrow_data {{0 1 2 0 0 -1} {} 0}
                     width 5 offset 0
     misc_feature    3287..3306
                     /label=f10
                     /ApEinfo_fwdcolor=#00ffff
                     /ApEinfo_revcolor=green
                     /ApEinfo_graphicformat=arrow_data {{0 1 2 0 0 -1} {} 0}
                     width 5 offset 0
     primer_bind     complement(5920..5932)
                     /label=PCMLC-AS3
                     /ApEinfo_fwdcolor=yellow
                     /ApEinfo_revcolor=purple
                     /ApEinfo_graphicformat=arrow_data {{0 1 2 0 0 -1} {} 0}
                     width 5 offset 0
     primer_bind     complement(5911..5923)
                     /label=PEGFP-AS3
                     /ApEinfo_fwdcolor=yellow
                     /ApEinfo_revcolor=purple
                     /ApEinfo_graphicformat=arrow_data {{0 1 2 0 0 -1} {} 0}
                     width 5 offset 0
     misc_feature    1788..2004
                     /label=exon8
                     /ApEinfo_fwdcolor=#ff8600
                     /ApEinfo_revcolor=green
                     /ApEinfo_graphicformat=arrow_data {{0 1 2 0 0 -1} {} 0}
                     width 5 offset 0
     primer_bind     complement(5887..5899)
                     /label=AcGFP-polyA-R1
                     /ApEinfo_fwdcolor=yellow
                     /ApEinfo_revcolor=purple
                     /ApEinfo_graphicformat=arrow_data {{0 1 2 0 0 -1} {} 0}
                     width 5 offset 0
     misc_feature    905..924
                     /label=cf1
                     /ApEinfo_fwdcolor=#00ffff
                     /ApEinfo_revcolor=green
                     /ApEinfo_graphicformat=arrow_data {{0 1 2 0 0 -1} {} 0}
                     width 5 offset 0
     primer_bind     complement(5983..5995)
                     /label=GnRH-killerRedseq
                     /ApEinfo_fwdcolor=yellow
                     /ApEinfo_revcolor=purple
                     /ApEinfo_graphicformat=arrow_data {{0 1 2 0 0 -1} {} 0}
                     width 5 offset 0
     primer_bind     5495..5507
                     /label=Km-F3
                     /ApEinfo_fwdcolor=yellow
                     /ApEinfo_revcolor=purple
                     /ApEinfo_graphicformat=arrow_data {{0 1 2 0 0 -1} {} 0}
                     width 5 offset 0
     misc_feature    2936..2982
                     /label=exon11
                     /ApEinfo_fwdcolor=#fffb00
                     /ApEinfo_revcolor=green
                     /ApEinfo_graphicformat=arrow_data {{0 1 2 0 0 -1} {} 0}
                     width 5 offset 0
     primer_bind     complement(5887..5899)
                     /label=polyA-SceI-R1
                     /ApEinfo_fwdcolor=yellow
                     /ApEinfo_revcolor=purple
                     /ApEinfo_graphicformat=arrow_data {{0 1 2 0 0 -1} {} 0}
                     width 5 offset 0
     misc_feature    2005..2106
                     /label=exon9
                     /ApEinfo_fwdcolor=#fff300
                     /ApEinfo_revcolor=green
                     /ApEinfo_graphicformat=arrow_data {{0 1 2 0 0 -1} {} 0}
                     width 5 offset 0
     primer_bind     complement(5983..5995)
                     /label=M13-Reverse
                     /ApEinfo_fwdcolor=yellow
                     /ApEinfo_revcolor=purple
                     /ApEinfo_graphicformat=arrow_data {{0 1 2 0 0 -1} {} 0}
                     width 5 offset 0
     primer_bind     870..882
                     /label=pcDNA-T7
                     /ApEinfo_fwdcolor=yellow
                     /ApEinfo_revcolor=purple
                     /ApEinfo_graphicformat=arrow_data {{0 1 2 0 0 -1} {} 0}
                     width 5 offset 0
     misc_feature    2983..3027
                     /label=exon12
                     /ApEinfo_fwdcolor=#ff7a00
                     /ApEinfo_revcolor=green
                     /ApEinfo_graphicformat=arrow_data {{0 1 2 0 0 -1} {} 0}
                     width 5 offset 0
     primer_bind     complement(3731..3743)
                     /label=pcDNA-rev
                     /ApEinfo_fwdcolor=yellow
                     /ApEinfo_revcolor=purple
                     /ApEinfo_graphicformat=arrow_data {{0 1 2 0 0 -1} {} 0}
                     width 5 offset 0
     misc_feature    2107..2745
                     /label=exon10
                     /ApEinfo_fwdcolor=#ff8100
                     /ApEinfo_revcolor=green
                     /ApEinfo_graphicformat=arrow_data {{0 1 2 0 0 -1} {} 0}
                     width 5 offset 0
     primer_bind     complement(5875..5887)
                     /label=polyA-ampr-R1
                     /ApEinfo_fwdcolor=yellow
                     /ApEinfo_revcolor=purple
                     /ApEinfo_graphicformat=arrow_data {{0 1 2 0 0 -1} {} 0}
                     width 5 offset 0
     primer_bind     complement(8054..8066)
                     /label=polyA-ampr-F1
                     /ApEinfo_fwdcolor=yellow
                     /ApEinfo_revcolor=purple
                     /ApEinfo_graphicformat=arrow_data {{0 1 2 0 0 -1} {} 0}
                     width 5 offset 0
     primer_bind     7143..7155
                     /label=ampr-R1
                     /ApEinfo_fwdcolor=yellow
                     /ApEinfo_revcolor=purple
                     /ApEinfo_graphicformat=arrow_data {{0 1 2 0 0 -1} {} 0}
                     width 5 offset 0
     misc_feature    3028..3154
                     /label=exon13
                     /ApEinfo_fwdcolor=#ffec00
                     /ApEinfo_revcolor=green
                     /ApEinfo_graphicformat=arrow_data {{0 1 2 0 0 -1} {} 0}
                     width 5 offset 0
     primer_bind     complement(5880..5892)
                     /label=polyA-R1
                     /ApEinfo_fwdcolor=yellow
                     /ApEinfo_revcolor=purple
                     /ApEinfo_graphicformat=arrow_data {{0 1 2 0 0 -1} {} 0}
                     width 5 offset 0
     misc_feature    2746..2935
                     /label=exon11(1)
                     /ApEinfo_label=exon11
                     /ApEinfo_fwdcolor=#fffb00
                     /ApEinfo_revcolor=green
                     /ApEinfo_graphicformat=arrow_data {{0 1 2 0 0 -1} {} 0}
                     width 5 offset 0
     primer_bind     complement(5889..5901)
                     /label=hrGFPAS1
                     /ApEinfo_fwdcolor=yellow
                     /ApEinfo_revcolor=purple
                     /ApEinfo_graphicformat=arrow_data {{0 1 2 0 0 -1} {} 0}
                     width 5 offset 0
     primer_bind     complement(5889..5901)
                     /label=hrGFPAS2
                     /ApEinfo_fwdcolor=yellow
                     /ApEinfo_revcolor=purple
                     /ApEinfo_graphicformat=arrow_data {{0 1 2 0 0 -1} {} 0}
                     width 5 offset 0
     primer_bind     complement(8056..8068)
                     /label=ampr-F1
                     /ApEinfo_fwdcolor=yellow
                     /ApEinfo_revcolor=purple
                     /ApEinfo_graphicformat=arrow_data {{0 1 2 0 0 -1} {} 0}
                     width 5 offset 0
     misc_feature    3155..3217
                     /label=exon14
                     /ApEinfo_fwdcolor=#ff8100
                     /ApEinfo_revcolor=green
                     /ApEinfo_graphicformat=arrow_data {{0 1 2 0 0 -1} {} 0}
                     width 5 offset 0
     primer_bind     7980..7992
                     /label=ampr-R1(1)
                     /ApEinfo_label=ampr-R1
                     /ApEinfo_fwdcolor=yellow
                     /ApEinfo_revcolor=purple
                     /ApEinfo_graphicformat=arrow_data {{0 1 2 0 0 -1} {} 0}
                     width 5 offset 0
     primer_bind     complement(7513..7525)
                     /label=ampr-F2
                     /ApEinfo_fwdcolor=yellow
                     /ApEinfo_revcolor=purple
                     /ApEinfo_graphicformat=arrow_data {{0 1 2 0 0 -1} {} 0}
                     width 5 offset 0
     primer_bind     7404..7416
                     /label=ampr-R2
                     /ApEinfo_fwdcolor=yellow
                     /ApEinfo_revcolor=purple
                     /ApEinfo_graphicformat=arrow_data {{0 1 2 0 0 -1} {} 0}
                     width 5 offset 0
     primer_bind     complement(5913..5925)
                     /label=SpeEGFPpolyA-AS
                     /ApEinfo_fwdcolor=yellow
                     /ApEinfo_revcolor=purple
                     /ApEinfo_graphicformat=arrow_data {{0 1 2 0 0 -1} {} 0}
                     width 5 offset 0
     primer_bind     complement(5911..5923)
                     /label=egfppolAAS
                     /ApEinfo_fwdcolor=yellow
                     /ApEinfo_revcolor=purple
                     /ApEinfo_graphicformat=arrow_data {{0 1 2 0 0 -1} {} 0}
                     width 5 offset 0
     misc_feature    905..924
                     /label=cf1(1)
                     /ApEinfo_label=cf1
                     /ApEinfo_fwdcolor=#00ffff
                     /ApEinfo_revcolor=green
                     /ApEinfo_graphicformat=arrow_data {{0 1 2 0 0 -1} {} 0}
                     width 5 offset 0
     primer_bind     complement(5869..5881)
                     /label=nheI+cmlcEGFP-R1
                     /ApEinfo_fwdcolor=yellow
                     /ApEinfo_revcolor=purple
                     /ApEinfo_graphicformat=arrow_data {{0 1 2 0 0 -1} {} 0}
                     width 5 offset 0
     misc_feature    complement(950..969)
                     /label=cr3
                     /ApEinfo_fwdcolor=cyan
                     /ApEinfo_revcolor=green
                     /ApEinfo_graphicformat=arrow_data {{0 1 2 0 0 -1} {} 0}
                     width 5 offset 0
     primer_bind     complement(5617..5629)
                     /label=FSH1arm-Km-R2
                     /ApEinfo_fwdcolor=yellow
                     /ApEinfo_revcolor=purple
                     /ApEinfo_graphicformat=arrow_data {{0 1 2 0 0 -1} {} 0}
                     width 5 offset 0
     misc_feature    3028..3039
                     /label=nothing beta
                     /ApEinfo_fwdcolor=#8000ff
                     /ApEinfo_revcolor=#8000ff
                     /ApEinfo_graphicformat=arrow_data {{0 1 2 0 0 -1} {} 0}
                     width 5 offset 0
     primer_bind     complement(5617..5629)
                     /label=LH1arm-Km-R2
                     /ApEinfo_fwdcolor=yellow
                     /ApEinfo_revcolor=purple
                     /ApEinfo_graphicformat=arrow_data {{0 1 2 0 0 -1} {} 0}
                     width 5 offset 0
     misc_feature    1360..1380
                     /label=f3
                     /ApEinfo_fwdcolor=#00ffff
                     /ApEinfo_revcolor=green
                     /ApEinfo_graphicformat=arrow_data {{0 1 2 0 0 -1} {} 0}
                     width 5 offset 0
     primer_bind     4383..4395
                     /label=GFP-polyA-AS
                     /ApEinfo_fwdcolor=yellow
                     /ApEinfo_revcolor=purple
                     /ApEinfo_graphicformat=arrow_data {{0 1 2 0 0 -1} {} 0}
                     width 5 offset 0
     misc_feature    1967..1986
                     /label=f5
                     /ApEinfo_fwdcolor=cyan
                     /ApEinfo_revcolor=green
                     /ApEinfo_graphicformat=arrow_data {{0 1 2 0 0 -1} {} 0}
                     width 5 offset 0
     primer_bind     4383..4395
                     /label=hrGFP-eGFP-AS
                     /ApEinfo_fwdcolor=yellow
                     /ApEinfo_revcolor=purple
                     /ApEinfo_graphicformat=arrow_data {{0 1 2 0 0 -1} {} 0}
                     width 5 offset 0
     misc_feature    2518..2537
                     /label=f7
                     /ApEinfo_fwdcolor=#00ffff
                     /ApEinfo_revcolor=green
                     /ApEinfo_graphicformat=arrow_data {{0 1 2 0 0 -1} {} 0}
                     width 5 offset 0
     primer_bind     complement(5913..5925)
                     /label=hrGFP-eGFP-SE
                     /ApEinfo_fwdcolor=yellow
                     /ApEinfo_revcolor=purple
                     /ApEinfo_graphicformat=arrow_data {{0 1 2 0 0 -1} {} 0}
                     width 5 offset 0
     misc_feature    1761..1782
                     /label=geno-f
                     /ApEinfo_fwdcolor=#00ffff
                     /ApEinfo_revcolor=green
                     /ApEinfo_graphicformat=arrow_data {{0 1 2 0 0 -1} {} 0}
                     width 5 offset 0
     primer_bind     complement(5996..6008)
                     /label=PcR-XL-TOPO-up
                     /ApEinfo_fwdcolor=yellow
                     /ApEinfo_revcolor=purple
                     /ApEinfo_graphicformat=arrow_data {{0 1 2 0 0 -1} {} 0}
                     width 5 offset 0
     misc_feature    complement(1848..1867)
                     /label=geno-r
                     /ApEinfo_fwdcolor=cyan
                     /ApEinfo_revcolor=green
                     /ApEinfo_graphicformat=arrow_data {{0 1 2 0 0 -1} {} 0}
                     width 5 offset 0
     primer_bind     complement(5913..5925)
                     /label=Kiss1-3k-EGFP-AS
                     /ApEinfo_fwdcolor=yellow
                     /ApEinfo_revcolor=purple
                     /ApEinfo_graphicformat=arrow_data {{0 1 2 0 0 -1} {} 0}
                     width 5 offset 0
     primer_bind     complement(5913..5925)
                     /label=Kiss1-3k-EGFP-SE
                     /ApEinfo_fwdcolor=yellow
                     /ApEinfo_revcolor=purple
                     /ApEinfo_graphicformat=arrow_data {{0 1 2 0 0 -1} {} 0}
                     width 5 offset 0
     misc_feature    1783..1783
                     /label=G->A
                     /ApEinfo_fwdcolor=#ff0000
                     /ApEinfo_revcolor=green
                     /ApEinfo_graphicformat=arrow_data {{0 1 2 0 0 -1} {} 0}
                     width 5 offset 0
     primer_bind     complement(5911..5923)
                     /label=AcGFP-cmlc-AS
                     /ApEinfo_fwdcolor=yellow
                     /ApEinfo_revcolor=purple
                     /ApEinfo_graphicformat=arrow_data {{0 1 2 0 0 -1} {} 0}
                     width 5 offset 0
     primer_bind     complement(5913..5925)
                     /label=AcGFP-cmlc-SE
                     /ApEinfo_fwdcolor=yellow
                     /ApEinfo_revcolor=purple
                     /ApEinfo_graphicformat=arrow_data {{0 1 2 0 0 -1} {} 0}
                     width 5 offset 0
     primer_bind     complement(5913..5925)
                     /label=kiss2exon2-cmlc-SE
                     /ApEinfo_fwdcolor=yellow
                     /ApEinfo_revcolor=purple
                     /ApEinfo_graphicformat=arrow_data {{0 1 2 0 0 -1} {} 0}
                     width 5 offset 0
     primer_bind     complement(5913..5925)
                     /label=Kiss1-3k-cmlc-cgAS
                     /ApEinfo_fwdcolor=yellow
                     /ApEinfo_revcolor=purple
                     /ApEinfo_graphicformat=arrow_data {{0 1 2 0 0 -1} {} 0}
                     width 5 offset 0
     primer_bind     complement(5913..5925)
                     /label=Kiss1-3k-cmlc-gcSE
                     /ApEinfo_fwdcolor=yellow
                     /ApEinfo_revcolor=purple
                     /ApEinfo_graphicformat=arrow_data {{0 1 2 0 0 -1} {} 0}
                     width 5 offset 0
     primer_bind     complement(5913..5925)
                     /label=Kpn-cmlc-EGFP(c)SE
                     /ApEinfo_fwdcolor=yellow
                     /ApEinfo_revcolor=purple
                     /ApEinfo_graphicformat=arrow_data {{0 1 2 0 0 -1} {} 0}
                     width 5 offset 0
     primer_bind     complement(5989..6001)
                     /label=pCRXLTOPO-SE(-70)
                     /ApEinfo_fwdcolor=yellow
                     /ApEinfo_revcolor=purple
                     /ApEinfo_graphicformat=arrow_data {{0 1 2 0 0 -1} {} 0}
                     width 5 offset 0
     primer_bind     complement(5914..5926)
                     /label=InFu-cmlc-EGFP-AS1
                     /ApEinfo_fwdcolor=yellow
                     /ApEinfo_revcolor=purple
                     /ApEinfo_graphicformat=arrow_data {{0 1 2 0 0 -1} {} 0}
                     width 5 offset 0
     primer_bind     complement(5914..5926)
                     /label=IF-kiss2(3k)EGFP-S
                     /ApEinfo_fwdcolor=yellow
                     /ApEinfo_revcolor=purple
                     /ApEinfo_graphicformat=arrow_data {{0 1 2 0 0 -1} {} 0}
                     width 5 offset 0
     primer_bind     complement(3946..3958)
                     /label=Sal?T�{IP-R1
                     /ApEinfo_fwdcolor=yellow
                     /ApEinfo_revcolor=purple
                     /ApEinfo_graphicformat=arrow_data {{0 1 2 0 0 -1} {} 0}
                     width 5 offset 0
     primer_bind     complement(5911..5923)
                     /label=AcGFP-AS
                     /ApEinfo_fwdcolor=yellow
                     /ApEinfo_revcolor=purple
                     /ApEinfo_graphicformat=arrow_data {{0 1 2 0 0 -1} {} 0}
                     width 5 offset 0
     primer_bind     complement(3946..3958)
                     /label=BGHpolyA-R1
                     /ApEinfo_fwdcolor=yellow
                     /ApEinfo_revcolor=purple
                     /ApEinfo_graphicformat=arrow_data {{0 1 2 0 0 -1} {} 0}
                     width 5 offset 0
     primer_bind     complement(5906..5918)
                     /label=Bgl-Cre-AS1
                     /ApEinfo_fwdcolor=yellow
                     /ApEinfo_revcolor=purple
                     /ApEinfo_graphicformat=arrow_data {{0 1 2 0 0 -1} {} 0}
                     width 5 offset 0
     primer_bind     complement(5914..5926)
                     /label=kiss1-cmlc-rec-AS1
                     /ApEinfo_fwdcolor=yellow
                     /ApEinfo_revcolor=purple
                     /ApEinfo_graphicformat=arrow_data {{0 1 2 0 0 -1} {} 0}
                     width 5 offset 0
     primer_bind     complement(5921..5933)
                     /label=TtT1
                     /ApEinfo_fwdcolor=yellow
                     /ApEinfo_revcolor=purple
                     /ApEinfo_graphicformat=arrow_data {{0 1 2 0 0 -1} {} 0}
                     width 5 offset 0
     primer_bind     complement(5917..5929)
                     /label=TtT2
                     /ApEinfo_fwdcolor=yellow
                     /ApEinfo_revcolor=purple
                     /ApEinfo_graphicformat=arrow_data {{0 1 2 0 0 -1} {} 0}
                     width 5 offset 0
     primer_bind     complement(5917..5929)
                     /label=TtH1
                     /ApEinfo_fwdcolor=yellow
                     /ApEinfo_revcolor=purple
                     /ApEinfo_graphicformat=arrow_data {{0 1 2 0 0 -1} {} 0}
                     width 5 offset 0
     primer_bind     complement(3946..3958)
                     /label=NheI+IP-R1
                     /ApEinfo_fwdcolor=yellow
                     /ApEinfo_revcolor=purple
                     /ApEinfo_graphicformat=arrow_data {{0 1 2 0 0 -1} {} 0}
                     width 5 offset 0
     primer_bind     complement(5908..5920)
                     /label=pAdummyASlong
                     /ApEinfo_fwdcolor=yellow
                     /ApEinfo_revcolor=purple
                     /ApEinfo_graphicformat=arrow_data {{0 1 2 0 0 -1} {} 0}
                     width 5 offset 0
     primer_bind     complement(5982..5994)
                     /label=Cre-seq-AS1
                     /ApEinfo_fwdcolor=yellow
                     /ApEinfo_revcolor=purple
                     /ApEinfo_graphicformat=arrow_data {{0 1 2 0 0 -1} {} 0}
                     width 5 offset 0
     primer_bind     4348..4360
                     /label= link4+polyAsac1R1
                     /ApEinfo_fwdcolor=yellow
                     /ApEinfo_revcolor=purple
                     /ApEinfo_graphicformat=arrow_data {{0 1 2 0 0 -1} {} 0}
                     width 5 offset 0
     primer_bind     complement(5893..5905)
                     /label=GnRH2AS-polyAAS
                     /ApEinfo_fwdcolor=yellow
                     /ApEinfo_revcolor=purple
                     /ApEinfo_graphicformat=arrow_data {{0 1 2 0 0 -1} {} 0}
                     width 5 offset 0
     primer_bind     complement(5893..5905)
                     /label=pNSEAS-polyAAS
                     /ApEinfo_fwdcolor=yellow
                     /ApEinfo_revcolor=purple
                     /ApEinfo_graphicformat=arrow_data {{0 1 2 0 0 -1} {} 0}
                     width 5 offset 0
     primer_bind     complement(6069..6081)
                     /label=polyASE-pNSESE
                     /ApEinfo_fwdcolor=yellow
                     /ApEinfo_revcolor=purple
                     /ApEinfo_graphicformat=arrow_data {{0 1 2 0 0 -1} {} 0}
                     width 5 offset 0
     primer_bind     6007..6019
                     /label=GnRH2-topoAS
                     /ApEinfo_fwdcolor=yellow
                     /ApEinfo_revcolor=purple
                     /ApEinfo_graphicformat=arrow_data {{0 1 2 0 0 -1} {} 0}
                     width 5 offset 0
     primer_bind     complement(5906..5918)
                     /label=EGFPpolyA-AS+BamH1
                     /ApEinfo_fwdcolor=yellow
                     /ApEinfo_revcolor=purple
                     /ApEinfo_graphicformat=arrow_data {{0 1 2 0 0 -1} {} 0}
                     width 5 offset 0
     primer_bind     complement(5906..5918)
                     /label=EGFPpolyA-AS
                     /ApEinfo_fwdcolor=yellow
                     /ApEinfo_revcolor=purple
                     /ApEinfo_graphicformat=arrow_data {{0 1 2 0 0 -1} {} 0}
                     width 5 offset 0
     primer_bind     complement(5983..5995)
                     /label=M13Reverse-strong
                     /ApEinfo_fwdcolor=yellow
                     /ApEinfo_revcolor=purple
                     /ApEinfo_graphicformat=arrow_data {{0 1 2 0 0 -1} {} 0}
                     width 5 offset 0
     primer_bind     7155..7167
                     /label=AmpR-AS
                     /ApEinfo_fwdcolor=yellow
                     /ApEinfo_revcolor=purple
                     /ApEinfo_graphicformat=arrow_data {{0 1 2 0 0 -1} {} 0}
                     width 5 offset 0
     misc_feature    complement(5906..5918)
                     /note=0
                     /label=EGFP-BglII
                     /ApEinfo_fwdcolor=cyan
                     /ApEinfo_revcolor=yellow
                     /ApEinfo_graphicformat=arrow_data {{0 1 2 0 0 -1} {} 0}
                     width 5 offset 0
     misc_feature    complement(5914..5926)
                     /note=0
                     /label=EGFP+Link5AS
                     /ApEinfo_fwdcolor=cyan
                     /ApEinfo_revcolor=yellow
                     /ApEinfo_graphicformat=arrow_data {{0 1 2 0 0 -1} {} 0}
                     width 5 offset 0
     misc_feature    complement(6025..6037)
                     /note=0
                     /label=TALEN-colony-PCRR1
                     /ApEinfo_fwdcolor=cyan
                     /ApEinfo_revcolor=yellow
                     /ApEinfo_graphicformat=arrow_data {{0 1 2 0 0 -1} {} 0}
                     width 5 offset 0
     misc_feature    complement(5619..5631)
                     /note=0
                     /label=gnrh1fosmidAS
                     /ApEinfo_fwdcolor=cyan
                     /ApEinfo_revcolor=yellow
                     /ApEinfo_graphicformat=arrow_data {{0 1 2 0 0 -1} {} 0}
                     width 5 offset 0
     misc_feature    complement(5619..5631)
                     /note=0
                     /label=ITfosmidAS
                     /ApEinfo_fwdcolor=cyan
                     /ApEinfo_revcolor=yellow
                     /ApEinfo_graphicformat=arrow_data {{0 1 2 0 0 -1} {} 0}
                     width 5 offset 0
     misc_feature    complement(5619..5631)
                     /note=0
                     /label=THfosmidAS
                     /ApEinfo_fwdcolor=cyan
                     /ApEinfo_revcolor=yellow
                     /ApEinfo_graphicformat=arrow_data {{0 1 2 0 0 -1} {} 0}
                     width 5 offset 0
     misc_feature    complement(5619..5631)
                     /note=0
                     /label=5ht3afosmidAS
                     /ApEinfo_fwdcolor=cyan
                     /ApEinfo_revcolor=yellow
                     /ApEinfo_graphicformat=arrow_data {{0 1 2 0 0 -1} {} 0}
                     width 5 offset 0
     misc_feature    complement(5619..5631)
                     /note=0
                     /label=VTfosmidAS
                     /ApEinfo_fwdcolor=cyan
                     /ApEinfo_revcolor=yellow
                     /ApEinfo_graphicformat=arrow_data {{0 1 2 0 0 -1} {} 0}
                     width 5 offset 0
     misc_feature    4739..4751
                     /note=0
                     /label=pcDNA3 SV40 promoter Fw
                     /ApEinfo_fwdcolor=cyan
                     /ApEinfo_revcolor=yellow
                     /ApEinfo_graphicformat=arrow_data {{0 1 2 0 0 -1} {} 0}
                     width 5 offset 0
     misc_feature    3737..3960
                     /label=BGHpolyA
                     /ApEinfo_fwdcolor=cyan
                     /ApEinfo_revcolor=green
                     /ApEinfo_graphicformat=arrow_data {{0 1 2 0 0 -1} {} 0}
                     width 5 offset 0
ORIGIN
        1 GACGGATCGG GAGATCTCCC GATCCCCTAT GGTGCACTCT CAGTACAATC TGCTCTGATG
       61 CCGCATAGTT AAGCCAGTAT CTGCTCCCTG CTTGTGTGTT GGAGGTCGCT GAGTAGTGCG
      121 CGAGCAAAAT TTAAGCTACA ACAAGGCAAG GCTTGACCGA CAATTGCATG AAGAATCTGC
      181 TTAGGGTTAG GCGTTTTGCG CTGCTTCGCG ATGTACGGGC CAGATATACG CGTTGACATT
      241 GATTATTGAC TAGTTATTAA TAGTAATCAA TTACGGGGTC ATTAGTTCAT AGCCCATATA
      301 TGGAGTTCCG CGTTACATAA CTTACGGTAA ATGGCCCGCC TGGCTGACCG CCCAACGACC
      361 CCCGCCCATT GACGTCAATA ATGACGTATG TTCCCATAGT AACGCCAATA GGGACTTTCC
      421 ATTGACGTCA ATGGGTGGAG TATTTACGGT AAACTGCCCA CTTGGCAGTA CATCAAGTGT
      481 ATCATATGCC AAGTACGCCC CCTATTGACG TCAATGACGG TAAATGGCCC GCCTGGCATT
      541 ATGCCCAGTA CATGACCTTA TGGGACTTTC CTACTTGGCA GTACATCTAC GTATTAGTCA
      601 TCGCTATTAC CATGGTGATG CGGTTTTGGC AGTACATCAA TGGGCGTGGA TAGCGGTTTG
      661 ACTCACGGGG ATTTCCAAGT CTCCACCCCA TTGACGTCAA TGGGAGTTTG TTTTGGCACC
      721 AAAATCAACG GGACTTTCCA AAATGTCGTA ACAACTCCGC CCCATTGACG CAAATGGGCG
      781 GTAGGCGTGT ACGGTGGGAG GTCTATATAA GCAGAGCTCT CTGGCTAACT AGAGAACCCA
      841 CTGCTTACTG GCTTATCGAA ATTAATACGA CTCACTATAG GGAGACCCAA GCTGGCTAGC
      901 CAGGATGGAA GACGCCGTCG TCGTCGACGA GGAGCACCGA CGACGTGGCG AAGACACTCA
      961 ATCGTCGGGC CAGTCGAGCC TTCCATCGGA CATTGTGCAG TTCACTGCGA GACCCCACAT
     1021 GTTAATGGAA GATGTTGAAT GCAGCCCGAT TGAGCCGACG GAAAAGGAAT GGAATGAATA
     1081 TCGTGATAGG GTTCAAGAAA ATGCGGATCA AATGGAATTG CTAGGAGATG ACGAGTCGAG
     1141 TGACACAGAA GATCAGAATG ATCTGGATGA AGAGTACGAG GATTATTATA CTGATTCAAA
     1201 ATCCACCAGA CGGGAAACAA CGAAAGAATT TTTGACGCGT CAATTCCAAA ATATTGTGCA
     1261 TTTCTTTGTC GAGGACTGGT TCATCTCGGC CGCACTTGGA TTCATCACGG CAATCTTTTC
     1321 GATTTTCATC GATATGGGAA TTGAGTATCT GATTCATTTC CGAAACTTCA TGCTAGAGTC
     1381 TCTGGAGCAA TTCAACAACT ACGCGGCGTT TTGTGGATGG GTGTTTTATA TTACTGGACT
     1441 TGTGTATCTC GCCGCGTTGG TGTGCTATGG ATTTGGAAAA CAGGCTGTTG GATCCGGAAT
     1501 TCCCGAAGTC AAAGTTATCA TTCACGGCTT CCAACTGAAA AATTATTTAT CTGGGAAAAC
     1561 CTTGATCGCG AAGATGATTG GACTTACGCT TACTATTGGA TCAGGTCTTC CAGTTGGTAA
     1621 AGAGGGACCA TTTGTACATA TCGGAGCTAT TGTCGCCTCA CTCCTCAACA AAGTCACCGC
     1681 CGCTTGCCAA TACAACGCAT TTTTCTCCAA CGAAGGTCGT GCCATGGAAA TGTTGAGCAT
     1741 CGGTTGTGCC GTCGGAATCG CTTGCACATT CTCGGCGCCT ATAGGAGCTG TACTGTACGG
     1801 TATCGAGTCA ACTTCCAAAT ATTTTGCTGT GAAAAACTAT TGGAGATCAT TCTTTGCCAC
     1861 TACCTGCTCT GCCATGCTTT TCCGTTTTGC CATTGCGTTC TTTGTGCCAC AACATATTGC
     1921 CGGAACCATT ACTGCCTATT ATCAAACTTA TTTCCCAAAT GAGGTGTTTG TTGTCGAGGA
     1981 ATTGCCATTT TTCATTGGTT TGGGAGTTAT GACTGGTCTT CTCGGAGCTC TCTTCGTCTA
     2041 TTATCACCGA AGAATCGCGT TCTTCAAACG AAAAAATCGC ATCTTCCAGG CCCTATTCGG
     2101 AAAAAGCCCA ATCCTGTTCA CTGCCTGTTG TGCTGCAATT TTCGCCGTTC TCGTCTACCC
     2161 CAATGGTTTA GGAAGCTACG TGGCCGGAAA ATACACTTTC CGTGAAACCC TCGTCGATTT
     2221 CCTCTCCAAC TGTACCCTCT GGAAGCAAAC GAATGGGTCT GAAGGATGTC CACCCCATAT
     2281 GTTGGAGCAT TGGTCGGGTC CAGAAGGAGA TATGATGCCT ATCAACTCTC TTTTGATCTA
     2341 CTTCCTTTTC TATTTTATCA TCGTTCCAAT TTGTATTACC TTGTACATTC CATCAGGAAT
     2401 CTTCGTTCCA TGCTTCGTCA TTGGTGCCTG TGGTGGAAGA ATTTTCGGAG AAATTATATC
     2461 AATGATTTGG CCGTATGGAC TCCGTGGTCT CGGTCAGCCA CAGATCTACC CTGGACTTTA
     2521 TGCCGTGGTT GGAGCTGCGT CATTCACCGG ATCCGTCACT CACTCCTTGT CCATTGCTCT
     2581 AATCGTTTGT GAAACAACTG GACAGCTGTG TGCTCTGCTA CCTGTGCTCA TTGCCCTTAT
     2641 GATCTCAAAT GCTATCTGTG CTTTCCTGCA ACCTTCCATT TATGATTCTA TTATTAAGAT
     2701 TAATGGATAC CCATACCTTG CAGATTTGCC TCCATCTCGT ATGAGTGTGC ATCAAATGAA
     2761 AGTCGAACGT ATCATGGTCA AGGACATCTT CTACATCACC CGCGAGACCA CCTACCGTGA
     2821 GCTCCGCGAG ATGCTCCTCG AGAGTCCAAC CCTTCGCTCC TACCCATTTG TCACCGATTC
     2881 CCGCTCGATG ACACTTCTCG GCTCCGTCGC CCGCAAGTAT CTTCTGTACC TTATTCAACG
     2941 TAAACTCGGA CCCGAGCCAG AGCTCTTCGG ACATCGTAGA AGAAGTCGCA CGGCATCGGA
     3001 AATCTTCAGC ACGATCAACA ATCTAAGAAA GTATTCTAGA CGTGGCTCGC TCGCTGCGAA
     3061 TGGTGCTCAC ATGTCGTCTG GAAATGCGTT GATGACTGAC AGGAATATCT CCGGAAACAC
     3121 TCTTCTTCCA CAATCTCCAC TTCATGAAGA TCAGGGAGAT CGCAGTCCAT TGGCCCCACT
     3181 TCTGTACGCT CAGACTAATC AACACGAGCC GATTGTGCAC TCTTTGGCAA AGAGAGCTGA
     3241 AATTCTATCA AAGAAATTGG ACATGGAAGA AGTGGCAATC GATCCGGCAC CGTTCCAGTT
     3301 GGTTAGAGGC ACCTCTCTTT ACAAGGTCCA CACCCTGTTC TCCCTTCTTG CTCTCAACCA
     3361 TGCCTATGTT ACTGAAAAAG GTCGTCTTTG TGGTGTAGTT GCCGTGAAGG AACTTCGTGA
     3421 GGCGCTCAGT AACATCTACA GTAGAGGAGC TGTCGTCCCG AAACAGAGAA TCCGAACATC
     3481 CACATTCCGA CTCAATCCAG AACAAGATCT TGACCGTGAG CTCCAAAACG GCCATACAGC
     3541 GGAGCCAAAC GGCGCCCCAA TCAGACAACC ACGTGTCACA ATCGATGTTC CTGAAAACGC
     3601 AAAGACGGAT GACGAAACCC GCTAAGGTAC CGAGCTCGGA TCCACTAGTC CAGTGTGGTG
     3661 GAATTCTGCA GATATCCAGC ACAGTGGCGG CCGCTCGAGT CTAGAGGGCC CGTTTAAACC
     3721 CGCTGATCAG CCTCGACTGT GCCTTCTAGT TGCCAGCCAT CTGTTGTTTG CCCCTCCCCC
     3781 GTGCCTTCCT TGACCCTGGA AGGTGCCACT CCCACTGTCC TTTCCTAATA AAATGAGGAA
     3841 ATTGCATCGC ATTGTCTGAG TAGGTGTCAT TCTATTCTGG GGGGTGGGGT GGGGCAGGAC
     3901 AGCAAGGGGG AGGATTGGGA AGACAATAGC AGGCATGCTG GGGATGCGGT GGGCTCTATG
     3961 GCTTCTGAGG CGGAAAGAAC CAGCTGGGGC TCTAGGGGGT ATCCCCACGC GCCCTGTAGC
     4021 GGCGCATTAA GCGCGGCGGG TGTGGTGGTT ACGCGCAGCG TGACCGCTAC ACTTGCCAGC
     4081 GCCCTAGCGC CCGCTCCTTT CGCTTTCTTC CCTTCCTTTC TCGCCACGTT CGCCGGCTTT
     4141 CCCCGTCAAG CTCTAAATCG GGGGCTCCCT TTAGGGTTCC GATTTAGTGC TTTACGGCAC
     4201 CTCGACCCCA AAAAACTTGA TTAGGGTGAT GGTTCACGTA GTGGGCCATC GCCCTGATAG
     4261 ACGGTTTTTC GCCCTTTGAC GTTGGAGTCC ACGTTCTTTA ATAGTGGACT CTTGTTCCAA
     4321 ACTGGAACAA CACTCAACCC TATCTCGGTC TATTCTTTTG ATTTATAAGG GATTTTGCCG
     4381 ATTTCGGCCT ATTGGTTAAA AAATGAGCTG ATTTAACAAA AATTTAACGC GAATTAATTC
     4441 TGTGGAATGT GTGTCAGTTA GGGTGTGGAA AGTCCCCAGG CTCCCCAGCA GGCAGAAGTA
     4501 TGCAAAGCAT GCATCTCAAT TAGTCAGCAA CCAGGTGTGG AAAGTCCCCA GGCTCCCCAG
     4561 CAGGCAGAAG TATGCAAAGC ATGCATCTCA ATTAGTCAGC AACCATAGTC CCGCCCCTAA
     4621 CTCCGCCCAT CCCGCCCCTA ACTCCGCCCA GTTCCGCCCA TTCTCCGCCC CATGGCTGAC
     4681 TAATTTTTTT TATTTATGCA GAGGCCGAGG CCGCCTCTGC CTCTGAGCTA TTCCAGAAGT
     4741 AGTGAGGAGG CTTTTTTGGA GGCCTAGGCT TTTGCAAAAA GCTCCCGGGA GCTTGTATAT
     4801 CCATTTTCGG ATCTGATCAA GAGACAGGAT GAGGATCGTT TCGCATGATT GAACAAGATG
     4861 GATTGCACGC AGGTTCTCCG GCCGCTTGGG TGGAGAGGCT ATTCGGCTAT GACTGGGCAC
     4921 AACAGACAAT CGGCTGCTCT GATGCCGCCG TGTTCCGGCT GTCAGCGCAG GGGCGCCCGG
     4981 TTCTTTTTGT CAAGACCGAC CTGTCCGGTG CCCTGAATGA ACTGCAGGAC GAGGCAGCGC
     5041 GGCTATCGTG GCTGGCCACG ACGGGCGTTC CTTGCGCAGC TGTGCTCGAC GTTGTCACTG
     5101 AAGCGGGAAG GGACTGGCTG CTATTGGGCG AAGTGCCGGG GCAGGATCTC CTGTCATCTC
     5161 ACCTTGCTCC TGCCGAGAAA GTATCCATCA TGGCTGATGC AATGCGGCGG CTGCATACGC
     5221 TTGATCCGGC TACCTGCCCA TTCGACCACC AAGCGAAACA TCGCATCGAG CGAGCACGTA
     5281 CTCGGATGGA AGCCGGTCTT GTCGATCAGG ATGATCTGGA CGAAGAGCAT CAGGGGCTCG
     5341 CGCCAGCCGA ACTGTTCGCC AGGCTCAAGG CGCGCATGCC CGACGGCGAG GATCTCGTCG
     5401 TGACCCATGG CGATGCCTGC TTGCCGAATA TCATGGTGGA AAATGGCCGC TTTTCTGGAT
     5461 TCATCGACTG TGGCCGGCTG GGTGTGGCGG ACCGCTATCA GGACATAGCG TTGGCTACCC
     5521 GTGATATTGC TGAAGAGCTT GGCGGCGAAT GGGCTGACCG CTTCCTCGTG CTTTACGGTA
     5581 TCGCCGCTCC CGATTCGCAG CGCATCGCCT TCTATCGCCT TCTTGACGAG TTCTTCTGAG
     5641 CGGGACTCTG GGGTTCGAAA TGACCGACCA AGCGACGCCC AACCTGCCAT CACGAGATTT
     5701 CGATTCCACC GCCGCCTTCT ATGAAAGGTT GGGCTTCGGA ATCGTTTTCC GGGACGCCGG
     5761 CTGGATGATC CTCCAGCGCG GGGATCTCAT GCTGGAGTTC TTCGCCCACC CCAACTTGTT
     5821 TATTGCAGCT TATAATGGTT ACAAATAAAG CAATAGCATC ACAAATTTCA CAAATAAAGC
     5881 ATTTTTTTCA CTGCATTCTA GTTGTGGTTT GTCCAAACTC ATCAATGTAT CTTATCATGT
     5941 CTGTATACCG TCGACCTCTA GCTAGAGCTT GGCGTAATCA TGGTCATAGC TGTTTCCTGT
     6001 GTGAAATTGT TATCCGCTCA CAATTCCACA CAACATACGA GCCGGAAGCA TAAAGTGTAA
     6061 AGCCTGGGGT GCCTAATGAG TGAGCTAACT CACATTAATT GCGTTGCGCT CACTGCCCGC
     6121 TTTCCAGTCG GGAAACCTGT CGTGCCAGCT GCATTAATGA ATCGGCCAAC GCGCGGGGAG
     6181 AGGCGGTTTG CGTATTGGGC GCTCTTCCGC TTCCTCGCTC ACTGACTCGC TGCGCTCGGT
     6241 CGTTCGGCTG CGGCGAGCGG TATCAGCTCA CTCAAAGGCG GTAATACGGT TATCCACAGA
     6301 ATCAGGGGAT AACGCAGGAA AGAACATGTG AGCAAAAGGC CAGCAAAAGG CCAGGAACCG
     6361 TAAAAAGGCC GCGTTGCTGG CGTTTTTCCA TAGGCTCCGC CCCCCTGACG AGCATCACAA
     6421 AAATCGACGC TCAAGTCAGA GGTGGCGAAA CCCGACAGGA CTATAAAGAT ACCAGGCGTT
     6481 TCCCCCTGGA AGCTCCCTCG TGCGCTCTCC TGTTCCGACC CTGCCGCTTA CCGGATACCT
     6541 GTCCGCCTTT CTCCCTTCGG GAAGCGTGGC GCTTTCTCAT AGCTCACGCT GTAGGTATCT
     6601 CAGTTCGGTG TAGGTCGTTC GCTCCAAGCT GGGCTGTGTG CACGAACCCC CCGTTCAGCC
     6661 CGACCGCTGC GCCTTATCCG GTAACTATCG TCTTGAGTCC AACCCGGTAA GACACGACTT
     6721 ATCGCCACTG GCAGCAGCCA CTGGTAACAG GATTAGCAGA GCGAGGTATG TAGGCGGTGC
     6781 TACAGAGTTC TTGAAGTGGT GGCCTAACTA CGGCTACACT AGAAGAACAG TATTTGGTAT
     6841 CTGCGCTCTG CTGAAGCCAG TTACCTTCGG AAAAAGAGTT GGTAGCTCTT GATCCGGCAA
     6901 ACAAACCACC GCTGGTAGCG GTTTTTTTGT TTGCAAGCAG CAGATTACGC GCAGAAAAAA
     6961 AGGATCTCAA GAAGATCCTT TGATCTTTTC TACGGGGTCT GACGCTCAGT GGAACGAAAA
     7021 CTCACGTTAA GGGATTTTGG TCATGAGATT ATCAAAAAGG ATCTTCACCT AGATCCTTTT
     7081 AAATTAAAAA TGAAGTTTTA AATCAATCTA AAGTATATAT GAGTAAACTT GGTCTGACAG
     7141 TTACCAATGC TTAATCAGTG AGGCACCTAT CTCAGCGATC TGTCTATTTC GTTCATCCAT
     7201 AGTTGCCTGA CTCCCCGTCG TGTAGATAAC TACGATACGG GAGGGCTTAC CATCTGGCCC
     7261 CAGTGCTGCA ATGATACCGC GAGACCCACG CTCACCGGCT CCAGATTTAT CAGCAATAAA
     7321 CCAGCCAGCC GGAAGGGCCG AGCGCAGAAG TGGTCCTGCA ACTTTATCCG CCTCCATCCA
     7381 GTCTATTAAT TGTTGCCGGG AAGCTAGAGT AAGTAGTTCG CCAGTTAATA GTTTGCGCAA
     7441 CGTTGTTGCC ATTGCTACAG GCATCGTGGT GTCACGCTCG TCGTTTGGTA TGGCTTCATT
     7501 CAGCTCCGGT TCCCAACGAT CAAGGCGAGT TACATGATCC CCCATGTTGT GCAAAAAAGC
     7561 GGTTAGCTCC TTCGGTCCTC CGATCGTTGT CAGAAGTAAG TTGGCCGCAG TGTTATCACT
     7621 CATGGTTATG GCAGCACTGC ATAATTCTCT TACTGTCATG CCATCCGTAA GATGCTTTTC
     7681 TGTGACTGGT GAGTACTCAA CCAAGTCATT CTGAGAATAG TGTATGCGGC GACCGAGTTG
     7741 CTCTTGCCCG GCGTCAATAC GGGATAATAC CGCGCCACAT AGCAGAACTT TAAAAGTGCT
     7801 CATCATTGGA AAACGTTCTT CGGGGCGAAA ACTCTCAAGG ATCTTACCGC TGTTGAGATC
     7861 CAGTTCGATG TAACCCACTC GTGCACCCAA CTGATCTTCA GCATCTTTTA CTTTCACCAG
     7921 CGTTTCTGGG TGAGCAAAAA CAGGAAGGCA AAATGCCGCA AAAAAGGGAA TAAGGGCGAC
     7981 ACGGAAATGT TGAATACTCA TACTCTTCCT TTTTCAATAT TATTGAAGCA TTTATCAGGG
     8041 TTATTGTCTC ATGAGCGGAT ACATATTTGA ATGTATTTAG AAAAATAAAC AAATAGGGGT
     8101 TCCGCGCACA TTTCCCCGAA AAGTGCCACC TGACGTC  
//
