# Supplementary material for: Roles of the ClC chloride channel CLH-1 in food-associated salt chemotaxis behavior of C. elegans
Source: eLife. 2021 Jan 25;10:e55701. doi: 10.7554/eLife.55701 (PMC7834019; doi:10.7554/eLife.55701)
Supplement: Supplementary file 4. [file elife-55701-supp4.zip › Plasmid constructions/pG-clh-1p-SL2-nls4-mTFP.ape]

LOCUS       pDEST_SL2nls4mTF       12341 bp ds-DNA     circular     27-DEC-2015
DEFINITION  .
ACCESSION   
VERSION     
SOURCE      .
  ORGANISM  .
COMMENT     
COMMENT     ApEinfo:methylated:1
FEATURES             Location/Qualifiers
     misc_feature    8948..8953
                     /label=MCS II
                     /ApEinfo_fwdcolor=#00ff00
                     /ApEinfo_revcolor=green
                     /ApEinfo_graphicformat=arrow_data {{0 1 2 0 0 -1} {} 0}
                     width 5 offset 0
     misc_feature    7559..7566
                     /label=attR2
                     /ApEinfo_fwdcolor=#0000ff
                     /ApEinfo_revcolor=green
                     /ApEinfo_graphicformat=arrow_data {{0 1 2 0 0 -1} {} 0}
                     width 5 offset 0
     misc_feature    7585..7626
                     /label=synthetic intron
                     /ApEinfo_fwdcolor=#8000ff
                     /ApEinfo_revcolor=green
                     /ApEinfo_graphicformat=arrow_data {{0 1 2 0 0 -1} {} 0}
                     width 5 offset 0
     misc_feature    9016..9722
                     /label=unc54-3-UTR
                     /ApEinfo_fwdcolor=#008080
                     /ApEinfo_revcolor=#008080
                     /ApEinfo_graphicformat=arrow_data {{0 1 2 0 0 -1} {} 0}
                     width 5 offset 0
     misc_feature    10191..11051
                     /label=Amp
                     /ApEinfo_fwdcolor=#ffff00
                     /ApEinfo_revcolor=green
                     /ApEinfo_graphicformat=arrow_data {{0 1 2 0 0 -1} {} 0}
                     width 5 offset 0
     misc_feature    8072..8073
                     /label=MCS II(1)
                     /ApEinfo_label=MCS II
                     /ApEinfo_fwdcolor=#00ff00
                     /ApEinfo_revcolor=green
                     /ApEinfo_graphicformat=arrow_data {{0 1 2 0 0 -1} {} 0}
                     width 5 offset 0
     misc_feature    12230..12341
                     /label=decoy
                     /ApEinfo_fwdcolor=#ff8000
                     /ApEinfo_revcolor=green
                     /ApEinfo_graphicformat=arrow_data {{0 1 2 0 0 -1} {} 0}
                     width 5 offset 0
     misc_feature    9..16
                     /label=attR1
                     /ApEinfo_fwdcolor=#0000ff
                     /ApEinfo_revcolor=green
                     /ApEinfo_graphicformat=arrow_data {{0 1 2 0 0 -1} {} 0}
                     width 5 offset 0
     misc_feature    8954..8971
                     /label=MCS II(2)
                     /ApEinfo_label=MCS II
                     /ApEinfo_fwdcolor=#00ff00
                     /ApEinfo_revcolor=green
                     /ApEinfo_graphicformat=arrow_data {{0 1 2 0 0 -1} {} 0}
                     width 5 offset 0
     misc_feature    8084..8947
                     /label=mTFP (worm)
                     /ApEinfo_fwdcolor=#0080ff
                     /ApEinfo_revcolor=green
                     /ApEinfo_graphicformat=arrow_data {{0 1 2 0 0 -1} {} 0}
                     width 5 offset 0
     misc_feature    7644..7888
                     /label=gpd-2 intergenic region
                     /ApEinfo_fwdcolor=#8080ff
                     /ApEinfo_revcolor=#8080ff
                     /ApEinfo_graphicformat=arrow_data {{0 1 2 0 0 -1} {} 0}
                     width 5 offset 0
     misc_recomb     17..30
                     /label=attB1
                     /ApEinfo_fwdcolor=#dda0dd
                     /ApEinfo_revcolor=#dda0dd
                     /ApEinfo_graphicformat=arrow_data {{0 1 2 0 0 -1} {} 0}
                     width 5 offset 0
     misc_feature    8468..8518
                     /label=Synthetic intron
                     /ApEinfo_fwdcolor=#c0c0c0
                     /ApEinfo_revcolor=green
                     /ApEinfo_graphicformat=arrow_data {{0 1 2 0 0 -1} {} 0}
                     width 5 offset 0
     misc_recomb     complement(7545..7558)
                     /label=attB2
                     /ApEinfo_fwdcolor=#dda0dd
                     /ApEinfo_revcolor=#dda0dd
                     /ApEinfo_graphicformat=arrow_data {{0 1 2 0 0 -1} {} 0}
                     width 5 offset 0
     misc_feature    8246..8296
                     /label=Synthetic intron(1)
                     /ApEinfo_label=Synthetic intron
                     /ApEinfo_fwdcolor=#c0c0c0
                     /ApEinfo_revcolor=green
                     /ApEinfo_graphicformat=arrow_data {{0 1 2 0 0 -1} {} 0}
                     width 5 offset 0
     misc_feature    34..7541
                     /label=clh-1p_1st-intron
                     /ApEinfo_fwdcolor=#ffbb92
                     /ApEinfo_revcolor=green
                     /ApEinfo_graphicformat=arrow_data {{0 1 2 0 0 -1} {} 0}
                     width 5 offset 0
     misc_feature    8735..8785
                     /label=Synthetic intron(2)
                     /ApEinfo_label=Synthetic intron
                     /ApEinfo_fwdcolor=#c0c0c0
                     /ApEinfo_revcolor=green
                     /ApEinfo_graphicformat=arrow_data {{0 1 2 0 0 -1} {} 0}
                     width 5 offset 0
     misc_recomb     17..30
                     /label=attL1
                     /ApEinfo_fwdcolor=plum
                     /ApEinfo_revcolor=plum
                     /ApEinfo_graphicformat=arrow_data {{0 1 2 0 0 -1} {} 0}
                     width 5 offset 0
     primer_bind     12196..12216
                     /label=M13-rev
                     /ApEinfo_fwdcolor=cyan
                     /ApEinfo_revcolor=green
                     /ApEinfo_graphicformat=arrow_data {{0 1 2 0 0 -1} {} 0}
                     width 5 offset 0
     misc_feature    7526..7541
                     /label=exon3
                     /ApEinfo_fwdcolor=#ff7d00
                     /ApEinfo_revcolor=green
                     /ApEinfo_graphicformat=arrow_data {{0 1 2 0 0 -1} {} 0}
                     width 5 offset 0
     rep_origin      11146..11828
                     /label=ColE1 origin
                     /ApEinfo_fwdcolor=gray50
                     /ApEinfo_revcolor=gray50
                     /ApEinfo_graphicformat=arrow_data {{0 1 2 0 0 -1} {} 0}
                     width 5 offset 0
     misc_feature    complement(7552..7558)
                     /label=Gateway Recomb2
                     /ApEinfo_fwdcolor=#ff8080
                     /ApEinfo_revcolor=#ff8080
                     /ApEinfo_graphicformat=arrow_data {{0 1 2 0 0 -1} {} 0}
                     width 5 offset 0
     misc_binding    12168..12190
                     /label=LacO
                     /ApEinfo_fwdcolor=#6495ed
                     /ApEinfo_revcolor=#6495ed
                     /ApEinfo_graphicformat=arrow_data {{0 1 2 0 0 -1} {} 0}
                     width 5 offset 0
     misc_feature    complement(4488..4507)
                     /label=r1
                     /ApEinfo_fwdcolor=cyan
                     /ApEinfo_revcolor=green
                     /ApEinfo_graphicformat=arrow_data {{0 1 2 0 0 -1} {} 0}
                     width 5 offset 0
     CDS             10389..11048
                     /label=AmpR
                     /ApEinfo_fwdcolor=yellow
                     /ApEinfo_revcolor=yellow
                     /ApEinfo_graphicformat=arrow_data {{0 1 2 0 0 -1} {} 0}
                     width 5 offset 0
     misc_feature    7458..7477
                     /label=f2
                     /ApEinfo_fwdcolor=cyan
                     /ApEinfo_revcolor=green
                     /ApEinfo_graphicformat=arrow_data {{0 1 2 0 0 -1} {} 0}
                     width 5 offset 0
     misc_feature    7925..7945
                     /label=SV40 NLS
                     /ApEinfo_fwdcolor=cyan
                     /ApEinfo_revcolor=green
                     /ApEinfo_graphicformat=arrow_data {{0 1 2 0 0 -1} {} 0}
                     width 5 offset 0
     misc_feature    34..54
                     /label=f0
                     /ApEinfo_fwdcolor=#00ffff
                     /ApEinfo_revcolor=green
                     /ApEinfo_graphicformat=arrow_data {{0 1 2 0 0 -1} {} 0}
                     width 5 offset 0
     misc_feature    7967..7987
                     /label=SV40 NLS(1)
                     /ApEinfo_label=SV40 NLS
                     /ApEinfo_fwdcolor=cyan
                     /ApEinfo_revcolor=green
                     /ApEinfo_graphicformat=arrow_data {{0 1 2 0 0 -1} {} 0}
                     width 5 offset 0
     misc_feature    complement(7522..7541)
                     /label=r0
                     /ApEinfo_fwdcolor=cyan
                     /ApEinfo_revcolor=green
                     /ApEinfo_graphicformat=arrow_data {{0 1 2 0 0 -1} {} 0}
                     width 5 offset 0
     misc_feature    8009..8029
                     /label=SV40 NLS(2)
                     /ApEinfo_label=SV40 NLS
                     /ApEinfo_fwdcolor=cyan
                     /ApEinfo_revcolor=green
                     /ApEinfo_graphicformat=arrow_data {{0 1 2 0 0 -1} {} 0}
                     width 5 offset 0
     misc_feature    8051..8071
                     /label=SV40 NLS(3)
                     /ApEinfo_label=SV40 NLS
                     /ApEinfo_fwdcolor=cyan
                     /ApEinfo_revcolor=green
                     /ApEinfo_graphicformat=arrow_data {{0 1 2 0 0 -1} {} 0}
                     width 5 offset 0
     misc_recomb     complement(7559..7565)
                     /label=attB2(1)
                     /ApEinfo_label=attB2
                     /ApEinfo_fwdcolor=#dda0dd
                     /ApEinfo_revcolor=#dda0dd
                     /ApEinfo_graphicformat=arrow_data {{0 1 2 0 0 -1} {} 0}
                     width 5 offset 0
     misc_recomb     10..16
                     /label=attB1(1)
                     /ApEinfo_label=attB1
                     /ApEinfo_fwdcolor=#dda0dd
                     /ApEinfo_revcolor=#dda0dd
                     /ApEinfo_graphicformat=arrow_data {{0 1 2 0 0 -1} {} 0}
                     width 5 offset 0
     UTR             8987..9721
                     /label=unc-54 3UTR
                     /ApEinfo_fwdcolor=pink
                     /ApEinfo_revcolor=pink
                     /ApEinfo_graphicformat=arrow_data {{0 1 2 0 0 -1} {} 0}
                     width 5 offset 0
     exon            9470..9624
                     /label=aex-5 exon1
                     /ApEinfo_fwdcolor=plum
                     /ApEinfo_revcolor=plum
                     /ApEinfo_graphicformat=arrow_data {{0 1 2 0 0 -1} {} 0}
                     width 5 offset 0
     misc_feature    8735..8785
                     /label=synthetic_intron_3
                     /ApEinfo_fwdcolor=#ffff00
                     /ApEinfo_revcolor=#ffff00
                     /ApEinfo_graphicformat=arrow_data {{0 1 2 0 0 -1} {} 0}
                     width 5 offset 0
     misc_feature    8468..8518
                     /label=synthetic_intron_2
                     /ApEinfo_fwdcolor=#ffff00
                     /ApEinfo_revcolor=#ffff00
                     /ApEinfo_graphicformat=arrow_data {{0 1 2 0 0 -1} {} 0}
                     width 5 offset 0
     misc_feature    8246..8296
                     /label=synthetic_intron_1
                     /ApEinfo_fwdcolor=#ffff00
                     /ApEinfo_revcolor=#ffff00
                     /ApEinfo_graphicformat=arrow_data {{0 1 2 0 0 -1} {} 0}
                     width 5 offset 0
     misc_feature    3990..4010
                     /label=f1
                     /ApEinfo_fwdcolor=#00ffff
                     /ApEinfo_revcolor=green
                     /ApEinfo_graphicformat=arrow_data {{0 1 2 0 0 -1} {} 0}
                     width 5 offset 0
     misc_feature    4095..4222
                     /label=exon1
                     /ApEinfo_fwdcolor=#ff8a00
                     /ApEinfo_revcolor=green
                     /ApEinfo_graphicformat=arrow_data {{0 1 2 0 0 -1} {} 0}
                     width 5 offset 0
     misc_recomb     complement(7545..7558)
                     /label=attL2
                     /ApEinfo_fwdcolor=plum
                     /ApEinfo_revcolor=plum
                     /ApEinfo_graphicformat=arrow_data {{0 1 2 0 0 -1} {} 0}
                     width 5 offset 0
     misc_feature    4267..4323
                     /label=exon2
                     /ApEinfo_fwdcolor=#fffb00
                     /ApEinfo_revcolor=green
                     /ApEinfo_graphicformat=arrow_data {{0 1 2 0 0 -1} {} 0}
                     width 5 offset 0
     misc_feature    17..23
                     /label=Gateway recomb1
                     /ApEinfo_fwdcolor=#ff8080
                     /ApEinfo_revcolor=#ff8080
                     /ApEinfo_graphicformat=arrow_data {{0 1 2 0 0 -1} {} 0}
                     width 5 offset 0
ORIGIN
        1 AAGCTATCAC AAGTTTGTAC AAAAAAGCAG GCTgcacaca taattgcggt agacaatttt
       61 ttttcgaaaa aaaagttgta ttttcggaaa tggcctttat ttccgcgcac atttacccgg
      121 aaacgaaaac aataaaagtt gtaatttttg gttttttttt gggatttttt ggggcttttt
      181 ggagtaaaag gaagtgatcg aaaatcagtt ttgaattgta aagacacaaa aaattagaaa
      241 agctcggcca ccaattttgt tttcgcggcc acgattctag aacgttcctg actttaatgg
      301 cagttgtagc aaaaatgcat acccgcctgc ctatagagtt tgccttgaag gcgacctatg
      361 cctacctact taggcgtgaa aacgtcgatc accttcttgg caagtaacac ctgacttgta
      421 ggcatctagg taggcatttt gtgcctagat tgtaaactta aagtgtggca tcattgtgac
      481 ccatattttg aatactcatt taacgacttg tatacatttt ctcataaaaa tctgtgttat
      541 caaatattaa aaattcgaga ttctcttatc aaattacttg tatttttcag agttctcaaa
      601 attgttgtag tctggaaatt cgtcagaaaa attaaaaaat ctggctccaa ttgaagacag
      661 aatgagtcag ttttgttttc acttctcctt cttcttctcc tccttctttt tctttttttc
      721 ttcttcttat cagtaaaatt tcagaattct cagcaaaagt taatttcctt ttcaaatgtt
      781 gtttcaccac accgagacac caacaattat gacatcctaa ttccaattgc tcatagtact
      841 gaaattagtg gcttcttctc cctgttaatt cgcaggtgcc acgtaatcta aggtcatcga
      901 ccataacacg atggtctcga atttcattca gaggcttcct tcttccagtc ttttttcggg
      961 aatccctatg tttttttgac gactaatctc aaaagctcta actgactctc tggcgccgtc
     1021 ggtaaacacc cctccccccc gtcattgcgg atttttcaag tattcttcaa cacaatatct
     1081 tctttagaac caattttgga tttcttgtga aaattggctc cgtgtttttt ttctcgctca
     1141 attgttagaa aaacttgtct ggaagctttg atgttttgaa caaagtcctg tttgaataga
     1201 cacgcgcttg aacttttctc agcaaaattg gattaaacgt ggtggattat cttatgtaac
     1261 tcgtaatttg aaaaaaaaaa ctccttttca cttttttgct ccaatgactt tcagtcccac
     1321 agatgaggat taagttggag attatgacaa ccaaaaacta attttaggtc attttttgag
     1381 ccgccataac ttttttttga gaagttttca agaagattca ttttgaaatt cggtgttttc
     1441 agacgatttc gagtctaata aatcaattaa aaagattgga ctacaccacc tttacaattt
     1501 gaatccattt taattttgtt cacatctacc caatcaagct attttctatt ctacatataa
     1561 ccaaaatata aatgaggaag ctaagataga agtgtgtgcc gaaaattgag gagcttaaaa
     1621 tattcgctta gaatatttta gccaggtaag ttcactgata tcatgcaagt caaaaacatg
     1681 aacgaatcgg gattagagaa aatgaatatg ttctgtccat tggcccaagt accggcaaat
     1741 ttgaattttc atagacatct ttaggataat gagccagact ttaatgtatg tgcaaaaata
     1801 cctgacgagg caagctgtgc ctatctgcct tgtaggcgca taggcaggct tgagggcatg
     1861 tgcttttttt ttattgaaat ctgtcctttc taggctttgg cttttcttaa aatctctata
     1921 actgaaaacc ccacgtcaga gtatgcgtgg gctgctccaa atcgccgtga ctgccactgg
     1981 ctggaaaagc agacaataca aaaccaaata ttttgaagtc tttcttatac cacgacaact
     2041 cgttatttgc ctcttatttt tccgggattt tctctgactt tttcagcttt caatttaacg
     2101 atgaattgtt aaaaacattt atagaatttc tcagaatttt taaaagttat atgactagat
     2161 atattctaag gttttattgt tttttatcat tcatacatgt acatacatgt atgtacatgt
     2221 acatacatgt atgtacatgt atgattaaca tcctttgtct tacatttccg ttcttttctt
     2281 ttttttatta cttttcacta tcagtcacgt gaaatccacg ggaatttctt taaaacttca
     2341 agccttccag atcgaaagtg gatttcttca ggagaatgcg acggaactcg ccgcgagcaa
     2401 ccatcttgtt cgcggtgaat ccggataaag gagcatttcc attgctcatg acacttcctt
     2461 atgagaacta caataatcag gcaaccacat catccgctga cacttcgggc acaacgacca
     2521 ctgatttgac atcgaggagg ttggagagta ttgcagagga tgggagcatt ttgaagtgag
     2581 tttcactgga gcactgggaa aatttaaaat tgtcaacttt aataaatctg gcaattataa
     2641 gtcttaaaaa cagatgagca ccaaattcta gctctgttaa gagttcaaaa ccggatttca
     2701 aaaaggttca cagtttggaa aagtttcaaa aaataattga acttgtttat ttgggtatca
     2761 aacatgagtc atcaatattt aatgcataca taggtatatt caaatcaggg gtgggcggca
     2821 atttttttgt cgacaaactc ggcaaatcga caaattgccg gtttgtaaat ttgccggaaa
     2881 tttttatttt ctgcaaattg gcgatttgtc aatttgccgg aaatgtttaa agggattttt
     2941 tataagacgg aaaaaactgt gcccttttga aatttcgttc ccgttttctc tagaatagaa
     3001 ttttcttact tttcaaaata gatgtaggag cattcatagg atgcgtacaa ttttgccgat
     3061 tgacatttgt attctgaaat ttccaaaaaa acgtgcaaga ccaaacttgc cgctttcccg
     3121 aaaagttcaa ttccagcaat ttgccgattt gccggaaagt ttaatttcga aagtttgcca
     3181 acttgccaga aaatttcgaa atttcggcaa ttttccggca aatccggaaa atcgtaaatt
     3241 tgccggtata tcaatttgcc gaaaattttt caattccggc aatttgccga tttcccggaa
     3301 actttaaatt ccggcaattt gccgatttgc cggaaatttt caattccgac aagtttccga
     3361 tttgccggaa agttcaaatc cgacaatttg ccgatttgcc aaaaatttta aattccgcca
     3421 acttgccgga aaaattcggt aattgccatt tttccggcaa atccggggaa tcgtcaattt
     3481 gccggtttac cgatttgccg aaaatgttca attccggcaa tgtgccaact tgccggaaaa
     3541 ttgcccctca gaattaaaac acatataaac aacaatttga tgtcaaaatg taaatttaaa
     3601 aaagagcatg ttttttttta attctgaaaa ctcaaaaaaa attaaccagc catacagtct
     3661 gaagcagaag tgaaaaccca aaaattatca cagctaaaaa tagtcgaaaa gtaaacaagt
     3721 agtcaattga taagctttgt gtggagtata ttgcagcttc tctatacccc cttttgtatc
     3781 attcaccttc cccttgatca tccattgcgc atgcgcatgt ctgtgaaaaa tgtctgtgaa
     3841 ggaggctcca cccactctta acttcttgtc accatcgatc aagacacctg tgtgattgga
     3901 gaggaataga gatagaaggg gagaaaggaa acggagaaaa gaagaaaaac gaagaatatt
     3961 ttgaattatt gatattgtat cgtctttctc atctcgattg tgtttctgcc cccagtgtca
     4021 tcacctaaca gttcgcctcc tttttcttac tttttacgtg tagttttcat tgttaattga
     4081 ttctgcacat caggatggaa gacgccgtcg tcgtcgacga ggagcaccga cgacgtggcg
     4141 aagacactca atcgtcgggc cagtcgagcc ttccatcgga cattgtgcag ttcactgcga
     4201 gaccccacat gttaatggaa gagtgagcaa cttagtgtgt gattgttagt gtgttttttc
     4261 ttgcagtgtt gaatgcagcc cgattgagcc gacggaaaag gaatggaatg aatatcgtga
     4321 taggtttgtg tggtgttgtg tggattttat gaaacggact cgctaggtgt cggctgcgtt
     4381 tgaagttgat cctagaatac aaatccggcc gacctgcaaa gtgtcggctg ctttaaaggt
     4441 tgagctttcc caatggtccc gcaagatgcc cgctgcttaa aaaaccttat cctatgtggc
     4501 ctcgcaaggg gtcggctgct tttaatagct gagccaagct ttgaaactct ggtccagcta
     4561 ggcgtcggct gctttgaaaa aaaaaactag tcaaaacttt accaagacag cccgtgaagt
     4621 gtcggctgct ttcaataagt taccccaaac cgatgcagtt tggtccagcg agctgtcggc
     4681 tgctataact ttttgacaaa atttatccag acatagtaac agggaattta ataaattaaa
     4741 ttgaaataaa aaaaacaaaa aaattttgtt acccgtcaga tgtcggtggc ttttttttaa
     4801 aagtttttct atgtttttac tcacaaatta tccctagtaa acatattttg tagtcatccc
     4861 ctgtgacctg aagccttttt tgtccaaaag taccaaaaat agaagtccaa agtgtcagaa
     4921 aaagaaaaac tatcaatttg ttcaatttct aattcgattc atcatctcgt gagtctcgat
     4981 catcatcatc attatcgttc atatatgggc gaaaactgat cataccacag ttcttgcagg
     5041 cgaatacgaa taccattctt atcatgaaaa gaaacggaaa tagaaacatg accaaggggt
     5101 ctggcaggct tttcatgtga ataccccatt tagcatttcc ccaaataacc atccaaatct
     5161 gaaagctttt gttgaatcag ttcaaagata cacaacccta tgagtaaatg gtgtttcttt
     5221 atcacttatg ggggaagaaa gaattggggg acgccaccga aaatagactt gtttccttag
     5281 tggacacgct tccggccatc acacgaatca aataagacaa ttaattgagg aagagaaaag
     5341 gacattggaa gttattgatt tgagaaatgt agaccaggtg attagagggg ttatggggat
     5401 tttgggtaat ggagaattaa tattaacaaa aattttgagt cctcggtata aatcaggggt
     5461 gagcggcaaa tgccgttcgg caaattgatt tgtcgacaaa ttcagcaaat cggcaaattg
     5521 ccggtttgcc aatttgccgg aaattttcaa ttccggaaat ttgccggttt gccgatttgt
     5581 cgtttgccgg aaacgttttg agggattttt ttacaagacg gaaacactta actgtgtcat
     5641 tttaattatt tccgtttttt ctagatattc tcatagaatt tttttatttt tcaaaataga
     5701 tgtaggaaca tttataggat ttgtttaatt tttccatttg aaattgaaat ccttaaattt
     5761 caaaaaaaaa aagtgcaaaa ctacaatttg acagaaattt tcaattccgg caaattgccg
     5821 atttcccgga aatttaaatt ccggcaattt gacgatttgc cgatctgccg gaaaacatcg
     5881 tttgcctacg taatttgtta gttggcattt tttctgcaaa gctaaaacta gccgagatat
     5941 gagctgtgaa aatgcatcgg caaattcggc aaatttgccg cacacctctg gtaaatacgt
     6001 tttgtttcca tctaaagctg gataatgaat tccacttaca tacttatttt taaggtctca
     6061 cgtttaccaa ataggcaact ttttgtttgc tcgcacaatt ttacaatagg gagttttttg
     6121 ttgattttag ccacttgcga taggtattca aaattgtgaa aagtattaaa ctccatttaa
     6181 gttagtgaga acattgattt tccaatttct ttttccaatg ttttgatgtc ctccaactgc
     6241 tcctaatttg caaaaactag ctggaatttt atcaaacatg aaaaataaat tgaaaaatcg
     6301 cagttaattt ccacgacaaa aagccaaaga ctatctcgag agagataaat tgaaattcca
     6361 aacagtttcc gctttgcggt gtcatctctc tgatcggtct ttcaacttcc atagaacata
     6421 cattgtcttt tcatcttctt cttcaccgag acaccgtcca aatcgattcc gtctcctatc
     6481 cgcaatacac tatttcacct ggggtgaact ggttgttgga ctatgaactt tttctctgat
     6541 tctcactttt ttcttccctt ttttgtgact tgataagttt tttttcgtag aaattggaaa
     6601 ataaaaaatt agatgccgct agggctgaaa agaaaggaac ttacttgagc tcacgccaga
     6661 atatgcaatt ggaagatgga atgcttctac ggcttatagc tcggctgtct taattgttat
     6721 caaaaatttt tcatttatca aaatatagag acacattttg cacgtatttt ttcagttgac
     6781 aatattttga taaatccaaa ggcaagtgag ttttgagctg tcaaagtaga ggggaaatag
     6841 taaagtattt ttatataata ccggattgcc cttgtactga aaaatagaaa ataggaattt
     6901 actagacttc cagtcgtgtt taaatcaaat tactgtaaat tttccctcag cacctcccaa
     6961 attacgccaa caatttcctc cgccacttcc tctaccacac tatttcatca tcacggttct
     7021 cagtgatcag atgacgtcat tctagtcttt gaaagatcga ttctctccct ttcatactgt
     7081 tgtgttgtgt attcaagaag aagctgcgtt ggttgtttcg caggtcgtta gacctatatc
     7141 ctcccgtcag atttcgtctt gatatgacac agtttatcgg acaatttcga tggttcgttt
     7201 ttagactttt ttgttttgct gtagggccga gttaccggtt tgaacttgaa cagtaggcac
     7261 gttttcaggc tagcgtgcct acctattttt aagcaggaaa ctcggaggtt ttattggaac
     7321 ttattaattt agagttgttg tgaccaaata taaattgaca taaaaaaatt tattatatat
     7381 aagtgaatta tcctattaat taattaaaaa agtaggcagg cgtaggtcgc ctagtaaaga
     7441 ggcaggtacg tgtgcgccta tgcgaaaggc ctaggcaacc gcaataatca aaatagtcaa
     7501 gtagttaaca attttatgat tccagggttc aagaaaatgc gACCCAGCTT TCTTGTACAA
     7561 AGTGGTGATC CAAAGGACCC AAAGGTATGT TTCGAATGAT ACTAACATAA CATAGAACAT
     7621 TTTCAGGAGG ACCCTTGGct agcgctgtct catcctactt tcacctagtt aactgcttgt
     7681 cttaaaatct atgcttctct ttagtatcta aaattttcct agaagcttac aagtatataa
     7741 atggtctctt ctcaataaag gttgtatatt tattcatctt attgaatctg ccatttcctc
     7801 gtttttgcga gtttatatac cttccaattt tctttctatt gtattttcaa cttctaattt
     7861 taattcaggg aaactgcttc aacgcatctC TAGCAGGGTA CCGAGCTCAG AAAAAATGAC
     7921 TGCTCCAAAG AAGAAGCGTA AGGTACCGGC AGAAAAAATG ACTGCTCCAA AGAAGAAGCG
     7981 TAAGGTACCG GCAGAAAAAA TGACTGCTCC AAAGAAGAAG CGTAAGGTAC CGGCAGAAAA
     8041 AATGACTGCT CCAAAGAAGA AGCGTAAGGT ACCggtagaa aaaATGGTGA GCAAGGGCGA
     8101 AGAGACTACA ATGGGCGTTA TCAAGCCAGA CATGAAGATC AAGCTCAAGA TGGAGGGAAA
     8161 CGTCAACGGA CACGCCTTCG TCATCGAGGG AGAGGGAGAG GGAAAGCCAT ACGACGGAAC
     8221 CAACACCATC AACCTCGAGG TCAAGgtaag tttaaacata tatatactaa ctaaccctga
     8281 ttatttaaat tttcagGAGG GAGCCCCACT CCCATTCTCC TACGACATCC TCACCACCGC
     8341 CTTCgCCTAC GGAAACCGTG CCTTCACCAA GTACCCAGAC GACATCCCAA ACTACTTCAA
     8401 GCAATCCTTC CCAGAGGGAT ACTCCTGGGA GCGTACCATG ACCTTCGAGG ACAAGGGAAT
     8461 CGTCAAGgta agtttaaaca gttcggtact aactaaccat acatatttaa attttcagGT
     8521 CAAGTCCGAC ATCTCCATGG AGGAGGACTC CTTCATCTAC GAGATCCACC TCAAGGGAGA
     8581 GAACTTCCCA CCAAACGGAC CAGTCATGCA AAAGaAGACC ACCGGATGGG ACGCCTCCAC
     8641 CGAGCGTATG TACGTCCGTG ACGGAGTCCT CAAGGGAGAC GTCAAGcacA AGCTCCTCCT
     8701 CGAGGGAGGA GGACACCACC GTGTCGACTT CAAGgtaagt ttaaacatga ttttactaac
     8761 taactaatct gatttaaatt ttcagACCAT CTACCGTGCC AAGAAGGCCG TCAAGCTCCC
     8821 AGACTACCAC TTCGTCGACC ACCGTATCGA GATCCTCAAC CACGACAAGG ACTACAACAA
     8881 GGTCACCGTC TACGAGtcCG CCGTCGCCCG TAACTCCACC GACGGAATGG ACGAGCTCTA
     8941 CAAGTAAGAT ATCTGAGCTC CGCATCGGCC GCTGTCATCA GATCGCCATC TCGCGCCCGT
     9001 GCCTCTGACT TCTAAGTCCA ATTACTCTTC AACATCCCTA CATGCTCTTT CTCCCTGTGC
     9061 TCCCACCCCC TATTTTTGTT ATTATCAAAA AAACTTCTTC TTAATTTCTT TGTTTTTTAG
     9121 CTTCTTTTAA GTCACCTCTA ACAATGAAAT TGTGTAGATT CAAAAATAGA ATTAATTCGT
     9181 AATAAAAAGT CGAAAAAAAT TGTGCTCCCT CCCCCCATTA ATAATAATTC TATCCCAAAA
     9241 TCTACACAAT GTTCTGTGTA CACTTCTTAT GTTTTTTTTA CTTCTGATAA ATTTTTTTTG
     9301 AAACATCATA GAAAAAACCG CACACAAAAT ACCTTATCAT ATGTTACGTT TCAGTTTATG
     9361 ACCGCAATTT TTATTTCTTC GCACGTCTGG GCCTCTCATG ACGTCAAATC ATGCTCATCG
     9421 TGAAAAAGTT TTGGAGTATT TTTGGAATTT TTCAATCAAG TGAAAGTTTA TGAAATTAAT
     9481 TTTCCTGCTT TTGCTTTTTG GGGGTTTCCC CTATTGTTTG TCAAGAGTTT CGAGGACGGC
     9541 GTTTTTCTTG CTAAAATCAC AAGTATTGAT GAGCACGATG CAAGAAAGAT CGGAAGAAGG
     9601 TTTGGGTTTG AGGCTCAGTG GAAGGTGAGT AGAAGTTGAT AATTTGAAAG TGGAGTAGTG
     9661 TCTATGGGGT TTTTGCCTTA AATGACAGAA TACATTCCCA ATATACCAAA CATAACTGTT
     9721 TCCTACTAGT CGGCCGTACG GGCCCTTTCG TCTCGCGCGT TTCGGTGATG ACGGTGAAAA
     9781 CCTCTGACAC ATGCAGCTCC CGGAGACGGT CACAGCTTGT CTGTAAGCGG ATGCCGGGAG
     9841 CAGACAAGCC CGTCAGGGCG CGTCAGCGGG TGTTGGCGGG TGTCGGGGCT GGCTTAACTA
     9901 TGCGGCATCA GAGCAGATTG TACTGAGAGT GCACCATATG CGGTGTGAAA TACCGCACAG
     9961 ATGCGTAAGG AGAAAATACC GCATCAGGCG GCCTTAAGGG CCTCGTGATA CGCCTATTTT
    10021 TATAGGTTAA TGTCATGATA ATAATGGTTT CTTAGACGTC AGGTGGCACT TTTCGGGGAA
    10081 ATGTGCGCGG AACCCCTATT TGTTTATTTT TCTAAATACA TTCAAATATG TATCCGCTCA
    10141 TGAGACAATA ACCCTGATAA ATGCTTCAAT AATATTGAAA AAGGAAGAGT ATGAGTATTC
    10201 AACATTTCCG TGTCGCCCTT ATTCCCTTTT TTGCGGCATT TTGCCTTCCT GTTTTTGCTC
    10261 ACCCAGAAAC GCTGGTGAAA GTAAAAGATG CTGAAGATCA GTTGGGTGCA CGAGTGGGTT
    10321 ACATCGAACT GGATCTCAAC AGCGGTAAGA TCCTTGAGAG TTTTCGCCCC GAAGAACGTT
    10381 TTCCAATGAT GAGCACTTTT AAAGTTCTGC TATGTGGCGC GGTATTATCC CGTATTGACG
    10441 CCGGGCAAGA GCAACTCGGT CGCCGCATAC ACTATTCTCA GAATGACTTG GTTGAGTACT
    10501 CACCAGTCAC AGAAAAGCAT CTTACGGATG GCATGACAGT AAGAGAATTA TGCAGTGCTG
    10561 CCATAACCAT GAGTGATAAC ACTGCGGCCA ACTTACTTCT GACAACGATC GGAGGACCGA
    10621 AGGAGCTAAC CGCTTTTTTG CACAACATGG GGGATCATGT AACTCGCCTT GATCGTTGGG
    10681 AACCGGAGCT GAATGAAGCC ATACCAAACG ACGAGCGTGA CACCACGATG CCTGTAGCAA
    10741 TGGCAACAAC GTTGCGCAAA CTATTAACTG GCGAACTACT TACTCTAGCT TCCCGGCAAC
    10801 AATTAATAGA CTGGATGGAG GCGGATAAAG TTGCAGGACC ACTTCTGCGC TCGGCCCTTC
    10861 CGGCTGGCTG GTTTATTGCT GATAAATCTG GAGCCGGTGA GCGTGGGTCT CGCGGTATCA
    10921 TTGCAGCACT GGGGCCAGAT GGTAAGCCCT CCCGTATCGT AGTTATCTAC ACGACGGGGA
    10981 GTCAGGCAAC TATGGATGAA CGAAATAGAC AGATCGCTGA GATAGGTGCC TCACTGATTA
    11041 AGCATTGGTA ACTGTCAGAC CAAGTTTACT CATATATACT TTAGATTGAT TTAAAACTTC
    11101 ATTTTTAATT TAAAAGGATC TAGGTGAAGA TCCTTTTTGA TAATCTCATG ACCAAAATCC
    11161 CTTAACGTGA GTTTTCGTTC CACTGAGCGT CAGACCCCGT AGAAAAGATC AAAGGATCTT
    11221 CTTGAGATCC TTTTTTTCTG CGCGTAATCT GCTGCTTGCA AACAAAAAAA CCACCGCTAC
    11281 CAGCGGTGGT TTGTTTGCCG GATCAAGAGC TACCAACTCT TTTTCCGAAG GTAACTGGCT
    11341 TCAGCAGAGC GCAGATACCA AATACTGTCC TTCTAGTGTA GCCGTAGTTA GGCCACCACT
    11401 TCAAGAACTC TGTAGCACCG CCTACATACC TCGCTCTGCT AATCCTGTTA CCAGTGGCTG
    11461 CTGCCAGTGG CGATAAGTCG TGTCTTACCG GGTTGGACTC AAGACGATAG TTACCGGATA
    11521 AGGCGCAGCG GTCGGGCTGA ACGGGGGGTT CGTGCACACA GCCCAGCTTG GAGCGAACGA
    11581 CCTACACCGA ACTGAGATAC CTACAGCGTG AGCATTGAGA AAGCGCCACG CTTCCCGAAG
    11641 GGAGAAAGGC GGACAGGTAT CCGGTAAGCG GCAGGGTCGG AACAGGAGAG CGCACGAGGG
    11701 AGCTTCCAGG GGGAAACGCC TGGTATCTTT ATAGTCCTGT CGGGTTTCGC CACCTCTGAC
    11761 TTGAGCGTCG ATTTTTGTGA TGCTCGTCAG GGGGGCGGAG CCTATGGAAA AACGCCAGCA
    11821 ACGCGGCCTT TTTACGGTTC CTGGCCTTTT GCTGGCCTTT TGCTCACATG TTCTTTCCTG
    11881 CGTTATCCCC TGATTCTGTG GATAACCGTA TTACCGCCTT TGAGTGAGCT GATACCGCTC
    11941 GCCGCAGCCG AACGACCGAG CGCAGCGAGT CAGTGAGCGA GGAAGCGGAA GAGCGCCCAA
    12001 TACGCAAACC GCCTCTCCCC GCGCGTTGGC CGATTCATTA ATGCAGCTGG CACGACAGGT
    12061 TTCCCGACTG GAAAGCGGGC AGTGAGCGCA ACGCAATTAA TGTGAGTTAG CTCACTCATT
    12121 AGGCACCCCA GGCTTTACAC TTTATGCTTC CGGCTCGTAT GTTGTGTGGA ATTGTGAGCG
    12181 GATAACAATT TCACACAGGA AACAGCTATG ACCATGATTA CGCCAAGCTg taagtttaaa
    12241 catgatctta ctaactaact attctcattt aaattttcag AGCTTAAAAA TGGCTGAAAT
    12301 CACTCACAAC GATGGATACG CTAACAACTT GGAAATGAAA T 
//
