# Supplementary material for: Roles of the ClC chloride channel CLH-1 in food-associated salt chemotaxis behavior of C. elegans
Source: eLife. 2021 Jan 25;10:e55701. doi: 10.7554/eLife.55701 (PMC7834019; doi:10.7554/eLife.55701)
Supplement: Supplementary file 4. [file elife-55701-supp4.zip › Plasmid constructions/pG-dyf-11p-clh-1cDNA(wt).ape]

LOCUS       pG_dyf_11p_clh_1       10441 bp ds-DNA     circular     15-FEB-2020
DEFINITION  .
ACCESSION   
VERSION     
SOURCE      .
  ORGANISM  .
COMMENT      
COMMENT     
COMMENT     ApEinfo:methylated:1
FEATURES             Location/Qualifiers
     misc_feature    7116..7822
                     /label=unc54-3-UTR
                     /ApEinfo_fwdcolor=#008080
                     /ApEinfo_revcolor=#008080
                     /ApEinfo_graphicformat=arrow_data {{0 1 2 0 0 -1} {} 0}
                     width 5 offset 0
     misc_recomb     complement(4224..4230)
                     /label=attB2
                     /ApEinfo_fwdcolor=#dda0dd
                     /ApEinfo_revcolor=#dda0dd
                     /ApEinfo_graphicformat=arrow_data {{0 1 2 0 0 -1} {} 0}
                     width 5 offset 0
     misc_recomb     10..16
                     /label=attB1
                     /ApEinfo_fwdcolor=#dda0dd
                     /ApEinfo_revcolor=#dda0dd
                     /ApEinfo_graphicformat=arrow_data {{0 1 2 0 0 -1} {} 0}
                     width 5 offset 0
     misc_feature    5413..5514
                     /label=exon9
                     /ApEinfo_fwdcolor=#fff300
                     /ApEinfo_revcolor=green
                     /ApEinfo_graphicformat=arrow_data {{0 1 2 0 0 -1} {} 0}
                     width 5 offset 0
     misc_recomb     complement(4224..4230)
                     /label=attR2
                     /ApEinfo_fwdcolor=plum
                     /ApEinfo_revcolor=plum
                     /ApEinfo_graphicformat=arrow_data {{0 1 2 0 0 -1} {} 0}
                     width 5 offset 0
     misc_recomb     10..16
                     /label=attR1
                     /ApEinfo_fwdcolor=plum
                     /ApEinfo_revcolor=plum
                     /ApEinfo_graphicformat=arrow_data {{0 1 2 0 0 -1} {} 0}
                     width 5 offset 0
     misc_feature    6563..6625
                     /label=exon14
                     /ApEinfo_fwdcolor=#ff8100
                     /ApEinfo_revcolor=green
                     /ApEinfo_graphicformat=arrow_data {{0 1 2 0 0 -1} {} 0}
                     width 5 offset 0
     misc_feature    4250..4291
                     /label=synthetic intron
                     /ApEinfo_fwdcolor=#ff80ff
                     /ApEinfo_revcolor=green
                     /ApEinfo_graphicformat=arrow_data {{0 1 2 0 0 -1} {} 0}
                     width 5 offset 0
     misc_feature    4498..4646
                     /label=exon3
                     /ApEinfo_fwdcolor=#fffe00
                     /ApEinfo_revcolor=green
                     /ApEinfo_graphicformat=arrow_data {{0 1 2 0 0 -1} {} 0}
                     width 5 offset 0
     misc_feature    join(4303..4305,7034..7071)
                     /label=MCS II
                     /ApEinfo_fwdcolor=#a9ff8f
                     /ApEinfo_revcolor=green
                     /ApEinfo_graphicformat=arrow_data {{0 1 2 0 0 -1} {} 0}
                     width 5 offset 0
     misc_feature    4767..4898
                     /label=exon5
                     /ApEinfo_fwdcolor=#ffec00
                     /ApEinfo_revcolor=green
                     /ApEinfo_graphicformat=arrow_data {{0 1 2 0 0 -1} {} 0}
                     width 5 offset 0
     misc_feature    7040..7042
                     /label=ATG in MCSII
                     /ApEinfo_fwdcolor=cyan
                     /ApEinfo_revcolor=green
                     /ApEinfo_graphicformat=arrow_data {{0 1 2 0 0 -1} {} 0}
                     width 5 offset 0
     misc_feature    complement(7014..7033)
                     /label=cr1
                     /ApEinfo_fwdcolor=cyan
                     /ApEinfo_revcolor=green
                     /ApEinfo_graphicformat=arrow_data {{0 1 2 0 0 -1} {} 0}
                     width 5 offset 0
     misc_feature    4236..4254
                     /label=pPDSeq1
                     /ApEinfo_fwdcolor=#00ffff
                     /ApEinfo_revcolor=green
                     /ApEinfo_graphicformat=arrow_data {{0 1 2 0 0 -1} {} 0}
                     width 5 offset 0
     misc_feature    5196..5412
                     /label=exon8
                     /ApEinfo_fwdcolor=#ff8600
                     /ApEinfo_revcolor=green
                     /ApEinfo_graphicformat=arrow_data {{0 1 2 0 0 -1} {} 0}
                     width 5 offset 0
     misc_feature    complement(7143..7162)
                     /label=pDEST-3'UTR-R
                     /ApEinfo_fwdcolor=cyan
                     /ApEinfo_revcolor=green
                     /ApEinfo_graphicformat=arrow_data {{0 1 2 0 0 -1} {} 0}
                     width 5 offset 0
     misc_feature    4313..4332
                     /label=cf1
                     /ApEinfo_fwdcolor=#00ffff
                     /ApEinfo_revcolor=green
                     /ApEinfo_graphicformat=arrow_data {{0 1 2 0 0 -1} {} 0}
                     width 5 offset 0
     misc_feature    complement(7814..7835)
                     /label=unc-54UTRspe1'
                     /ApEinfo_fwdcolor=cyan
                     /ApEinfo_revcolor=green
                     /ApEinfo_graphicformat=arrow_data {{0 1 2 0 0 -1} {} 0}
                     width 5 offset 0
     misc_feature    6344..6363
                     /label=cf3
                     /ApEinfo_fwdcolor=#00ffff
                     /ApEinfo_revcolor=green
                     /ApEinfo_graphicformat=arrow_data {{0 1 2 0 0 -1} {} 0}
                     width 5 offset 0
     primer_bind     10296..10316
                     /label=M13-rev
                     /ApEinfo_fwdcolor=cyan
                     /ApEinfo_revcolor=green
                     /ApEinfo_graphicformat=arrow_data {{0 1 2 0 0 -1} {} 0}
                     width 5 offset 0
     misc_feature    complement(5256..5275)
                     /label=geno-r
                     /ApEinfo_fwdcolor=cyan
                     /ApEinfo_revcolor=green
                     /ApEinfo_graphicformat=arrow_data {{0 1 2 0 0 -1} {} 0}
                     width 5 offset 0
     rep_origin      9246..9928
                     /label=ColE1 origin
                     /ApEinfo_fwdcolor=gray50
                     /ApEinfo_revcolor=gray50
                     /ApEinfo_graphicformat=arrow_data {{0 1 2 0 0 -1} {} 0}
                     width 5 offset 0
     misc_binding    10268..10290
                     /label=LacO
                     /ApEinfo_fwdcolor=#6495ed
                     /ApEinfo_revcolor=#6495ed
                     /ApEinfo_graphicformat=arrow_data {{0 1 2 0 0 -1} {} 0}
                     width 5 offset 0
     misc_feature    6436..6447
                     /label=nothing beta
                     /ApEinfo_fwdcolor=#8000ff
                     /ApEinfo_revcolor=#8000ff
                     /ApEinfo_graphicformat=arrow_data {{0 1 2 0 0 -1} {} 0}
                     width 5 offset 0
     CDS             8489..9148
                     /label=AmpR
                     /ApEinfo_fwdcolor=yellow
                     /ApEinfo_revcolor=yellow
                     /ApEinfo_graphicformat=arrow_data {{0 1 2 0 0 -1} {} 0}
                     width 5 offset 0
     misc_recomb     complement(4210..4223)
                     /label=attB2(1)
                     /ApEinfo_label=attB2
                     /ApEinfo_fwdcolor=#dda0dd
                     /ApEinfo_revcolor=#dda0dd
                     /ApEinfo_graphicformat=arrow_data {{0 1 2 0 0 -1} {} 0}
                     width 5 offset 0
     misc_recomb     17..30
                     /label=attB1(1)
                     /ApEinfo_label=attB1
                     /ApEinfo_fwdcolor=#dda0dd
                     /ApEinfo_revcolor=#dda0dd
                     /ApEinfo_graphicformat=arrow_data {{0 1 2 0 0 -1} {} 0}
                     width 5 offset 0
     misc_recomb     complement(4210..4223)
                     /label=AttL2
                     /ApEinfo_fwdcolor=plum
                     /ApEinfo_revcolor=plum
                     /ApEinfo_graphicformat=arrow_data {{0 1 2 0 0 -1} {} 0}
                     width 5 offset 0
     misc_recomb     17..30
                     /label=AttL1
                     /ApEinfo_fwdcolor=plum
                     /ApEinfo_revcolor=plum
                     /ApEinfo_graphicformat=arrow_data {{0 1 2 0 0 -1} {} 0}
                     width 5 offset 0
     misc_feature    complement(4217..4223)
                     /label=Gateway Recomb2
                     /ApEinfo_fwdcolor=#ff0000
                     /ApEinfo_revcolor=#ff0000
                     /ApEinfo_graphicformat=arrow_data {{0 1 2 0 0 -1} {} 0}
                     width 5 offset 0
     misc_feature    17..23
                     /label=Gateway recomb1
                     /ApEinfo_fwdcolor=#ff0000
                     /ApEinfo_revcolor=#ff0000
                     /ApEinfo_graphicformat=arrow_data {{0 1 2 0 0 -1} {} 0}
                     width 5 offset 0
     misc_feature    4173..4193
                     /label=dyf-11 coding
                     /ApEinfo_fwdcolor=cyan
                     /ApEinfo_revcolor=green
                     /ApEinfo_graphicformat=arrow_data {{0 1 2 0 0 -1} {} 0}
                     width 5 offset 0
     misc_feature    64..4172
                     /label=dyf-11 upstream
                     /ApEinfo_fwdcolor=cyan
                     /ApEinfo_revcolor=green
                     /ApEinfo_graphicformat=arrow_data {{0 1 2 0 0 -1} {} 0}
                     width 5 offset 0
     misc_feature    4441..4497
                     /label=exon2
                     /ApEinfo_fwdcolor=#ff7400
                     /ApEinfo_revcolor=green
                     /ApEinfo_graphicformat=arrow_data {{0 1 2 0 0 -1} {} 0}
                     width 5 offset 0
     misc_feature    6734..6917
                     /label=exon16
                     /ApEinfo_fwdcolor=#ff8400
                     /ApEinfo_revcolor=green
                     /ApEinfo_graphicformat=arrow_data {{0 1 2 0 0 -1} {} 0}
                     width 5 offset 0
     misc_feature    4647..4766
                     /label=exon4
                     /ApEinfo_fwdcolor=#ff7a00
                     /ApEinfo_revcolor=green
                     /ApEinfo_graphicformat=arrow_data {{0 1 2 0 0 -1} {} 0}
                     width 5 offset 0
     misc_feature    4749..4749
                     /label=pe577 T->C
                     /ApEinfo_fwdcolor=#ff0000
                     /ApEinfo_revcolor=green
                     /ApEinfo_graphicformat=arrow_data {{0 1 2 0 0 -1} {} 0}
                     width 5 offset 0
     misc_feature    4313..4440
                     /label=exon1
                     /ApEinfo_fwdcolor=#fff300
                     /ApEinfo_revcolor=green
                     /ApEinfo_graphicformat=arrow_data {{0 1 2 0 0 -1} {} 0}
                     width 5 offset 0
     misc_feature    6626..6733
                     /label=exon15
                     /ApEinfo_fwdcolor=#fff803
                     /ApEinfo_revcolor=green
                     /ApEinfo_graphicformat=arrow_data {{0 1 2 0 0 -1} {} 0}
                     width 5 offset 0
     misc_feature    6918..7033
                     /label=exon17
                     /ApEinfo_fwdcolor=#fff100
                     /ApEinfo_revcolor=green
                     /ApEinfo_graphicformat=arrow_data {{0 1 2 0 0 -1} {} 0}
                     width 5 offset 0
     misc_feature    4899..5032
                     /label=exon6
                     /ApEinfo_fwdcolor=#ff8400
                     /ApEinfo_revcolor=green
                     /ApEinfo_graphicformat=arrow_data {{0 1 2 0 0 -1} {} 0}
                     width 5 offset 0
     misc_feature    5033..5195
                     /label=exon7
                     /ApEinfo_fwdcolor=#fffa00
                     /ApEinfo_revcolor=green
                     /ApEinfo_graphicformat=arrow_data {{0 1 2 0 0 -1} {} 0}
                     width 5 offset 0
     misc_feature    5515..6153
                     /label=exon10
                     /ApEinfo_fwdcolor=#ff8100
                     /ApEinfo_revcolor=green
                     /ApEinfo_graphicformat=arrow_data {{0 1 2 0 0 -1} {} 0}
                     width 5 offset 0
     misc_feature    6154..6390
                     /label=exon11
                     /ApEinfo_fwdcolor=#fffb00
                     /ApEinfo_revcolor=green
                     /ApEinfo_graphicformat=arrow_data {{0 1 2 0 0 -1} {} 0}
                     width 5 offset 0
     misc_feature    6391..6435
                     /label=exon12
                     /ApEinfo_fwdcolor=#ff7a00
                     /ApEinfo_revcolor=green
                     /ApEinfo_graphicformat=arrow_data {{0 1 2 0 0 -1} {} 0}
                     width 5 offset 0
     misc_feature    6436..6562
                     /label=exon13
                     /ApEinfo_fwdcolor=#ffec00
                     /ApEinfo_revcolor=green
                     /ApEinfo_graphicformat=arrow_data {{0 1 2 0 0 -1} {} 0}
                     width 5 offset 0
     misc_feature    4313..4332
                     /label=cf1(1)
                     /ApEinfo_label=cf1
                     /ApEinfo_fwdcolor=#00ffff
                     /ApEinfo_revcolor=green
                     /ApEinfo_graphicformat=arrow_data {{0 1 2 0 0 -1} {} 0}
                     width 5 offset 0
     misc_feature    complement(4358..4377)
                     /label=cr3
                     /ApEinfo_fwdcolor=cyan
                     /ApEinfo_revcolor=green
                     /ApEinfo_graphicformat=arrow_data {{0 1 2 0 0 -1} {} 0}
                     width 5 offset 0
     misc_feature    4768..4788
                     /label=f3
                     /ApEinfo_fwdcolor=#00ffff
                     /ApEinfo_revcolor=green
                     /ApEinfo_graphicformat=arrow_data {{0 1 2 0 0 -1} {} 0}
                     width 5 offset 0
     misc_feature    5375..5394
                     /label=f5
                     /ApEinfo_fwdcolor=cyan
                     /ApEinfo_revcolor=green
                     /ApEinfo_graphicformat=arrow_data {{0 1 2 0 0 -1} {} 0}
                     width 5 offset 0
     misc_feature    5926..5945
                     /label=f7
                     /ApEinfo_fwdcolor=#00ffff
                     /ApEinfo_revcolor=green
                     /ApEinfo_graphicformat=arrow_data {{0 1 2 0 0 -1} {} 0}
                     width 5 offset 0
     misc_feature    6695..6714
                     /label=f10
                     /ApEinfo_fwdcolor=#00ffff
                     /ApEinfo_revcolor=green
                     /ApEinfo_graphicformat=arrow_data {{0 1 2 0 0 -1} {} 0}
                     width 5 offset 0
     misc_feature    5169..5191
                     /label=geno-f
                     /ApEinfo_fwdcolor=#00ffff
                     /ApEinfo_revcolor=green
                     /ApEinfo_graphicformat=arrow_data {{0 1 2 0 0 -1} {} 0}
                     width 5 offset 0
     misc_feature    5191..5191
                     /label=pe572 G->A
                     /ApEinfo_fwdcolor=#ff0600
                     /ApEinfo_revcolor=green
                     /ApEinfo_graphicformat=arrow_data {{0 1 2 0 0 -1} {} 0}
                     width 5 offset 0
ORIGIN
        1 AAGCTATCAC AAGTTTGTAC AAAAAAGCAG GCTTTAAAGG AACCAATTCA GTCGACTGga
       61 tccGTCAATC AGACGAGGGC ATATCTCTTT TTCTTTGTCA TTCATTTTTT ATTAGGATAG
      121 GTACATTGGT GCAAGCCTGG ACAAATTTTG AAAAAGTTAG AAAAAAAATC CAAGATACAA
      181 AATGAAGAAA AAAAAGTATG CTCTAAAAAA GTTTTTTTTT TTAATTTAAA AAAATAGAAA
      241 CAATAAGAGG TAGTTATTTT AATTTTTCAA ATATTTGTTG TGTAACTGTT TACATGATAG
      301 ATTACAAACG AAATTTTAAG TAAGGTTTAA TATAAAATTT CATAATAGTA AAATATTACT
      361 TTTTTTTAAA TTTCAGAAAC TAGACAGATA ATTTCTAGAA ATTTTGAGTG TATAAACTAT
      421 ATATTTCAGA ATAAACTATA AAGGTTTTTT TTGCAATTTT CACAAAACGG AACAGAAGAA
      481 ATTAATTTTG TGAAAAATTG TTAGAGAATA CATTACATTT TTTCTTAATA CAATAATCTC
      541 AAAATTTGTT TAAAATTATT TAAATAAAAT TCACAACATA TAACCACATC ACATACTTTT
      601 TCCAAGTTAT ATTATACAAA ATTTCAATAT ACTTAACAGT TGAGTTATTT ATAATTGCTA
      661 GTCTATGCTT TGTTTTTAAA TTTTACATAT TATTAGTCTC ATCTAAAACC TTAAATTATA
      721 AAAAAACGAG TGACGTCAAA AATTGCGATT TGTTAAAAAA AGATGACGTT GGGTTCGAAA
      781 GAATAATTGA TGGCCGGAAC GTGTGTCAAA CGCACTTTTC CATTGGGGAA GAATGTAAAA
      841 AAGGAGCATT TCGCAAGAAA ATCAGAACAT ATTTTCTGAC TTTAAATTTG GACTTCATTT
      901 GACTGGAATT TGAGTTTATA TAAAAATGAA ACTATAAGAT TAAGCAACAA ATCACAATAA
      961 TAAAAAAGCT AAAATATTGG ATGTCGTGGG AAGAAAGAGA GGAAAAAGGG AGGAAAAAAG
     1021 AGGAAGAACA GAATGAAGCA GTGGAGGTGC AAGAGCCCCC CCCCCCCCCC CCCCCATGTG
     1081 ATGGAGAAGT GTGTAGACCA AAAAGGGGCA TAGGAGGCCG ATGAGAGAAG AGACGTGTGT
     1141 ATGTGTGTGC ATGTGTATTC CTTCTCATTC TCTTTTCCCT TTTCTGTTTC GCCCCCTCGC
     1201 TGCTATTTTT GAGAGGAGTG AAACGAATGG ATGGCAAGAG AGGGAGGACG AAGCAAAGAA
     1261 GTGAAGACTG AGTTCCAAAT CAATAGAGGG AGAGAAAAAC AGAGAGATAT ACACGACAAA
     1321 ACATATAAGT TTGTTATTAT GGGATACCAA ATTCCCAATT TGTCCAACTT ATAAATGTGG
     1381 GAACACTTTT TGTATCGTTT TTCACATGGA GAATTGAAGC GGCAGTTTTT GTGGAAGCTT
     1441 TGTATTTGAA AAAAAAATTC AGGTTTCAAA ATTTTAAATA ATGTGTTTTA CATACTCAAG
     1501 TACCTATAAA GCAAACGTTT ATATACTGAC ATGATCGACA TCAAAATTAA AAAAAAAAAT
     1561 GAAAGAACTA CTCACAAATA TGCAATTGAA GTTTTTTTTA TTTTAAAGGT AGAGCAGCGC
     1621 CAGTGGGGAA ACTGTTAAAA ACTACTCCAA TGGTGCCAAA ATGACCAAAT ATCATTTGAA
     1681 ACTCTCCAAA AAATTTTTGA AATTTTTTTA TTTATTGTCA AAAAGTGACA AAAAGTGACA
     1741 AAAACAAATT TATTTTTTAC TTGTTTTATA CTTTAATTTT GTTTTTATTA TTTGTATTAA
     1801 AACATTGTAG GGGTCGGAGC ATTTGAAATT TCTTTGGATT TCCTCAAAAG CTCATACTTT
     1861 TTATAATTTT GGTAATTTGT GAAAAATTTT GACCGGAAAT TATGACAAAT CTAAATTTTT
     1921 TTGGTATTTT TATTATGATA CTTGGTCATT TTGGAACATT ATAAGTGTAC TTAGACAAAA
     1981 TTATAAGCTA TTTATTCACA GTTTATTTAT TCTTTTTTTT TCAAATGCTC CATCAGTCAA
     2041 ATTGAAATTA TTTGAAGTGT CAATTGACCA TTATAGAATG TTGGAATGTT ATTCATTGTA
     2101 AACATTTAGG GGAACAAGTG ATACACAAGT ACCAAATATA ATAACTACCG TAATTTCTCT
     2161 ATTAGTCTTG CTTGCAAAAT TAATTTTCGC ATTGCTCGTA GGGGGTGCAA GACTAATAGA
     2221 AGCTGCAGGA CTAATAGAGG AAATACGGTA TATAGTTGTA CGTTATAAAT TTTTCAAAAG
     2281 TTTTCAGCTT TTGAATGCCA ATTCAGCGTG GCTGCTCATT AGGAAACTAC TGAATTTATA
     2341 CATGAGAATA ATAATTTTTT AACGAATATA CTTGCAAAAA AAAAGTGTTG TCTCGCACCT
     2401 TTTTTTTCTC TTCTGGGGGT TTCCGAAGAT TTTGGATATT CAATATGTAA TTTCAAATAT
     2461 GAAGTCTCTT CAACGAAGAA AATATCAAAC AATTTATTTC AGGTGCTGAA GCTGGGAAAT
     2521 ATAATATAAG AAAAACGGGA AACCCCCGTT CACATTGACA ATTATGGCTG AATGTACATA
     2581 CCCGAATTTG AGTTAGTTTC GCGCGCGAAT GATGTTTTGC GGAAATTCAA TCTTATTGTT
     2641 TTTTGTACAT ATATATGCTT ATTGTGATTG ATTTCTTTAT ATTTTGTTGA TAGTTTTCTA
     2701 TATACAGAAA GTTTTCAAAT ATTTTTCAAA AATGAACCTC TTTCTAAAAA ATAATGGACC
     2761 TTCTGGAAAT TTTTCTAAAA ATTCATGGCG ATTCAAATTT CATTTTTTAA TTGAATTTTC
     2821 ATTACTGAAA ACGGACTTTT CTCGGTTTTT TTCTTCAATT TTTGAAACGT GCTGAAATGT
     2881 ACTATTCAAT AAAATCCAAT AATCCTGAAA AGTAGACCAC AACGTAGCAC ACACGAGTAA
     2941 TTAGCGTGTT CCCTTTTTTT GTTGGTCTCT GAAATCGTGG CAATACGTGG ATTCAAAAAT
     3001 TCATAAAATA TGACGTCACA AATTTTTACA TAGTGCAATT TTCATTTAAA AAATCATCGT
     3061 GGCGTCAAAG CATTAAAGCC ATGTGGCGCC CTAATTTCCA GAGGTCAACC TAAGATGGGA
     3121 CAATCTAAAT ACCCATAACC ACAAGAAAGT AGAAAAAAAA ATGGATTGTA TTATTATGTT
     3181 TGTCCATATA AAAAGATAAA TAAAAATTAG AATTATTGAC CAAATTAGTT TGTTTTTTTT
     3241 TAAATAAGTA GTCTAGTATA CTTGTAACTA TATATTTTTC TAACGCCTAC TACAAATGAC
     3301 GTCATATTCA ATTTCAGCTG CCTTAAACAA ATGACATTTT TTACGTTTCG TTCATATAGC
     3361 CTATTTCACG TTTTTGCCTA CTATTCTAGA TTTTGGAACT TATGTTTTTT TTTAAACGAA
     3421 AGTTATAAGT ACCTCAATAT TAAACAGGAA ATTATAAATT TAAACATATC TCTACAATAA
     3481 ATGTTAGCAT TCGGCTTATA AACAATTTGT TTATGTTTTT ATCAAATAAA AACAGTGTAT
     3541 ATTTAAATAA AGGATTATTT CTATTTGATT TCCACAATCG CGGGAAACCT CTGAACATTA
     3601 AATCATAATT TTTGATCTAC ATGAGAAGCT TCTACTTTGT TTTTATAGAG CTAAGAACGA
     3661 GTCAATGAAA AAATTATATT GTTAGATGAA GATTGTTTTC CTAAAAGTTT CGATGTGATT
     3721 TTCATAATAT ATGTAAATCT GCTAAAAACA AAATTTTCCA CGATTTCTTG TACTGGTCGC
     3781 AATTTGACCA CCATTTATAA CATTCCAGTC TACTTTCTTC TTTGTTTTCA CCCATTTTTC
     3841 TGACGTATTA TATAATCAGA AAAAAATACA ATATATTGTG CGAAAATTAA AGAATTGTAA
     3901 TCAGTCACAA AATACCTCAA CTAAGACACA TTATTCTGCT GCTCTCATCG TCTCACGCAC
     3961 TCTTTGCGCG TAAGGTGGTC TCCATGACAA CGTGCCCCCT GCCTCAACAA CTCGCCACAC
     4021 AGCGCCACCT GATATTAGCG TGCTCTCTCT CTCTTGCGTG TATTACCGCT GTTTCATTCC
     4081 TCTTTTTTGT CAGCATTTTT CACCTTAATA TTGTTTTTCA TGTATTTCAT GTTTTTCGCA
     4141 ACTTGTAATG AGATTTTTGC AGTAAAAGTG CGATGAGCGT TGAGGAAACT CGGTCGAGAT
     4201 ATCTAGACCC AGCTTTCTTG TACAAAGTGG TGATCCAAAG GACCCAAAGG TATGTTTCGA
     4261 ATGATACTAA CATAACATAG AACATTTTCA GGAGGACCCT TGGCTagcCA GGATGGAAGA
     4321 CGCCGTCGTC GTCGACGAGG AGCACCGACG ACGTGGCGAA GACACTCAAT CGTCGGGCCA
     4381 GTCGAGCCTT CCATCGGACA TTGTGCAGTT CACTGCGAGA CCCCACATGT TAATGGAAGA
     4441 TGTTGAATGC AGCCCGATTG AGCCGACGGA AAAGGAATGG AATGAATATC GTGATAGGGT
     4501 TCAAGAAAAT GCGGATCAAA TGGAATTGCT AGGAGATGAC GAGTCGAGTG ACACAGAAGA
     4561 TCAGAATGAT CTGGATGAAG AGTACGAGGA TTATTATACT GATTCAAAAT CCACCAGACG
     4621 GGAAACAACG AAAGAATTTT TGACGCGTCA ATTCCAAAAT ATTGTGCATT TCTTTGTCGA
     4681 GGACTGGTTC ATCTCGGCCG CACTTGGATT CATCACGGCA ATCTTTTCGA TTTTCATCGA
     4741 TATGGGAATT GAGTATCTGA TTCATTTCCG AAACTTCATG CTAGAGTCTC TGGAGCAATT
     4801 CAACAACTAC GCGGCGTTTT GTGGATGGGT GTTTTATATT ACTGGACTTG TGTATCTCGC
     4861 CGCGTTGGTG TGCTATGGAT TTGGAAAACA GGCTGTTGGA TCCGGAATTC CCGAAGTCAA
     4921 AGTTATCATT CACGGCTTCC AACTGAAAAA TTATTTATCT GGGAAAACCT TGATCGCGAA
     4981 GATGATTGGA CTTACGCTTA CTATTGGATC AGGTCTTCCA GTTGGTAAAG AGGGACCATT
     5041 TGTACATATC GGAGCTATTG TCGCCTCACT CCTCAACAAA GTCACCGCCG CTTGCCAATA
     5101 CAACGCATTT TTCTCCAACG AAGGTCGTGC CATGGAAATG TTGAGCATCG GTTGTGCCGT
     5161 CGGAATCGCT TGCACATTCT CGGCGCCTAT GGGAGCTGTA CTGTACGGTA TCGAGTCAAC
     5221 TTCCAAATAT TTTGCTGTGA AAAACTATTG GAGATCATTC TTTGCCACTA CCTGCTCTGC
     5281 CATGCTTTTC CGTTTTGCCA TTGCGTTCTT TGTGCCACAA CATATTGCCG GAACCATTAC
     5341 TGCCTATTAT CAAACTTATT TCCCAAATGA GGTGTTTGTT GTCGAGGAAT TGCCATTTTT
     5401 CATTGGTTTG GGAGTTATGA CTGGTCTTCT CGGAGCTCTC TTCGTCTATT ATCACCGAAG
     5461 AATCGCGTTC TTCAAACGAA AAAATCGCAT CTTCCAGGCC CTATTCGGAA AAAGCCCAAT
     5521 CCTGTTCACT GCCTGTTGTG CTGCAATTTT CGCCGTTCTC GTCTACCCCA ATGGTTTAGG
     5581 AAGCTACGTG GCCGGAAAAT ACACTTTCCG TGAAACCCTC GTCGATTTCC TCTCCAACTG
     5641 TACCCTCTGG AAGCAAACGA ATGGGTCTGA AGGATGTCCA CCCCATATGT TGGAGCATTG
     5701 GTCGGGTCCA GAAGGAGATA TGATGCCTAT CAACTCTCTT TTGATCTACT TCCTTTTCTA
     5761 TTTTATCATC GTTCCAATTT GTATTACCTT GTACATTCCA TCAGGAATCT TCGTTCCATG
     5821 CTTCGTCATT GGTGCCTGTG GTGGAAGAAT TTTCGGAGAA ATTATATCAA TGATTTGGCC
     5881 GTATGGACTC CGTGGTCTCG GTCAGCCACA GATCTACCCT GGACTTTATG CCGTGGTTGG
     5941 AGCTGCGTCA TTCACCGGAT CCGTCACTCA CTCCTTGTCC ATTGCTCTAA TCGTTTGTGA
     6001 AACAACTGGA CAGCTGTGTG CTCTGCTACC TGTGCTCATT GCCCTTATGA TCTCAAATGC
     6061 TATCTGTGCT TTCCTGCAAC CTTCCATTTA TGATTCTATT ATTAAGATTA ATGGATACCC
     6121 ATACCTTGCA GATTTGCCTC CATCTCGTAT GAGTGTGCAT CAAATGAAAG TCGAACGTAT
     6181 CATGGTCAAG GACATCTTCT ACATCACCCG CGAGACCACC TACCGTGAGC TCCGCGAGAT
     6241 GCTCCTCGAG AGTCCAACCC TTCGCTCCTA CCCATTTGTC ACCGATTCCC GCTCGATGAC
     6301 ACTTCTCGGC TCCGTCGCCC GCAAGTATCT TCTGTACCTT ATTCAACGTA AACTCGGACC
     6361 CGAGCCAGAG CTCTTCGGAC ATCGTAGAAG AAGTCGCACG GCATCGGAAA TCTTCAGCAC
     6421 GATCAACAAT CTAAGAAAGT ATTCTAGACG TGGCTCGCTC GCTGCGAATG GTGCTCACAT
     6481 GTCGTCTGGA AATGCGTTGA TGACTGACAG GAATATCTCC GGAAACACTC TTCTTCCACA
     6541 ATCTCCACTT CATGAAGATC AGGGAGATCG CAGTCCATTG GCCCCACTTC TGTACGCTCA
     6601 GACTAATCAA CACGAGCCGA TTGTGCACTC TTTGGCAAAG AGAGCTGAAA TTCTATCAAA
     6661 GAAATTGGAC ATGGAAGAAG TGGCAATCGA TCCGGCACCG TTCCAGTTGG TTAGAGGCAC
     6721 CTCTCTTTAC AAGGTCCACA CCCTGTTCTC CCTTCTTGCT CTCAACCATG CCTATGTTAC
     6781 TGAAAAAGGT CGTCTTTGTG GTGTAGTTGC CGTGAAGGAA CTTCGTGAGG CGCTCAGTAA
     6841 CATCTACAGT AGAGGAGCTG TCGTCCCGAA ACAGAGAATC CGAACATCCA CATTCCGACT
     6901 CAATCCAGAA CAAGATCTTG ACCGTGAGCT CCAAAACGGC CATACAGCGG AGCCAAACGG
     6961 CGCCCCAATC AGACAACCAC GTGTCACAAT CGATGTTCCT GAAAACGCAA AGACGGATGA
     7021 CGAAACCCGC TAAGGTACCA TGGTATTGAT ATCTGAGCTC CGCATCGGCC GCTGTCATCA
     7081 GATCGCCATC TCGCGCCCGT GCCTCTGACT TCTAAGTCCA ATTACTCTTC AACATCCCTA
     7141 CATGCTCTTT CTCCCTGTGC TCCCACCCCC TATTTTTGTT ATTATCAAAA AAACTTCTTC
     7201 TTAATTTCTT TGTTTTTTAG CTTCTTTTAA GTCACCTCTA ACAATGAAAT TGTGTAGATT
     7261 CAAAAATAGA ATTAATTCGT AATAAAAAGT CGAAAAAAAT TGTGCTCCCT CCCCCCATTA
     7321 ATAATAATTC TATCCCAAAA TCTACACAAT GTTCTGTGTA CACTTCTTAT GTTTTTTTTA
     7381 CTTCTGATAA ATTTTTTTTG AAACATCATA GAAAAAACCG CACACAAAAT ACCTTATCAT
     7441 ATGTTACGTT TCAGTTTATG ACCGCAATTT TTATTTCTTC GCACGTCTGG GCCTCTCATG
     7501 ACGTCAAATC ATGCTCATCG TGAAAAAGTT TTGGAGTATT TTTGGAATTT TTCAATCAAG
     7561 TGAAAGTTTA TGAAATTAAT TTTCCTGCTT TTGCTTTTTG GGGGTTTCCC CTATTGTTTG
     7621 TCAAGAGTTT CGAGGACGGC GTTTTTCTTG CTAAAATCAC AAGTATTGAT GAGCACGATG
     7681 CAAGAAAGAT CGGAAGAAGG TTTGGGTTTG AGGCTCAGTG GAAGGTGAGT AGAAGTTGAT
     7741 AATTTGAAAG TGGAGTAGTG TCTATGGGGT TTTTGCCTTA AATGACAGAA TACATTCCCA
     7801 ATATACCAAA CATAACTGTT TCCTACTAGT CGGCCGTACG GGCCCTTTCG TCTCGCGCGT
     7861 TTCGGTGATG ACGGTGAAAA CCTCTGACAC ATGCAGCTCC CGGAGACGGT CACAGCTTGT
     7921 CTGTAAGCGG ATGCCGGGAG CAGACAAGCC CGTCAGGGCG CGTCAGCGGG TGTTGGCGGG
     7981 TGTCGGGGCT GGCTTAACTA TGCGGCATCA GAGCAGATTG TACTGAGAGT GCACCATATG
     8041 CGGTGTGAAA TACCGCACAG ATGCGTAAGG AGAAAATACC GCATCAGGCG GCCTTAAGGG
     8101 CCTCGTGATA CGCCTATTTT TATAGGTTAA TGTCATGATA ATAATGGTTT CTTAGACGTC
     8161 AGGTGGCACT TTTCGGGGAA ATGTGCGCGG AACCCCTATT TGTTTATTTT TCTAAATACA
     8221 TTCAAATATG TATCCGCTCA TGAGACAATA ACCCTGATAA ATGCTTCAAT AATATTGAAA
     8281 AAGGAAGAGT ATGAGTATTC AACATTTCCG TGTCGCCCTT ATTCCCTTTT TTGCGGCATT
     8341 TTGCCTTCCT GTTTTTGCTC ACCCAGAAAC GCTGGTGAAA GTAAAAGATG CTGAAGATCA
     8401 GTTGGGTGCA CGAGTGGGTT ACATCGAACT GGATCTCAAC AGCGGTAAGA TCCTTGAGAG
     8461 TTTTCGCCCC GAAGAACGTT TTCCAATGAT GAGCACTTTT AAAGTTCTGC TATGTGGCGC
     8521 GGTATTATCC CGTATTGACG CCGGGCAAGA GCAACTCGGT CGCCGCATAC ACTATTCTCA
     8581 GAATGACTTG GTTGAGTACT CACCAGTCAC AGAAAAGCAT CTTACGGATG GCATGACAGT
     8641 AAGAGAATTA TGCAGTGCTG CCATAACCAT GAGTGATAAC ACTGCGGCCA ACTTACTTCT
     8701 GACAACGATC GGAGGACCGA AGGAGCTAAC CGCTTTTTTG CACAACATGG GGGATCATGT
     8761 AACTCGCCTT GATCGTTGGG AACCGGAGCT GAATGAAGCC ATACCAAACG ACGAGCGTGA
     8821 CACCACGATG CCTGTAGCAA TGGCAACAAC GTTGCGCAAA CTATTAACTG GCGAACTACT
     8881 TACTCTAGCT TCCCGGCAAC AATTAATAGA CTGGATGGAG GCGGATAAAG TTGCAGGACC
     8941 ACTTCTGCGC TCGGCCCTTC CGGCTGGCTG GTTTATTGCT GATAAATCTG GAGCCGGTGA
     9001 GCGTGGGTCT CGCGGTATCA TTGCAGCACT GGGGCCAGAT GGTAAGCCCT CCCGTATCGT
     9061 AGTTATCTAC ACGACGGGGA GTCAGGCAAC TATGGATGAA CGAAATAGAC AGATCGCTGA
     9121 GATAGGTGCC TCACTGATTA AGCATTGGTA ACTGTCAGAC CAAGTTTACT CATATATACT
     9181 TTAGATTGAT TTAAAACTTC ATTTTTAATT TAAAAGGATC TAGGTGAAGA TCCTTTTTGA
     9241 TAATCTCATG ACCAAAATCC CTTAACGTGA GTTTTCGTTC CACTGAGCGT CAGACCCCGT
     9301 AGAAAAGATC AAAGGATCTT CTTGAGATCC TTTTTTTCTG CGCGTAATCT GCTGCTTGCA
     9361 AACAAAAAAA CCACCGCTAC CAGCGGTGGT TTGTTTGCCG GATCAAGAGC TACCAACTCT
     9421 TTTTCCGAAG GTAACTGGCT TCAGCAGAGC GCAGATACCA AATACTGTCC TTCTAGTGTA
     9481 GCCGTAGTTA GGCCACCACT TCAAGAACTC TGTAGCACCG CCTACATACC TCGCTCTGCT
     9541 AATCCTGTTA CCAGTGGCTG CTGCCAGTGG CGATAAGTCG TGTCTTACCG GGTTGGACTC
     9601 AAGACGATAG TTACCGGATA AGGCGCAGCG GTCGGGCTGA ACGGGGGGTT CGTGCACACA
     9661 GCCCAGCTTG GAGCGAACGA CCTACACCGA ACTGAGATAC CTACAGCGTG AGCATTGAGA
     9721 AAGCGCCACG CTTCCCGAAG GGAGAAAGGC GGACAGGTAT CCGGTAAGCG GCAGGGTCGG
     9781 AACAGGAGAG CGCACGAGGG AGCTTCCAGG GGGAAACGCC TGGTATCTTT ATAGTCCTGT
     9841 CGGGTTTCGC CACCTCTGAC TTGAGCGTCG ATTTTTGTGA TGCTCGTCAG GGGGGCGGAG
     9901 CCTATGGAAA AACGCCAGCA ACGCGGCCTT TTTACGGTTC CTGGCCTTTT GCTGGCCTTT
     9961 TGCTCACATG TTCTTTCCTG CGTTATCCCC TGATTCTGTG GATAACCGTA TTACCGCCTT
    10021 TGAGTGAGCT GATACCGCTC GCCGCAGCCG AACGACCGAG CGCAGCGAGT CAGTGAGCGA
    10081 GGAAGCGGAA GAGCGCCCAA TACGCAAACC GCCTCTCCCC GCGCGTTGGC CGATTCATTA
    10141 ATGCAGCTGG CACGACAGGT TTCCCGACTG GAAAGCGGGC AGTGAGCGCA ACGCAATTAA
    10201 TGTGAGTTAG CTCACTCATT AGGCACCCCA GGCTTTACAC TTTATGCTTC CGGCTCGTAT
    10261 GTTGTGTGGA ATTGTGAGCG GATAACAATT TCACACAGGA AACAGCTATG ACCATGATTA
    10321 CGCCAAGCTg taagtttaaa catgatctta ctaactaact attctcattt aaattttcag
    10381 AGCTTAAAAA TGGCTGAAAT CACTCACAAC GATGGATACG CTAACAACTT GGAAATGAAA
    10441 T     
//
