# Supplementary material for: Roles of the ClC chloride channel CLH-1 in food-associated salt chemotaxis behavior of C. elegans
Source: eLife. 2021 Jan 25;10:e55701. doi: 10.7554/eLife.55701 (PMC7834019; doi:10.7554/eLife.55701)
Supplement: Supplementary file 4. [file elife-55701-supp4.zip › Plasmid constructions/pG-gcy-5p-clh-1cDNA(pe572)-mTFP.ape]

LOCUS       pG_gcy_5p_clh_1c        9125 bp ds-DNA     circular     15-FEB-2020
DEFINITION  .
ACCESSION   
VERSION     
SOURCE      .
  ORGANISM  .
COMMENT     
COMMENT     ApEinfo:methylated:1
FEATURES             Location/Qualifiers
     misc_feature    5732..5737
                     /label=MCS II
                     /ApEinfo_fwdcolor=#00ff00
                     /ApEinfo_revcolor=green
                     /ApEinfo_graphicformat=arrow_data {{0 1 2 0 0 -1} {} 0}
                     width 5 offset 0
     misc_feature    5800..6506
                     /label=unc54-3-UTR
                     /ApEinfo_fwdcolor=#008080
                     /ApEinfo_revcolor=#008080
                     /ApEinfo_graphicformat=arrow_data {{0 1 2 0 0 -1} {} 0}
                     width 5 offset 0
     misc_feature    2124..2407
                     /label=seqnr
                     /ApEinfo_fwdcolor=cyan
                     /ApEinfo_revcolor=green
                     /ApEinfo_graphicformat=arrow_data {{0 1 2 0 0 -1} {} 0}
                     width 5 offset 0
     misc_recomb     complement(2029..2042)
                     /label=attB2
                     /ApEinfo_fwdcolor=#dda0dd
                     /ApEinfo_revcolor=#dda0dd
                     /ApEinfo_graphicformat=arrow_data {{0 1 2 0 0 -1} {} 0}
                     width 5 offset 0
     misc_feature    4852..4857
                     /label=MCS II(1)
                     /ApEinfo_label=MCS II
                     /ApEinfo_fwdcolor=#00ff00
                     /ApEinfo_revcolor=green
                     /ApEinfo_graphicformat=arrow_data {{0 1 2 0 0 -1} {} 0}
                     width 5 offset 0
     misc_recomb     17..30
                     /label=attB1
                     /ApEinfo_fwdcolor=#dda0dd
                     /ApEinfo_revcolor=#dda0dd
                     /ApEinfo_graphicformat=arrow_data {{0 1 2 0 0 -1} {} 0}
                     width 5 offset 0
     misc_recomb     complement(2043..2049)
                     /label=attR2
                     /ApEinfo_fwdcolor=plum
                     /ApEinfo_revcolor=plum
                     /ApEinfo_graphicformat=arrow_data {{0 1 2 0 0 -1} {} 0}
                     width 5 offset 0
     misc_recomb     complement(2029..2042)
                     /label=AttL2
                     /ApEinfo_fwdcolor=plum
                     /ApEinfo_revcolor=plum
                     /ApEinfo_graphicformat=arrow_data {{0 1 2 0 0 -1} {} 0}
                     width 5 offset 0
     misc_recomb     10..16
                     /label=attR1
                     /ApEinfo_fwdcolor=plum
                     /ApEinfo_revcolor=plum
                     /ApEinfo_graphicformat=arrow_data {{0 1 2 0 0 -1} {} 0}
                     width 5 offset 0
     misc_recomb     17..30
                     /label=AttL1
                     /ApEinfo_fwdcolor=plum
                     /ApEinfo_revcolor=plum
                     /ApEinfo_graphicformat=arrow_data {{0 1 2 0 0 -1} {} 0}
                     width 5 offset 0
     misc_feature    2122..2127
                     /label=MCS II(2)
                     /ApEinfo_label=MCS II
                     /ApEinfo_fwdcolor=#00ff00
                     /ApEinfo_revcolor=green
                     /ApEinfo_graphicformat=arrow_data {{0 1 2 0 0 -1} {} 0}
                     width 5 offset 0
     misc_feature    complement(2036..2042)
                     /label=Gateway Recomb2
                     /ApEinfo_fwdcolor=#ff0000
                     /ApEinfo_revcolor=#ff0000
                     /ApEinfo_graphicformat=arrow_data {{0 1 2 0 0 -1} {} 0}
                     width 5 offset 0
     misc_feature    5738..5755
                     /label=MCS II(3)
                     /ApEinfo_label=MCS II
                     /ApEinfo_fwdcolor=#00ff00
                     /ApEinfo_revcolor=green
                     /ApEinfo_graphicformat=arrow_data {{0 1 2 0 0 -1} {} 0}
                     width 5 offset 0
     misc_feature    17..23
                     /label=Gateway recomb1
                     /ApEinfo_fwdcolor=#ff0000
                     /ApEinfo_revcolor=#ff0000
                     /ApEinfo_graphicformat=arrow_data {{0 1 2 0 0 -1} {} 0}
                     width 5 offset 0
     misc_feature    4624..5194
                     /label=seq7
                     /ApEinfo_fwdcolor=cyan
                     /ApEinfo_revcolor=green
                     /ApEinfo_graphicformat=arrow_data {{0 1 2 0 0 -1} {} 0}
                     width 5 offset 0
     misc_feature    3860..4399
                     /label=seq5
                     /ApEinfo_fwdcolor=cyan
                     /ApEinfo_revcolor=green
                     /ApEinfo_graphicformat=arrow_data {{0 1 2 0 0 -1} {} 0}
                     width 5 offset 0
     misc_feature    3583..4195
                     /label=seq4
                     /ApEinfo_fwdcolor=cyan
                     /ApEinfo_revcolor=green
                     /ApEinfo_graphicformat=arrow_data {{0 1 2 0 0 -1} {} 0}
                     width 5 offset 0
     misc_feature    3135..3605
                     /label=seq3
                     /ApEinfo_fwdcolor=cyan
                     /ApEinfo_revcolor=green
                     /ApEinfo_graphicformat=arrow_data {{0 1 2 0 0 -1} {} 0}
                     width 5 offset 0
     misc_feature    join(2460..2901,2279..2458)
                     /label=seq1
                     /ApEinfo_fwdcolor=cyan
                     /ApEinfo_revcolor=green
                     /ApEinfo_graphicformat=arrow_data {{0 1 2 0 0 -1} {} 0}
                     width 5 offset 0
     misc_feature    4252..4782
                     /label=seq6
                     /ApEinfo_fwdcolor=cyan
                     /ApEinfo_revcolor=green
                     /ApEinfo_graphicformat=arrow_data {{0 1 2 0 0 -1} {} 0}
                     width 5 offset 0
     misc_feature    4868..5731
                     /label=mTFP (worm)
                     /ApEinfo_fwdcolor=#0080ff
                     /ApEinfo_revcolor=green
                     /ApEinfo_graphicformat=arrow_data {{0 1 2 0 0 -1} {} 0}
                     width 5 offset 0
     misc_feature    2694..3471
                     /label=seq2
                     /ApEinfo_fwdcolor=cyan
                     /ApEinfo_revcolor=green
                     /ApEinfo_graphicformat=arrow_data {{0 1 2 0 0 -1} {} 0}
                     width 5 offset 0
     misc_feature    2281..2931
                     /label=seq1(1)
                     /ApEinfo_label=seq1
                     /ApEinfo_fwdcolor=cyan
                     /ApEinfo_revcolor=green
                     /ApEinfo_graphicformat=arrow_data {{0 1 2 0 0 -1} {} 0}
                     width 5 offset 0
     misc_feature    2069..2110
                     /label=synthetic intron
                     /ApEinfo_fwdcolor=#ff80ff
                     /ApEinfo_revcolor=green
                     /ApEinfo_graphicformat=arrow_data {{0 1 2 0 0 -1} {} 0}
                     width 5 offset 0
     misc_feature    5252..5302
                     /label=Synthetic intron
                     /ApEinfo_fwdcolor=#c0c0c0
                     /ApEinfo_revcolor=green
                     /ApEinfo_graphicformat=arrow_data {{0 1 2 0 0 -1} {} 0}
                     width 5 offset 0
     misc_feature    5030..5080
                     /label=Synthetic intron(1)
                     /ApEinfo_label=Synthetic intron
                     /ApEinfo_fwdcolor=#c0c0c0
                     /ApEinfo_revcolor=green
                     /ApEinfo_graphicformat=arrow_data {{0 1 2 0 0 -1} {} 0}
                     width 5 offset 0
     misc_feature    5519..5569
                     /label=Synthetic intron(2)
                     /ApEinfo_label=Synthetic intron
                     /ApEinfo_fwdcolor=#c0c0c0
                     /ApEinfo_revcolor=green
                     /ApEinfo_graphicformat=arrow_data {{0 1 2 0 0 -1} {} 0}
                     width 5 offset 0
     primer_bind     8980..9000
                     /label=M13-rev
                     /ApEinfo_fwdcolor=cyan
                     /ApEinfo_revcolor=green
                     /ApEinfo_graphicformat=arrow_data {{0 1 2 0 0 -1} {} 0}
                     width 5 offset 0
     misc_feature    31..2028
                     /locus_tag="gcy-5 promoter"
                     /label=gcy-5 promoter
                     /ApEinfo_fwdcolor=#ff00ff
                     /ApEinfo_revcolor=green
                     /ApEinfo_graphicformat=arrow_data {{0 1 2 0 0 -1} {} 0}
                     width 5 offset 0
     rep_origin      7930..8612
                     /label=ColE1 origin
                     /ApEinfo_fwdcolor=gray50
                     /ApEinfo_revcolor=gray50
                     /ApEinfo_graphicformat=arrow_data {{0 1 2 0 0 -1} {} 0}
                     width 5 offset 0
     misc_binding    8952..8974
                     /label=LacO
                     /ApEinfo_fwdcolor=#6495ed
                     /ApEinfo_revcolor=#6495ed
                     /ApEinfo_graphicformat=arrow_data {{0 1 2 0 0 -1} {} 0}
                     width 5 offset 0
     CDS             7173..7832
                     /label=AmpR
                     /ApEinfo_fwdcolor=yellow
                     /ApEinfo_revcolor=yellow
                     /ApEinfo_graphicformat=arrow_data {{0 1 2 0 0 -1} {} 0}
                     width 5 offset 0
     misc_recomb     complement(2043..2049)
                     /label=attB2(1)
                     /ApEinfo_label=attB2
                     /ApEinfo_fwdcolor=#dda0dd
                     /ApEinfo_revcolor=#dda0dd
                     /ApEinfo_graphicformat=arrow_data {{0 1 2 0 0 -1} {} 0}
                     width 5 offset 0
     misc_recomb     10..16
                     /label=attB1(1)
                     /ApEinfo_label=attB1
                     /ApEinfo_fwdcolor=#dda0dd
                     /ApEinfo_revcolor=#dda0dd
                     /ApEinfo_graphicformat=arrow_data {{0 1 2 0 0 -1} {} 0}
                     width 5 offset 0
     UTR             5771..6505
                     /label=unc-54 3UTR
                     /ApEinfo_fwdcolor=pink
                     /ApEinfo_revcolor=pink
                     /ApEinfo_graphicformat=arrow_data {{0 1 2 0 0 -1} {} 0}
                     width 5 offset 0
     exon            6254..6408
                     /label=aex-5 exon1
                     /ApEinfo_fwdcolor=plum
                     /ApEinfo_revcolor=plum
                     /ApEinfo_graphicformat=arrow_data {{0 1 2 0 0 -1} {} 0}
                     width 5 offset 0
     misc_feature    5519..5569
                     /label=synthetic_intron_3
                     /ApEinfo_fwdcolor=#ffff00
                     /ApEinfo_revcolor=#ffff00
                     /ApEinfo_graphicformat=arrow_data {{0 1 2 0 0 -1} {} 0}
                     width 5 offset 0
     misc_feature    5252..5302
                     /label=synthetic_intron_2
                     /ApEinfo_fwdcolor=#ffff00
                     /ApEinfo_revcolor=#ffff00
                     /ApEinfo_graphicformat=arrow_data {{0 1 2 0 0 -1} {} 0}
                     width 5 offset 0
     misc_feature    5030..5080
                     /label=synthetic_intron_1
                     /ApEinfo_fwdcolor=#ffff00
                     /ApEinfo_revcolor=#ffff00
                     /ApEinfo_graphicformat=arrow_data {{0 1 2 0 0 -1} {} 0}
                     width 5 offset 0
     misc_feature    4445..4552
                     /label=exon15
                     /ApEinfo_fwdcolor=#fff803
                     /ApEinfo_revcolor=green
                     /ApEinfo_graphicformat=arrow_data {{0 1 2 0 0 -1} {} 0}
                     width 5 offset 0
     misc_feature    4382..4444
                     /label=exon14
                     /ApEinfo_fwdcolor=#ff8100
                     /ApEinfo_revcolor=green
                     /ApEinfo_graphicformat=arrow_data {{0 1 2 0 0 -1} {} 0}
                     width 5 offset 0
     misc_feature    2260..2316
                     /label=exon2
                     /ApEinfo_fwdcolor=#ff7400
                     /ApEinfo_revcolor=green
                     /ApEinfo_graphicformat=arrow_data {{0 1 2 0 0 -1} {} 0}
                     width 5 offset 0
     misc_feature    4553..4736
                     /label=exon16
                     /ApEinfo_fwdcolor=#ff8400
                     /ApEinfo_revcolor=green
                     /ApEinfo_graphicformat=arrow_data {{0 1 2 0 0 -1} {} 0}
                     width 5 offset 0
     misc_feature    2317..2465
                     /label=exon3
                     /ApEinfo_fwdcolor=#fffe00
                     /ApEinfo_revcolor=green
                     /ApEinfo_graphicformat=arrow_data {{0 1 2 0 0 -1} {} 0}
                     width 5 offset 0
     misc_feature    4737..4849
                     /label=exon17
                     /ApEinfo_fwdcolor=#fff100
                     /ApEinfo_revcolor=green
                     /ApEinfo_graphicformat=arrow_data {{0 1 2 0 0 -1} {} 0}
                     width 5 offset 0
     misc_feature    2132..2151
                     /label=cf1
                     /ApEinfo_fwdcolor=#00ffff
                     /ApEinfo_revcolor=green
                     /ApEinfo_graphicformat=arrow_data {{0 1 2 0 0 -1} {} 0}
                     width 5 offset 0
     misc_feature    2466..2585
                     /label=exon4
                     /ApEinfo_fwdcolor=#ff7a00
                     /ApEinfo_revcolor=green
                     /ApEinfo_graphicformat=arrow_data {{0 1 2 0 0 -1} {} 0}
                     width 5 offset 0
     misc_feature    complement(2177..2196)
                     /label=cr3
                     /ApEinfo_fwdcolor=cyan
                     /ApEinfo_revcolor=green
                     /ApEinfo_graphicformat=arrow_data {{0 1 2 0 0 -1} {} 0}
                     width 5 offset 0
     misc_feature    2586..2717
                     /label=exon5
                     /ApEinfo_fwdcolor=#ffec00
                     /ApEinfo_revcolor=green
                     /ApEinfo_graphicformat=arrow_data {{0 1 2 0 0 -1} {} 0}
                     width 5 offset 0
     misc_feature    2587..2607
                     /label=f3
                     /ApEinfo_fwdcolor=#00ffff
                     /ApEinfo_revcolor=green
                     /ApEinfo_graphicformat=arrow_data {{0 1 2 0 0 -1} {} 0}
                     width 5 offset 0
     misc_feature    2718..2851
                     /label=exon6
                     /ApEinfo_fwdcolor=#ff8400
                     /ApEinfo_revcolor=green
                     /ApEinfo_graphicformat=arrow_data {{0 1 2 0 0 -1} {} 0}
                     width 5 offset 0
     misc_feature    3194..3213
                     /label=f5
                     /ApEinfo_fwdcolor=cyan
                     /ApEinfo_revcolor=green
                     /ApEinfo_graphicformat=arrow_data {{0 1 2 0 0 -1} {} 0}
                     width 5 offset 0
     misc_feature    complement(4833..4849)
                     /label=cr1
                     /ApEinfo_fwdcolor=cyan
                     /ApEinfo_revcolor=green
                     /ApEinfo_graphicformat=arrow_data {{0 1 2 0 0 -1} {} 0}
                     width 5 offset 0
     misc_feature    3745..3764
                     /label=f7
                     /ApEinfo_fwdcolor=#00ffff
                     /ApEinfo_revcolor=green
                     /ApEinfo_graphicformat=arrow_data {{0 1 2 0 0 -1} {} 0}
                     width 5 offset 0
     misc_feature    join(2852..3009,3011..3014)
                     /label=exon7
                     /ApEinfo_fwdcolor=#fffa00
                     /ApEinfo_revcolor=green
                     /ApEinfo_graphicformat=arrow_data {{0 1 2 0 0 -1} {} 0}
                     width 5 offset 0
     misc_feature    4163..4182
                     /label=cf3
                     /ApEinfo_fwdcolor=#00ffff
                     /ApEinfo_revcolor=green
                     /ApEinfo_graphicformat=arrow_data {{0 1 2 0 0 -1} {} 0}
                     width 5 offset 0
     misc_feature    join(3010..3010,3015..3231)
                     /label=exon8
                     /ApEinfo_fwdcolor=#ff8600
                     /ApEinfo_revcolor=green
                     /ApEinfo_graphicformat=arrow_data {{0 1 2 0 0 -1} {} 0}
                     width 5 offset 0
     misc_feature    4514..4533
                     /label=f10
                     /ApEinfo_fwdcolor=#00ffff
                     /ApEinfo_revcolor=green
                     /ApEinfo_graphicformat=arrow_data {{0 1 2 0 0 -1} {} 0}
                     width 5 offset 0
     misc_feature    2132..2151
                     /label=cf1(1)
                     /ApEinfo_label=cf1
                     /ApEinfo_fwdcolor=#00ffff
                     /ApEinfo_revcolor=green
                     /ApEinfo_graphicformat=arrow_data {{0 1 2 0 0 -1} {} 0}
                     width 5 offset 0
     misc_feature    2988..3009
                     /label=geno-f
                     /ApEinfo_fwdcolor=#00ffff
                     /ApEinfo_revcolor=green
                     /ApEinfo_graphicformat=arrow_data {{0 1 2 0 0 -1} {} 0}
                     width 5 offset 0
     misc_feature    3232..3333
                     /label=exon9
                     /ApEinfo_fwdcolor=#fff300
                     /ApEinfo_revcolor=green
                     /ApEinfo_graphicformat=arrow_data {{0 1 2 0 0 -1} {} 0}
                     width 5 offset 0
     misc_feature    complement(join(3010..3010,3075..3094))
                     /label=geno-r
                     /ApEinfo_fwdcolor=cyan
                     /ApEinfo_revcolor=green
                     /ApEinfo_graphicformat=arrow_data {{0 1 2 0 0 -1} {} 0}
                     width 5 offset 0
     misc_feature    3973..4209
                     /label=exon11
                     /ApEinfo_fwdcolor=#fffb00
                     /ApEinfo_revcolor=green
                     /ApEinfo_graphicformat=arrow_data {{0 1 2 0 0 -1} {} 0}
                     width 5 offset 0
     misc_feature    4210..4254
                     /label=exon12
                     /ApEinfo_fwdcolor=#ff7a00
                     /ApEinfo_revcolor=green
                     /ApEinfo_graphicformat=arrow_data {{0 1 2 0 0 -1} {} 0}
                     width 5 offset 0
     misc_feature    4255..4266
                     /label=nothing beta
                     /ApEinfo_fwdcolor=#8000ff
                     /ApEinfo_revcolor=#8000ff
                     /ApEinfo_graphicformat=arrow_data {{0 1 2 0 0 -1} {} 0}
                     width 5 offset 0
     misc_feature    4255..4381
                     /label=exon13
                     /ApEinfo_fwdcolor=#ffec00
                     /ApEinfo_revcolor=green
                     /ApEinfo_graphicformat=arrow_data {{0 1 2 0 0 -1} {} 0}
                     width 5 offset 0
     misc_feature    2132..2259
                     /label=exon1
                     /ApEinfo_fwdcolor=#fff300
                     /ApEinfo_revcolor=green
                     /ApEinfo_graphicformat=arrow_data {{0 1 2 0 0 -1} {} 0}
                     width 5 offset 0
     misc_feature    3334..3972
                     /label=exon10
                     /ApEinfo_fwdcolor=#ff8100
                     /ApEinfo_revcolor=green
                     /ApEinfo_graphicformat=arrow_data {{0 1 2 0 0 -1} {} 0}
                     width 5 offset 0
     misc_feature    3010..3010
                     /label=pe572G->A
                     /ApEinfo_fwdcolor=#ff0000
                     /ApEinfo_revcolor=green
                     /ApEinfo_graphicformat=arrow_data {{0 1 2 0 0 -1} {} 0}
                     width 5 offset 0
ORIGIN
        1 AAGCTATCAC AAGTTTGTAC AAAAAAGCAG TATACATGAA ATACATACAT AGACACTTCA
       61 CACCCAGTTT TCCGGATTTT TCATTTTCAC AGTTGGCTCC ACCTCTGGTG GACTCTGATG
      121 GGTCTCTCAG GTGCACAAAT AAACATGCTC CAATTTCGCG TTCCAAGGCT TCCGCGCGGA
      181 AGTTGGTCTC GCGAAATTCG GAAACGAATT GCAGGAAATT GACACTTTTA AAAAACGTCA
      241 GTGACCGGAA TGGCAATGGA AACTTATATG TGTGTGTACA GGTGTGAATA GCTAACGAGT
      301 GAAGTGCCAC GTTGCCTTGT AGGGAGTAAA TTTTTGAATT TTGAGCACCT ATTTGCTCGT
      361 GTTTCGCTGT GTTTTGTGTG TGCTGTGATG TTAAGCACAG GAACACTAGA AATCAAAAAT
      421 CGAGCTGAAA TTTAAAGTTT TCCAGATAGA ATTTTGAATA TGCAAACAAT TCCAAAAAGT
      481 GCTAACAAAA TGCAAAATGG AATTTCACAA ACTGTCAGTA TTTTTTGTGT TTTAAATAAT
      541 TGAAAATTGT CTGAAATAAT CAAATACAAT CTTAAAATGT TTCATAATCT TTCATCCGAA
      601 TTCATAAAAA TTCAATGAAA TTTAAAGATT TATTCAAATA ATTATCGACT AGTTTAAATT
      661 TTAACGAAAA TTCGAGCAAT TGGTGTGTGT TGGAGATGCG ATGTTTCTGG CTTGCTGGTT
      721 ATCTACAATT AATTTTCTTT CAGTTTCAAA ATACTTTCAG TCAGCAGAAT ACCAGATTTT
      781 CCATTTAACA TACTATCCAC CAAAATCTTG GCTTTTTGAT CAGTTTGATT AGTTGCGTTG
      841 GCACCGAGCT GAAAATTAAA AAACTATGAA TTATTAGAAT TTTTTAAAAA TTACTTGTTC
      901 ATTCCATTTG CCATACGGAG GTCCTGTGAA GTCCATTTTG AGAAATAAAT TTTGTTTTCG
      961 ATTTGAATTT CATTTCGAAA CCTCACGTCA AGTAATTATT TGGTAATTAA AATTAGCATT
     1021 TATTGTATTG CAGCTTTCCA ACGCTCATTT GTTTTTTTTT TTTCATATTT CGAGTTACAA
     1081 TCTCATCCCT GCAAAGTTTC CAGATCGAAA TAAAATAAAA TGAAGCCAAA CTAAAAATGT
     1141 TTGCACTGGT TTCTAGGTTA TGAAATTTTG TGCGCTAGAA CACAAAAGAA ACCTTTCAAT
     1201 ATAGACAAAC TTTAACTGTT TCAAATAATT TCTCCTATTT CAAATATGTT TTCACATCAT
     1261 AATGTGTCTT TGCTGACGTC GTGAGTACGG ATTCGGTGCA AAAATACTAC GTGCATTTTG
     1321 GAATGTACAG TGACGCAATC GGTTAAGGAG GTGCTATTAT TAGAGAAGAT TATTAGAGAA
     1381 GTGTAGGCTC TCCCCGTGCA GTTTTAGAGA AAGTAATCAC CTACTAAAAA ACTAGAGATT
     1441 TCACAGGAAT CGACTAATGC AAAATGATCA TTTCCTATAC AAAAATAGTC ATTATAGTTT
     1501 AATTTTTGAA CATTTGGAAA ACGTTTTGGG AAGTTGCATT ATGCATTCAG GTATGTTCAG
     1561 TTGACATCGA CCAAGGTCCG CTATTTAGCA ATCGTATCAC TTTTTGTCGT AGTTGTATTT
     1621 TATGGAAAGT CATAAGAGTT GAAAATATTT TATTTACAAA AAGGTAACTT TTAAACGGAA
     1681 GTTTTCAAAC ATTTTTGCAA TTTCACCAAC TTCCGTGAAT CCAAGCTTTT CATTATTAAG
     1741 CAAATTCAAG TATAATAACA ACTATAAATA AGACCACCAA ATTTTGATAT CCGGATTAAA
     1801 ATGTTATTTT TGAATAGAGA AGTTTGATGC AGATACCAAC AAGATTAAAA CTTCAAACAT
     1861 TAAGCAAGAA GCCCCCAAAT GCGTATGGTT TCAAAGAAAA AGGTGCAAAA TTGGGAAGAT
     1921 AATCTCGTTT AAGAAAAGTT TGGAAATCTA TTAAGACCAA CCCCCAGAAG TAGTAGAATT
     1981 TCAATTTACT ATTTATTGTT TTCGAAAAAT TACTTATTCT GATGAAAACA GCTTTCTTGT
     2041 ACAAAGTGGT GATCCAAAGG ACCCAAAGGT ATGTTTCGAA TGATACTAAC ATAACATAGA
     2101 ACATTTTCAG GAGGACCCTT GGCTAGCCAG GATGGAAGAC GCCGTCGTCG TCGACGAGGA
     2161 GCACCGACGA CGTGGCGAAG ACACTCAATC GTCGGGCCAG TCGAGCCTTC CATCGGACAT
     2221 TGTGCAGTTC ACTGCGAGAC CCCACATGTT AATGGAAGAT GTTGAATGCA GCCCGATTGA
     2281 GCCGACGGAA AAGGAATGGA ATGAATATCG TGATAGGGTT CAAGAAAATG CGGATCAAAT
     2341 GGAATTGCTA GGAGATGACG AGTCGAGTGA CACAGAAGAT CAGAATGATC TGGATGAAGA
     2401 GTACGAGGAT TATTATACTG ATTCAAAATC CACCAGACGG GAAACAACGA AAGAATTTTT
     2461 GACGCGTCAA TTCCAAAATA TTGTGCATTT CTTTGTCGAG GACTGGTTCA TCTCGGCCGC
     2521 ACTTGGATTC ATCACGGCAA TCTTTTCGAT TTTCATCGAT ATGGGAATTG AGTATCTGAT
     2581 TCATTTCCGA AACTTCATGC TAGAGTCTCT GGAGCAATTC AACAACTACG CGGCGTTTTG
     2641 TGGATGGGTG TTTTATATTA CTGGACTTGT GTATCTCGCC GCGTTGGTGT GCTATGGATT
     2701 TGGAAAACAG GCTGTTGGAT CCGGAATTCC CGAAGTCAAA GTTATCATTC ACGGCTTCCA
     2761 ACTGAAAAAT TATTTATCTG GGAAAACCTT GATCGCGAAG ATGATTGGAC TTACGCTTAC
     2821 TATTGGATCA GGTCTTCCAG TTGGTAAAGA GGGACCATTT GTACATATCG GAGCTATTGT
     2881 CGCCTCACTC CTCAACAAAG TCACCGCCGC TTGCCAATAC AACGCATTTT TCTCCAACGA
     2941 AGGTCGTGCC ATGGAAATGT TGAGCATCGG TTGTGCCGTC GGAATCGCTT GCACATTCTC
     3001 GGCGCCTATA GGAGCTGTAC TGTACGGTAT CGAGTCAACT TCCAAATATT TTGCTGTGAA
     3061 AAACTATTGG AGATCATTCT TTGCCACTAC CTGCTCTGCC ATGCTTTTCC GTTTTGCCAT
     3121 TGCGTTCTTT GTGCCACAAC ATATTGCCGG AACCATTACT GCCTATTATC AAACTTATTT
     3181 CCCAAATGAG GTGTTTGTTG TCGAGGAATT GCCATTTTTC ATTGGTTTGG GAGTTATGAC
     3241 TGGTCTTCTC GGAGCTCTCT TCGTCTATTA TCACCGAAGA ATCGCGTTCT TCAAACGAAA
     3301 AAATCGCATC TTCCAGGCCC TATTCGGAAA AAGCCCAATC CTGTTCACTG CCTGTTGTGC
     3361 TGCAATTTTC GCCGTTCTCG TCTACCCCAA TGGTTTAGGA AGCTACGTGG CCGGAAAATA
     3421 CACTTTCCGT GAAACCCTCG TCGATTTCCT CTCCAACTGT ACCCTCTGGA AGCAAACGAA
     3481 TGGGTCTGAA GGATGTCCAC CCCATATGTT GGAGCATTGG TCGGGTCCAG AAGGAGATAT
     3541 GATGCCTATC AACTCTCTTT TGATCTACTT CCTTTTCTAT TTTATCATCG TTCCAATTTG
     3601 TATTACCTTG TACATTCCAT CAGGAATCTT CGTTCCATGC TTCGTCATTG GTGCCTGTGG
     3661 TGGAAGAATT TTCGGAGAAA TTATATCAAT GATTTGGCCG TATGGACTCC GTGGTCTCGG
     3721 TCAGCCACAG ATCTACCCTG GACTTTATGC CGTGGTTGGA GCTGCGTCAT TCACCGGATC
     3781 CGTCACTCAC TCCTTGTCCA TTGCTCTAAT CGTTTGTGAA ACAACTGGAC AGCTGTGTGC
     3841 TCTGCTACCT GTGCTCATTG CCCTTATGAT CTCAAATGCT ATCTGTGCTT TCCTGCAACC
     3901 TTCCATTTAT GATTCTATTA TTAAGATTAA TGGATACCCA TACCTTGCAG ATTTGCCTCC
     3961 ATCTCGTATG AGTGTGCATC AAATGAAAGT CGAACGTATC ATGGTCAAGG ACATCTTCTA
     4021 CATCACCCGC GAGACCACCT ACCGTGAGCT CCGCGAGATG CTCCTCGAGA GTCCAACCCT
     4081 TCGCTCCTAC CCATTTGTCA CCGATTCCCG CTCGATGACA CTTCTCGGCT CCGTCGCCCG
     4141 CAAGTATCTT CTGTACCTTA TTCAACGTAA ACTCGGACCC GAGCCAGAGC TCTTCGGACA
     4201 TCGTAGAAGA AGTCGCACGG CATCGGAAAT CTTCAGCACG ATCAACAATC TAAGAAAGTA
     4261 TTCTAGACGT GGCTCGCTCG CTGCGAATGG TGCTCACATG TCGTCTGGAA ATGCGTTGAT
     4321 GACTGACAGG AATATCTCCG GAAACACTCT TCTTCCACAA TCTCCACTTC ATGAAGATCA
     4381 GGGAGATCGC AGTCCATTGG CCCCACTTCT GTACGCTCAG ACTAATCAAC ACGAGCCGAT
     4441 TGTGCACTCT TTGGCAAAGA GAGCTGAAAT TCTATCAAAG AAATTGGACA TGGAAGAAGT
     4501 GGCAATCGAT CCGGCACCGT TCCAGTTGGT TAGAGGCACC TCTCTTTACA AGGTCCACAC
     4561 CCTGTTCTCC CTTCTTGCTC TCAACCATGC CTATGTTACT GAAAAAGGTC GTCTTTGTGG
     4621 TGTAGTTGCC GTGAAGGAAC TTCGTGAGGC GCTCAGTAAC ATCTACAGTA GAGGAGCTGT
     4681 CGTCCCGAAA CAGAGAATCC GAACATCCAC ATTCCGACTC AATCCAGAAC AAGATCTTGA
     4741 CCGTGAGCTC CAAAACGGCC ATACAGCGGA GCCAAACGGC GCCCCAATCA GACAACCACG
     4801 TGTCACAATC GATGTTCCTG AAAACGCAAA GACGGATGAC GAAACCCGCT TGGTACCggt
     4861 agaaaaaATG GTGAGCAAGG GCGAAGAGAC TACAATGGGC GTTATCAAGC CAGACATGAA
     4921 GATCAAGCTC AAGATGGAGG GAAACGTCAA CGGACACGCC TTCGTCATCG AGGGAGAGGG
     4981 AGAGGGAAAG CCATACGACG GAACCAACAC CATCAACCTC GAGGTCAAGg taagtttaaa
     5041 catatatata ctaactaacc ctgattattt aaattttcag GAGGGAGCCC CACTCCCATT
     5101 CTCCTACGAC ATCCTCACCA CCGCCTTCgC CTACGGAAAC CGTGCCTTCA CCAAGTACCC
     5161 AGACGACATC CCAAACTACT TCAAGCAATC CTTCCCAGAG GGATACTCCT GGGAGCGTAC
     5221 CATGACCTTC GAGGACAAGG GAATCGTCAA Ggtaagttta aacagttcgg tactaactaa
     5281 ccatacatat ttaaattttc agGTCAAGTC CGACATCTCC ATGGAGGAGG ACTCCTTCAT
     5341 CTACGAGATC CACCTCAAGG GAGAGAACTT CCCACCAAAC GGACCAGTCA TGCAAAAGaA
     5401 GACCACCGGA TGGGACGCCT CCACCGAGCG TATGTACGTC CGTGACGGAG TCCTCAAGGG
     5461 AGACGTCAAG cacAAGCTCC TCCTCGAGGG AGGAGGACAC CACCGTGTCG ACTTCAAGgt
     5521 aagtttaaac atgattttac taactaacta atctgattta aattttcagA CCATCTACCG
     5581 TGCCAAGAAG GCCGTCAAGC TCCCAGACTA CCACTTCGTC GACCACCGTA TCGAGATCCT
     5641 CAACCACGAC AAGGACTACA ACAAGGTCAC CGTCTACGAG tcCGCCGTCG CCCGTAACTC
     5701 CACCGACGGA ATGGACGAGC TCTACAAGTA AGATATCTGA GCTCCGCATC GGCCGCTGTC
     5761 ATCAGATCGC CATCTCGCGC CCGTGCCTCT GACTTCTAAG TCCAATTACT CTTCAACATC
     5821 CCTACATGCT CTTTCTCCCT GTGCTCCCAC CCCCTATTTT TGTTATTATC AAAAAAACTT
     5881 CTTCTTAATT TCTTTGTTTT TTAGCTTCTT TTAAGTCACC TCTAACAATG AAATTGTGTA
     5941 GATTCAAAAA TAGAATTAAT TCGTAATAAA AAGTCGAAAA AAATTGTGCT CCCTCCCCCC
     6001 ATTAATAATA ATTCTATCCC AAAATCTACA CAATGTTCTG TGTACACTTC TTATGTTTTT
     6061 TTTACTTCTG ATAAATTTTT TTTGAAACAT CATAGAAAAA ACCGCACACA AAATACCTTA
     6121 TCATATGTTA CGTTTCAGTT TATGACCGCA ATTTTTATTT CTTCGCACGT CTGGGCCTCT
     6181 CATGACGTCA AATCATGCTC ATCGTGAAAA AGTTTTGGAG TATTTTTGGA ATTTTTCAAT
     6241 CAAGTGAAAG TTTATGAAAT TAATTTTCCT GCTTTTGCTT TTTGGGGGTT TCCCCTATTG
     6301 TTTGTCAAGA GTTTCGAGGA CGGCGTTTTT CTTGCTAAAA TCACAAGTAT TGATGAGCAC
     6361 GATGCAAGAA AGATCGGAAG AAGGTTTGGG TTTGAGGCTC AGTGGAAGGT GAGTAGAAGT
     6421 TGATAATTTG AAAGTGGAGT AGTGTCTATG GGGTTTTTGC CTTAAATGAC AGAATACATT
     6481 CCCAATATAC CAAACATAAC TGTTTCCTAC TAGTCGGCCG TACGGGCCCT TTCGTCTCGC
     6541 GCGTTTCGGT GATGACGGTG AAAACCTCTG ACACATGCAG CTCCCGGAGA CGGTCACAGC
     6601 TTGTCTGTAA GCGGATGCCG GGAGCAGACA AGCCCGTCAG GGCGCGTCAG CGGGTGTTGG
     6661 CGGGTGTCGG GGCTGGCTTA ACTATGCGGC ATCAGAGCAG ATTGTACTGA GAGTGCACCA
     6721 TATGCGGTGT GAAATACCGC ACAGATGCGT AAGGAGAAAA TACCGCATCA GGCGGCCTTA
     6781 AGGGCCTCGT GATACGCCTA TTTTTATAGG TTAATGTCAT GATAATAATG GTTTCTTAGA
     6841 CGTCAGGTGG CACTTTTCGG GGAAATGTGC GCGGAACCCC TATTTGTTTA TTTTTCTAAA
     6901 TACATTCAAA TATGTATCCG CTCATGAGAC AATAACCCTG ATAAATGCTT CAATAATATT
     6961 GAAAAAGGAA GAGTATGAGT ATTCAACATT TCCGTGTCGC CCTTATTCCC TTTTTTGCGG
     7021 CATTTTGCCT TCCTGTTTTT GCTCACCCAG AAACGCTGGT GAAAGTAAAA GATGCTGAAG
     7081 ATCAGTTGGG TGCACGAGTG GGTTACATCG AACTGGATCT CAACAGCGGT AAGATCCTTG
     7141 AGAGTTTTCG CCCCGAAGAA CGTTTTCCAA TGATGAGCAC TTTTAAAGTT CTGCTATGTG
     7201 GCGCGGTATT ATCCCGTATT GACGCCGGGC AAGAGCAACT CGGTCGCCGC ATACACTATT
     7261 CTCAGAATGA CTTGGTTGAG TACTCACCAG TCACAGAAAA GCATCTTACG GATGGCATGA
     7321 CAGTAAGAGA ATTATGCAGT GCTGCCATAA CCATGAGTGA TAACACTGCG GCCAACTTAC
     7381 TTCTGACAAC GATCGGAGGA CCGAAGGAGC TAACCGCTTT TTTGCACAAC ATGGGGGATC
     7441 ATGTAACTCG CCTTGATCGT TGGGAACCGG AGCTGAATGA AGCCATACCA AACGACGAGC
     7501 GTGACACCAC GATGCCTGTA GCAATGGCAA CAACGTTGCG CAAACTATTA ACTGGCGAAC
     7561 TACTTACTCT AGCTTCCCGG CAACAATTAA TAGACTGGAT GGAGGCGGAT AAAGTTGCAG
     7621 GACCACTTCT GCGCTCGGCC CTTCCGGCTG GCTGGTTTAT TGCTGATAAA TCTGGAGCCG
     7681 GTGAGCGTGG GTCTCGCGGT ATCATTGCAG CACTGGGGCC AGATGGTAAG CCCTCCCGTA
     7741 TCGTAGTTAT CTACACGACG GGGAGTCAGG CAACTATGGA TGAACGAAAT AGACAGATCG
     7801 CTGAGATAGG TGCCTCACTG ATTAAGCATT GGTAACTGTC AGACCAAGTT TACTCATATA
     7861 TACTTTAGAT TGATTTAAAA CTTCATTTTT AATTTAAAAG GATCTAGGTG AAGATCCTTT
     7921 TTGATAATCT CATGACCAAA ATCCCTTAAC GTGAGTTTTC GTTCCACTGA GCGTCAGACC
     7981 CCGTAGAAAA GATCAAAGGA TCTTCTTGAG ATCCTTTTTT TCTGCGCGTA ATCTGCTGCT
     8041 TGCAAACAAA AAAACCACCG CTACCAGCGG TGGTTTGTTT GCCGGATCAA GAGCTACCAA
     8101 CTCTTTTTCC GAAGGTAACT GGCTTCAGCA GAGCGCAGAT ACCAAATACT GTCCTTCTAG
     8161 TGTAGCCGTA GTTAGGCCAC CACTTCAAGA ACTCTGTAGC ACCGCCTACA TACCTCGCTC
     8221 TGCTAATCCT GTTACCAGTG GCTGCTGCCA GTGGCGATAA GTCGTGTCTT ACCGGGTTGG
     8281 ACTCAAGACG ATAGTTACCG GATAAGGCGC AGCGGTCGGG CTGAACGGGG GGTTCGTGCA
     8341 CACAGCCCAG CTTGGAGCGA ACGACCTACA CCGAACTGAG ATACCTACAG CGTGAGCATT
     8401 GAGAAAGCGC CACGCTTCCC GAAGGGAGAA AGGCGGACAG GTATCCGGTA AGCGGCAGGG
     8461 TCGGAACAGG AGAGCGCACG AGGGAGCTTC CAGGGGGAAA CGCCTGGTAT CTTTATAGTC
     8521 CTGTCGGGTT TCGCCACCTC TGACTTGAGC GTCGATTTTT GTGATGCTCG TCAGGGGGGC
     8581 GGAGCCTATG GAAAAACGCC AGCAACGCGG CCTTTTTACG GTTCCTGGCC TTTTGCTGGC
     8641 CTTTTGCTCA CATGTTCTTT CCTGCGTTAT CCCCTGATTC TGTGGATAAC CGTATTACCG
     8701 CCTTTGAGTG AGCTGATACC GCTCGCCGCA GCCGAACGAC CGAGCGCAGC GAGTCAGTGA
     8761 GCGAGGAAGC GGAAGAGCGC CCAATACGCA AACCGCCTCT CCCCGCGCGT TGGCCGATTC
     8821 ATTAATGCAG CTGGCACGAC AGGTTTCCCG ACTGGAAAGC GGGCAGTGAG CGCAACGCAA
     8881 TTAATGTGAG TTAGCTCACT CATTAGGCAC CCCAGGCTTT ACACTTTATG CTTCCGGCTC
     8941 GTATGTTGTG TGGAATTGTG AGCGGATAAC AATTTCACAC AGGAAACAGC TATGACCATG
     9001 ATTACGCCAA GCTgtaagtt taaacatgat cttactaact aactattctc atttaaattt
     9061 tcagAGCTTA AAAATGGCTG AAATCACTCA CAACGATGGA TACGCTAACA ACTTGGAAAT
     9121 GAAAT     
//
