# Supplementary material for: Roles of the ClC chloride channel CLH-1 in food-associated salt chemotaxis behavior of C. elegans
Source: eLife. 2021 Jan 25;10:e55701. doi: 10.7554/eLife.55701 (PMC7834019; doi:10.7554/eLife.55701)
Supplement: Supplementary file 4. [file elife-55701-supp4.zip › Plasmid constructions/pG-gcy-5p-clh-1cDNA(wt).ape]

LOCUS       pG_H20p_clh_1cDN        8260 bp ds-DNA     circular     15-FEB-2020
DEFINITION  .
ACCESSION   
VERSION     
SOURCE      .
  ORGANISM  .
COMMENT      
COMMENT     ApEinfo:methylated:1
FEATURES             Location/Qualifiers
     misc_feature    2260..2316
                     /label=exon2
                     /ApEinfo_fwdcolor=#ff7400
                     /ApEinfo_revcolor=green
                     /ApEinfo_graphicformat=arrow_data {{0 1 2 0 0 -1} {} 0}
                     width 5 offset 0
     misc_feature    4553..4736
                     /label=exon16
                     /ApEinfo_fwdcolor=#ff8400
                     /ApEinfo_revcolor=green
                     /ApEinfo_graphicformat=arrow_data {{0 1 2 0 0 -1} {} 0}
                     width 5 offset 0
     misc_feature    4935..5641
                     /label=unc54-3-UTR
                     /ApEinfo_fwdcolor=#008080
                     /ApEinfo_revcolor=#008080
                     /ApEinfo_graphicformat=arrow_data {{0 1 2 0 0 -1} {} 0}
                     width 5 offset 0
     misc_recomb     complement(2043..2049)
                     /label=attB2
                     /ApEinfo_fwdcolor=#dda0dd
                     /ApEinfo_revcolor=#dda0dd
                     /ApEinfo_graphicformat=arrow_data {{0 1 2 0 0 -1} {} 0}
                     width 5 offset 0
     misc_feature    2466..2585
                     /label=exon4
                     /ApEinfo_fwdcolor=#ff7a00
                     /ApEinfo_revcolor=green
                     /ApEinfo_graphicformat=arrow_data {{0 1 2 0 0 -1} {} 0}
                     width 5 offset 0
     misc_recomb     10..16
                     /label=attB1
                     /ApEinfo_fwdcolor=#dda0dd
                     /ApEinfo_revcolor=#dda0dd
                     /ApEinfo_graphicformat=arrow_data {{0 1 2 0 0 -1} {} 0}
                     width 5 offset 0
     misc_recomb     complement(2043..2049)
                     /label=attR2
                     /ApEinfo_fwdcolor=plum
                     /ApEinfo_revcolor=plum
                     /ApEinfo_graphicformat=arrow_data {{0 1 2 0 0 -1} {} 0}
                     width 5 offset 0
     misc_recomb     10..16
                     /label=attR1
                     /ApEinfo_fwdcolor=plum
                     /ApEinfo_revcolor=plum
                     /ApEinfo_graphicformat=arrow_data {{0 1 2 0 0 -1} {} 0}
                     width 5 offset 0
     misc_feature    2069..2110
                     /label=synthetic intron
                     /ApEinfo_fwdcolor=#ff80ff
                     /ApEinfo_revcolor=green
                     /ApEinfo_graphicformat=arrow_data {{0 1 2 0 0 -1} {} 0}
                     width 5 offset 0
     misc_feature    join(2122..2124,4853..4890)
                     /label=MCS II
                     /ApEinfo_fwdcolor=#a9ff8f
                     /ApEinfo_revcolor=green
                     /ApEinfo_graphicformat=arrow_data {{0 1 2 0 0 -1} {} 0}
                     width 5 offset 0
     misc_feature    4859..4861
                     /label=ATG in MCSII
                     /ApEinfo_fwdcolor=cyan
                     /ApEinfo_revcolor=green
                     /ApEinfo_graphicformat=arrow_data {{0 1 2 0 0 -1} {} 0}
                     width 5 offset 0
     misc_feature    2055..2073
                     /label=pPDSeq1
                     /ApEinfo_fwdcolor=#00ffff
                     /ApEinfo_revcolor=green
                     /ApEinfo_graphicformat=arrow_data {{0 1 2 0 0 -1} {} 0}
                     width 5 offset 0
     misc_feature    3232..3333
                     /label=exon9
                     /ApEinfo_fwdcolor=#fff300
                     /ApEinfo_revcolor=green
                     /ApEinfo_graphicformat=arrow_data {{0 1 2 0 0 -1} {} 0}
                     width 5 offset 0
     misc_feature    complement(4962..4981)
                     /label=pDEST-3'UTR-R
                     /ApEinfo_fwdcolor=cyan
                     /ApEinfo_revcolor=green
                     /ApEinfo_graphicformat=arrow_data {{0 1 2 0 0 -1} {} 0}
                     width 5 offset 0
     misc_feature    complement(5633..5654)
                     /label=unc-54UTRspe1'
                     /ApEinfo_fwdcolor=cyan
                     /ApEinfo_revcolor=green
                     /ApEinfo_graphicformat=arrow_data {{0 1 2 0 0 -1} {} 0}
                     width 5 offset 0
     primer_bind     8115..8135
                     /label=M13-rev
                     /ApEinfo_fwdcolor=cyan
                     /ApEinfo_revcolor=green
                     /ApEinfo_graphicformat=arrow_data {{0 1 2 0 0 -1} {} 0}
                     width 5 offset 0
     rep_origin      7065..7747
                     /label=ColE1 origin
                     /ApEinfo_fwdcolor=gray50
                     /ApEinfo_revcolor=gray50
                     /ApEinfo_graphicformat=arrow_data {{0 1 2 0 0 -1} {} 0}
                     width 5 offset 0
     misc_feature    4382..4444
                     /label=exon14
                     /ApEinfo_fwdcolor=#ff8100
                     /ApEinfo_revcolor=green
                     /ApEinfo_graphicformat=arrow_data {{0 1 2 0 0 -1} {} 0}
                     width 5 offset 0
     misc_binding    8087..8109
                     /label=LacO
                     /ApEinfo_fwdcolor=#6495ed
                     /ApEinfo_revcolor=#6495ed
                     /ApEinfo_graphicformat=arrow_data {{0 1 2 0 0 -1} {} 0}
                     width 5 offset 0
     CDS             6308..6967
                     /label=AmpR
                     /ApEinfo_fwdcolor=yellow
                     /ApEinfo_revcolor=yellow
                     /ApEinfo_graphicformat=arrow_data {{0 1 2 0 0 -1} {} 0}
                     width 5 offset 0
     misc_feature    2568..2568
                     /label=pe577 T->C
                     /ApEinfo_fwdcolor=#ff0000
                     /ApEinfo_revcolor=green
                     /ApEinfo_graphicformat=arrow_data {{0 1 2 0 0 -1} {} 0}
                     width 5 offset 0
     misc_feature    2132..2259
                     /label=exon1
                     /ApEinfo_fwdcolor=#fff300
                     /ApEinfo_revcolor=green
                     /ApEinfo_graphicformat=arrow_data {{0 1 2 0 0 -1} {} 0}
                     width 5 offset 0
     misc_feature    31..2028
                     /locus_tag="gcy-5 promoter"
                     /label=gcy-5 promoter
                     /ApEinfo_fwdcolor=#ff00ff
                     /ApEinfo_revcolor=green
                     /ApEinfo_graphicformat=arrow_data {{0 1 2 0 0 -1} {} 0}
                     width 5 offset 0
     misc_feature    4445..4552
                     /label=exon15
                     /ApEinfo_fwdcolor=#fff803
                     /ApEinfo_revcolor=green
                     /ApEinfo_graphicformat=arrow_data {{0 1 2 0 0 -1} {} 0}
                     width 5 offset 0
     misc_feature    2317..2465
                     /label=exon3
                     /ApEinfo_fwdcolor=#fffe00
                     /ApEinfo_revcolor=green
                     /ApEinfo_graphicformat=arrow_data {{0 1 2 0 0 -1} {} 0}
                     width 5 offset 0
     misc_feature    4737..4852
                     /label=exon17
                     /ApEinfo_fwdcolor=#fff100
                     /ApEinfo_revcolor=green
                     /ApEinfo_graphicformat=arrow_data {{0 1 2 0 0 -1} {} 0}
                     width 5 offset 0
     misc_feature    2586..2717
                     /label=exon5
                     /ApEinfo_fwdcolor=#ffec00
                     /ApEinfo_revcolor=green
                     /ApEinfo_graphicformat=arrow_data {{0 1 2 0 0 -1} {} 0}
                     width 5 offset 0
     misc_feature    2718..2851
                     /label=exon6
                     /ApEinfo_fwdcolor=#ff8400
                     /ApEinfo_revcolor=green
                     /ApEinfo_graphicformat=arrow_data {{0 1 2 0 0 -1} {} 0}
                     width 5 offset 0
     misc_feature    complement(4833..4852)
                     /label=cr1
                     /ApEinfo_fwdcolor=cyan
                     /ApEinfo_revcolor=green
                     /ApEinfo_graphicformat=arrow_data {{0 1 2 0 0 -1} {} 0}
                     width 5 offset 0
     misc_feature    2852..3014
                     /label=exon7
                     /ApEinfo_fwdcolor=#fffa00
                     /ApEinfo_revcolor=green
                     /ApEinfo_graphicformat=arrow_data {{0 1 2 0 0 -1} {} 0}
                     width 5 offset 0
     misc_feature    3015..3231
                     /label=exon8
                     /ApEinfo_fwdcolor=#ff8600
                     /ApEinfo_revcolor=green
                     /ApEinfo_graphicformat=arrow_data {{0 1 2 0 0 -1} {} 0}
                     width 5 offset 0
     misc_feature    2132..2151
                     /label=cf1
                     /ApEinfo_fwdcolor=#00ffff
                     /ApEinfo_revcolor=green
                     /ApEinfo_graphicformat=arrow_data {{0 1 2 0 0 -1} {} 0}
                     width 5 offset 0
     misc_feature    3334..3972
                     /label=exon10
                     /ApEinfo_fwdcolor=#ff8100
                     /ApEinfo_revcolor=green
                     /ApEinfo_graphicformat=arrow_data {{0 1 2 0 0 -1} {} 0}
                     width 5 offset 0
     misc_feature    3973..4209
                     /label=exon11
                     /ApEinfo_fwdcolor=#fffb00
                     /ApEinfo_revcolor=green
                     /ApEinfo_graphicformat=arrow_data {{0 1 2 0 0 -1} {} 0}
                     width 5 offset 0
     misc_feature    4210..4254
                     /label=exon12
                     /ApEinfo_fwdcolor=#ff7a00
                     /ApEinfo_revcolor=green
                     /ApEinfo_graphicformat=arrow_data {{0 1 2 0 0 -1} {} 0}
                     width 5 offset 0
     misc_feature    4255..4381
                     /label=exon13
                     /ApEinfo_fwdcolor=#ffec00
                     /ApEinfo_revcolor=green
                     /ApEinfo_graphicformat=arrow_data {{0 1 2 0 0 -1} {} 0}
                     width 5 offset 0
     misc_feature    2132..2151
                     /label=cf1(1)
                     /ApEinfo_label=cf1
                     /ApEinfo_fwdcolor=#00ffff
                     /ApEinfo_revcolor=green
                     /ApEinfo_graphicformat=arrow_data {{0 1 2 0 0 -1} {} 0}
                     width 5 offset 0
     misc_feature    complement(2177..2196)
                     /label=cr3
                     /ApEinfo_fwdcolor=cyan
                     /ApEinfo_revcolor=green
                     /ApEinfo_graphicformat=arrow_data {{0 1 2 0 0 -1} {} 0}
                     width 5 offset 0
     misc_feature    2587..2607
                     /label=f3
                     /ApEinfo_fwdcolor=#00ffff
                     /ApEinfo_revcolor=green
                     /ApEinfo_graphicformat=arrow_data {{0 1 2 0 0 -1} {} 0}
                     width 5 offset 0
     misc_feature    3194..3213
                     /label=f5
                     /ApEinfo_fwdcolor=cyan
                     /ApEinfo_revcolor=green
                     /ApEinfo_graphicformat=arrow_data {{0 1 2 0 0 -1} {} 0}
                     width 5 offset 0
     misc_feature    3745..3764
                     /label=f7
                     /ApEinfo_fwdcolor=#00ffff
                     /ApEinfo_revcolor=green
                     /ApEinfo_graphicformat=arrow_data {{0 1 2 0 0 -1} {} 0}
                     width 5 offset 0
     misc_feature    4163..4182
                     /label=cf3
                     /ApEinfo_fwdcolor=#00ffff
                     /ApEinfo_revcolor=green
                     /ApEinfo_graphicformat=arrow_data {{0 1 2 0 0 -1} {} 0}
                     width 5 offset 0
     misc_feature    4514..4533
                     /label=f10
                     /ApEinfo_fwdcolor=#00ffff
                     /ApEinfo_revcolor=green
                     /ApEinfo_graphicformat=arrow_data {{0 1 2 0 0 -1} {} 0}
                     width 5 offset 0
     misc_feature    2988..3010
                     /label=geno-f
                     /ApEinfo_fwdcolor=#00ffff
                     /ApEinfo_revcolor=green
                     /ApEinfo_graphicformat=arrow_data {{0 1 2 0 0 -1} {} 0}
                     width 5 offset 0
     misc_feature    complement(3075..3094)
                     /label=geno-r
                     /ApEinfo_fwdcolor=cyan
                     /ApEinfo_revcolor=green
                     /ApEinfo_graphicformat=arrow_data {{0 1 2 0 0 -1} {} 0}
                     width 5 offset 0
     misc_feature    3010..3010
                     /label=pe572 G->A
                     /ApEinfo_fwdcolor=#ff0600
                     /ApEinfo_revcolor=green
                     /ApEinfo_graphicformat=arrow_data {{0 1 2 0 0 -1} {} 0}
                     width 5 offset 0
     misc_feature    4255..4266
                     /label=nothing beta
                     /ApEinfo_fwdcolor=#8000ff
                     /ApEinfo_revcolor=#8000ff
                     /ApEinfo_graphicformat=arrow_data {{0 1 2 0 0 -1} {} 0}
                     width 5 offset 0
     misc_recomb     complement(2029..2042)
                     /label=attB2(1)
                     /ApEinfo_label=attB2
                     /ApEinfo_fwdcolor=#dda0dd
                     /ApEinfo_revcolor=#dda0dd
                     /ApEinfo_graphicformat=arrow_data {{0 1 2 0 0 -1} {} 0}
                     width 5 offset 0
     misc_recomb     17..30
                     /label=attB1(1)
                     /ApEinfo_label=attB1
                     /ApEinfo_fwdcolor=#dda0dd
                     /ApEinfo_revcolor=#dda0dd
                     /ApEinfo_graphicformat=arrow_data {{0 1 2 0 0 -1} {} 0}
                     width 5 offset 0
     misc_recomb     complement(2029..2042)
                     /label=AttL2
                     /ApEinfo_fwdcolor=plum
                     /ApEinfo_revcolor=plum
                     /ApEinfo_graphicformat=arrow_data {{0 1 2 0 0 -1} {} 0}
                     width 5 offset 0
     misc_recomb     17..30
                     /label=AttL1
                     /ApEinfo_fwdcolor=plum
                     /ApEinfo_revcolor=plum
                     /ApEinfo_graphicformat=arrow_data {{0 1 2 0 0 -1} {} 0}
                     width 5 offset 0
     misc_feature    complement(2036..2042)
                     /label=Gateway Recomb2
                     /ApEinfo_fwdcolor=#ff0000
                     /ApEinfo_revcolor=#ff0000
                     /ApEinfo_graphicformat=arrow_data {{0 1 2 0 0 -1} {} 0}
                     width 5 offset 0
     misc_feature    17..23
                     /label=Gateway recomb1
                     /ApEinfo_fwdcolor=#ff0000
                     /ApEinfo_revcolor=#ff0000
                     /ApEinfo_graphicformat=arrow_data {{0 1 2 0 0 -1} {} 0}
                     width 5 offset 0
ORIGIN
        1 AAGCTATCAC AAGTTTGTAC AAAAAAGCAG TATACATGAA ATACATACAT AGACACTTCA
       61 CACCCAGTTT TCCGGATTTT TCATTTTCAC AGTTGGCTCC ACCTCTGGTG GACTCTGATG
      121 GGTCTCTCAG GTGCACAAAT AAACATGCTC CAATTTCGCG TTCCAAGGCT TCCGCGCGGA
      181 AGTTGGTCTC GCGAAATTCG GAAACGAATT GCAGGAAATT GACACTTTTA AAAAACGTCA
      241 GTGACCGGAA TGGCAATGGA AACTTATATG TGTGTGTACA GGTGTGAATA GCTAACGAGT
      301 GAAGTGCCAC GTTGCCTTGT AGGGAGTAAA TTTTTGAATT TTGAGCACCT ATTTGCTCGT
      361 GTTTCGCTGT GTTTTGTGTG TGCTGTGATG TTAAGCACAG GAACACTAGA AATCAAAAAT
      421 CGAGCTGAAA TTTAAAGTTT TCCAGATAGA ATTTTGAATA TGCAAACAAT TCCAAAAAGT
      481 GCTAACAAAA TGCAAAATGG AATTTCACAA ACTGTCAGTA TTTTTTGTGT TTTAAATAAT
      541 TGAAAATTGT CTGAAATAAT CAAATACAAT CTTAAAATGT TTCATAATCT TTCATCCGAA
      601 TTCATAAAAA TTCAATGAAA TTTAAAGATT TATTCAAATA ATTATCGACT AGTTTAAATT
      661 TTAACGAAAA TTCGAGCAAT TGGTGTGTGT TGGAGATGCG ATGTTTCTGG CTTGCTGGTT
      721 ATCTACAATT AATTTTCTTT CAGTTTCAAA ATACTTTCAG TCAGCAGAAT ACCAGATTTT
      781 CCATTTAACA TACTATCCAC CAAAATCTTG GCTTTTTGAT CAGTTTGATT AGTTGCGTTG
      841 GCACCGAGCT GAAAATTAAA AAACTATGAA TTATTAGAAT TTTTTAAAAA TTACTTGTTC
      901 ATTCCATTTG CCATACGGAG GTCCTGTGAA GTCCATTTTG AGAAATAAAT TTTGTTTTCG
      961 ATTTGAATTT CATTTCGAAA CCTCACGTCA AGTAATTATT TGGTAATTAA AATTAGCATT
     1021 TATTGTATTG CAGCTTTCCA ACGCTCATTT GTTTTTTTTT TTTCATATTT CGAGTTACAA
     1081 TCTCATCCCT GCAAAGTTTC CAGATCGAAA TAAAATAAAA TGAAGCCAAA CTAAAAATGT
     1141 TTGCACTGGT TTCTAGGTTA TGAAATTTTG TGCGCTAGAA CACAAAAGAA ACCTTTCAAT
     1201 ATAGACAAAC TTTAACTGTT TCAAATAATT TCTCCTATTT CAAATATGTT TTCACATCAT
     1261 AATGTGTCTT TGCTGACGTC GTGAGTACGG ATTCGGTGCA AAAATACTAC GTGCATTTTG
     1321 GAATGTACAG TGACGCAATC GGTTAAGGAG GTGCTATTAT TAGAGAAGAT TATTAGAGAA
     1381 GTGTAGGCTC TCCCCGTGCA GTTTTAGAGA AAGTAATCAC CTACTAAAAA ACTAGAGATT
     1441 TCACAGGAAT CGACTAATGC AAAATGATCA TTTCCTATAC AAAAATAGTC ATTATAGTTT
     1501 AATTTTTGAA CATTTGGAAA ACGTTTTGGG AAGTTGCATT ATGCATTCAG GTATGTTCAG
     1561 TTGACATCGA CCAAGGTCCG CTATTTAGCA ATCGTATCAC TTTTTGTCGT AGTTGTATTT
     1621 TATGGAAAGT CATAAGAGTT GAAAATATTT TATTTACAAA AAGGTAACTT TTAAACGGAA
     1681 GTTTTCAAAC ATTTTTGCAA TTTCACCAAC TTCCGTGAAT CCAAGCTTTT CATTATTAAG
     1741 CAAATTCAAG TATAATAACA ACTATAAATA AGACCACCAA ATTTTGATAT CCGGATTAAA
     1801 ATGTTATTTT TGAATAGAGA AGTTTGATGC AGATACCAAC AAGATTAAAA CTTCAAACAT
     1861 TAAGCAAGAA GCCCCCAAAT GCGTATGGTT TCAAAGAAAA AGGTGCAAAA TTGGGAAGAT
     1921 AATCTCGTTT AAGAAAAGTT TGGAAATCTA TTAAGACCAA CCCCCAGAAG TAGTAGAATT
     1981 TCAATTTACT ATTTATTGTT TTCGAAAAAT TACTTATTCT GATGAAAACA GCTTTCTTGT
     2041 ACAAAGTGGT GATCCAAAGG ACCCAAAGGT ATGTTTCGAA TGATACTAAC ATAACATAGA
     2101 ACATTTTCAG GAGGACCCTT GGCTagcCAG GATGGAAGAC GCCGTCGTCG TCGACGAGGA
     2161 GCACCGACGA CGTGGCGAAG ACACTCAATC GTCGGGCCAG TCGAGCCTTC CATCGGACAT
     2221 TGTGCAGTTC ACTGCGAGAC CCCACATGTT AATGGAAGAT GTTGAATGCA GCCCGATTGA
     2281 GCCGACGGAA AAGGAATGGA ATGAATATCG TGATAGGGTT CAAGAAAATG CGGATCAAAT
     2341 GGAATTGCTA GGAGATGACG AGTCGAGTGA CACAGAAGAT CAGAATGATC TGGATGAAGA
     2401 GTACGAGGAT TATTATACTG ATTCAAAATC CACCAGACGG GAAACAACGA AAGAATTTTT
     2461 GACGCGTCAA TTCCAAAATA TTGTGCATTT CTTTGTCGAG GACTGGTTCA TCTCGGCCGC
     2521 ACTTGGATTC ATCACGGCAA TCTTTTCGAT TTTCATCGAT ATGGGAATTG AGTATCTGAT
     2581 TCATTTCCGA AACTTCATGC TAGAGTCTCT GGAGCAATTC AACAACTACG CGGCGTTTTG
     2641 TGGATGGGTG TTTTATATTA CTGGACTTGT GTATCTCGCC GCGTTGGTGT GCTATGGATT
     2701 TGGAAAACAG GCTGTTGGAT CCGGAATTCC CGAAGTCAAA GTTATCATTC ACGGCTTCCA
     2761 ACTGAAAAAT TATTTATCTG GGAAAACCTT GATCGCGAAG ATGATTGGAC TTACGCTTAC
     2821 TATTGGATCA GGTCTTCCAG TTGGTAAAGA GGGACCATTT GTACATATCG GAGCTATTGT
     2881 CGCCTCACTC CTCAACAAAG TCACCGCCGC TTGCCAATAC AACGCATTTT TCTCCAACGA
     2941 AGGTCGTGCC ATGGAAATGT TGAGCATCGG TTGTGCCGTC GGAATCGCTT GCACATTCTC
     3001 GGCGCCTATG GGAGCTGTAC TGTACGGTAT CGAGTCAACT TCCAAATATT TTGCTGTGAA
     3061 AAACTATTGG AGATCATTCT TTGCCACTAC CTGCTCTGCC ATGCTTTTCC GTTTTGCCAT
     3121 TGCGTTCTTT GTGCCACAAC ATATTGCCGG AACCATTACT GCCTATTATC AAACTTATTT
     3181 CCCAAATGAG GTGTTTGTTG TCGAGGAATT GCCATTTTTC ATTGGTTTGG GAGTTATGAC
     3241 TGGTCTTCTC GGAGCTCTCT TCGTCTATTA TCACCGAAGA ATCGCGTTCT TCAAACGAAA
     3301 AAATCGCATC TTCCAGGCCC TATTCGGAAA AAGCCCAATC CTGTTCACTG CCTGTTGTGC
     3361 TGCAATTTTC GCCGTTCTCG TCTACCCCAA TGGTTTAGGA AGCTACGTGG CCGGAAAATA
     3421 CACTTTCCGT GAAACCCTCG TCGATTTCCT CTCCAACTGT ACCCTCTGGA AGCAAACGAA
     3481 TGGGTCTGAA GGATGTCCAC CCCATATGTT GGAGCATTGG TCGGGTCCAG AAGGAGATAT
     3541 GATGCCTATC AACTCTCTTT TGATCTACTT CCTTTTCTAT TTTATCATCG TTCCAATTTG
     3601 TATTACCTTG TACATTCCAT CAGGAATCTT CGTTCCATGC TTCGTCATTG GTGCCTGTGG
     3661 TGGAAGAATT TTCGGAGAAA TTATATCAAT GATTTGGCCG TATGGACTCC GTGGTCTCGG
     3721 TCAGCCACAG ATCTACCCTG GACTTTATGC CGTGGTTGGA GCTGCGTCAT TCACCGGATC
     3781 CGTCACTCAC TCCTTGTCCA TTGCTCTAAT CGTTTGTGAA ACAACTGGAC AGCTGTGTGC
     3841 TCTGCTACCT GTGCTCATTG CCCTTATGAT CTCAAATGCT ATCTGTGCTT TCCTGCAACC
     3901 TTCCATTTAT GATTCTATTA TTAAGATTAA TGGATACCCA TACCTTGCAG ATTTGCCTCC
     3961 ATCTCGTATG AGTGTGCATC AAATGAAAGT CGAACGTATC ATGGTCAAGG ACATCTTCTA
     4021 CATCACCCGC GAGACCACCT ACCGTGAGCT CCGCGAGATG CTCCTCGAGA GTCCAACCCT
     4081 TCGCTCCTAC CCATTTGTCA CCGATTCCCG CTCGATGACA CTTCTCGGCT CCGTCGCCCG
     4141 CAAGTATCTT CTGTACCTTA TTCAACGTAA ACTCGGACCC GAGCCAGAGC TCTTCGGACA
     4201 TCGTAGAAGA AGTCGCACGG CATCGGAAAT CTTCAGCACG ATCAACAATC TAAGAAAGTA
     4261 TTCTAGACGT GGCTCGCTCG CTGCGAATGG TGCTCACATG TCGTCTGGAA ATGCGTTGAT
     4321 GACTGACAGG AATATCTCCG GAAACACTCT TCTTCCACAA TCTCCACTTC ATGAAGATCA
     4381 GGGAGATCGC AGTCCATTGG CCCCACTTCT GTACGCTCAG ACTAATCAAC ACGAGCCGAT
     4441 TGTGCACTCT TTGGCAAAGA GAGCTGAAAT TCTATCAAAG AAATTGGACA TGGAAGAAGT
     4501 GGCAATCGAT CCGGCACCGT TCCAGTTGGT TAGAGGCACC TCTCTTTACA AGGTCCACAC
     4561 CCTGTTCTCC CTTCTTGCTC TCAACCATGC CTATGTTACT GAAAAAGGTC GTCTTTGTGG
     4621 TGTAGTTGCC GTGAAGGAAC TTCGTGAGGC GCTCAGTAAC ATCTACAGTA GAGGAGCTGT
     4681 CGTCCCGAAA CAGAGAATCC GAACATCCAC ATTCCGACTC AATCCAGAAC AAGATCTTGA
     4741 CCGTGAGCTC CAAAACGGCC ATACAGCGGA GCCAAACGGC GCCCCAATCA GACAACCACG
     4801 TGTCACAATC GATGTTCCTG AAAACGCAAA GACGGATGAC GAAACCCGCT AAGGTACCAT
     4861 GGTATTGATA TCTGAGCTCC GCATCGGCCG CTGTCATCAG ATCGCCATCT CGCGCCCGTG
     4921 CCTCTGACTT CTAAGTCCAA TTACTCTTCA ACATCCCTAC ATGCTCTTTC TCCCTGTGCT
     4981 CCCACCCCCT ATTTTTGTTA TTATCAAAAA AACTTCTTCT TAATTTCTTT GTTTTTTAGC
     5041 TTCTTTTAAG TCACCTCTAA CAATGAAATT GTGTAGATTC AAAAATAGAA TTAATTCGTA
     5101 ATAAAAAGTC GAAAAAAATT GTGCTCCCTC CCCCCATTAA TAATAATTCT ATCCCAAAAT
     5161 CTACACAATG TTCTGTGTAC ACTTCTTATG TTTTTTTTAC TTCTGATAAA TTTTTTTTGA
     5221 AACATCATAG AAAAAACCGC ACACAAAATA CCTTATCATA TGTTACGTTT CAGTTTATGA
     5281 CCGCAATTTT TATTTCTTCG CACGTCTGGG CCTCTCATGA CGTCAAATCA TGCTCATCGT
     5341 GAAAAAGTTT TGGAGTATTT TTGGAATTTT TCAATCAAGT GAAAGTTTAT GAAATTAATT
     5401 TTCCTGCTTT TGCTTTTTGG GGGTTTCCCC TATTGTTTGT CAAGAGTTTC GAGGACGGCG
     5461 TTTTTCTTGC TAAAATCACA AGTATTGATG AGCACGATGC AAGAAAGATC GGAAGAAGGT
     5521 TTGGGTTTGA GGCTCAGTGG AAGGTGAGTA GAAGTTGATA ATTTGAAAGT GGAGTAGTGT
     5581 CTATGGGGTT TTTGCCTTAA ATGACAGAAT ACATTCCCAA TATACCAAAC ATAACTGTTT
     5641 CCTACTAGTC GGCCGTACGG GCCCTTTCGT CTCGCGCGTT TCGGTGATGA CGGTGAAAAC
     5701 CTCTGACACA TGCAGCTCCC GGAGACGGTC ACAGCTTGTC TGTAAGCGGA TGCCGGGAGC
     5761 AGACAAGCCC GTCAGGGCGC GTCAGCGGGT GTTGGCGGGT GTCGGGGCTG GCTTAACTAT
     5821 GCGGCATCAG AGCAGATTGT ACTGAGAGTG CACCATATGC GGTGTGAAAT ACCGCACAGA
     5881 TGCGTAAGGA GAAAATACCG CATCAGGCGG CCTTAAGGGC CTCGTGATAC GCCTATTTTT
     5941 ATAGGTTAAT GTCATGATAA TAATGGTTTC TTAGACGTCA GGTGGCACTT TTCGGGGAAA
     6001 TGTGCGCGGA ACCCCTATTT GTTTATTTTT CTAAATACAT TCAAATATGT ATCCGCTCAT
     6061 GAGACAATAA CCCTGATAAA TGCTTCAATA ATATTGAAAA AGGAAGAGTA TGAGTATTCA
     6121 ACATTTCCGT GTCGCCCTTA TTCCCTTTTT TGCGGCATTT TGCCTTCCTG TTTTTGCTCA
     6181 CCCAGAAACG CTGGTGAAAG TAAAAGATGC TGAAGATCAG TTGGGTGCAC GAGTGGGTTA
     6241 CATCGAACTG GATCTCAACA GCGGTAAGAT CCTTGAGAGT TTTCGCCCCG AAGAACGTTT
     6301 TCCAATGATG AGCACTTTTA AAGTTCTGCT ATGTGGCGCG GTATTATCCC GTATTGACGC
     6361 CGGGCAAGAG CAACTCGGTC GCCGCATACA CTATTCTCAG AATGACTTGG TTGAGTACTC
     6421 ACCAGTCACA GAAAAGCATC TTACGGATGG CATGACAGTA AGAGAATTAT GCAGTGCTGC
     6481 CATAACCATG AGTGATAACA CTGCGGCCAA CTTACTTCTG ACAACGATCG GAGGACCGAA
     6541 GGAGCTAACC GCTTTTTTGC ACAACATGGG GGATCATGTA ACTCGCCTTG ATCGTTGGGA
     6601 ACCGGAGCTG AATGAAGCCA TACCAAACGA CGAGCGTGAC ACCACGATGC CTGTAGCAAT
     6661 GGCAACAACG TTGCGCAAAC TATTAACTGG CGAACTACTT ACTCTAGCTT CCCGGCAACA
     6721 ATTAATAGAC TGGATGGAGG CGGATAAAGT TGCAGGACCA CTTCTGCGCT CGGCCCTTCC
     6781 GGCTGGCTGG TTTATTGCTG ATAAATCTGG AGCCGGTGAG CGTGGGTCTC GCGGTATCAT
     6841 TGCAGCACTG GGGCCAGATG GTAAGCCCTC CCGTATCGTA GTTATCTACA CGACGGGGAG
     6901 TCAGGCAACT ATGGATGAAC GAAATAGACA GATCGCTGAG ATAGGTGCCT CACTGATTAA
     6961 GCATTGGTAA CTGTCAGACC AAGTTTACTC ATATATACTT TAGATTGATT TAAAACTTCA
     7021 TTTTTAATTT AAAAGGATCT AGGTGAAGAT CCTTTTTGAT AATCTCATGA CCAAAATCCC
     7081 TTAACGTGAG TTTTCGTTCC ACTGAGCGTC AGACCCCGTA GAAAAGATCA AAGGATCTTC
     7141 TTGAGATCCT TTTTTTCTGC GCGTAATCTG CTGCTTGCAA ACAAAAAAAC CACCGCTACC
     7201 AGCGGTGGTT TGTTTGCCGG ATCAAGAGCT ACCAACTCTT TTTCCGAAGG TAACTGGCTT
     7261 CAGCAGAGCG CAGATACCAA ATACTGTCCT TCTAGTGTAG CCGTAGTTAG GCCACCACTT
     7321 CAAGAACTCT GTAGCACCGC CTACATACCT CGCTCTGCTA ATCCTGTTAC CAGTGGCTGC
     7381 TGCCAGTGGC GATAAGTCGT GTCTTACCGG GTTGGACTCA AGACGATAGT TACCGGATAA
     7441 GGCGCAGCGG TCGGGCTGAA CGGGGGGTTC GTGCACACAG CCCAGCTTGG AGCGAACGAC
     7501 CTACACCGAA CTGAGATACC TACAGCGTGA GCATTGAGAA AGCGCCACGC TTCCCGAAGG
     7561 GAGAAAGGCG GACAGGTATC CGGTAAGCGG CAGGGTCGGA ACAGGAGAGC GCACGAGGGA
     7621 GCTTCCAGGG GGAAACGCCT GGTATCTTTA TAGTCCTGTC GGGTTTCGCC ACCTCTGACT
     7681 TGAGCGTCGA TTTTTGTGAT GCTCGTCAGG GGGGCGGAGC CTATGGAAAA ACGCCAGCAA
     7741 CGCGGCCTTT TTACGGTTCC TGGCCTTTTG CTGGCCTTTT GCTCACATGT TCTTTCCTGC
     7801 GTTATCCCCT GATTCTGTGG ATAACCGTAT TACCGCCTTT GAGTGAGCTG ATACCGCTCG
     7861 CCGCAGCCGA ACGACCGAGC GCAGCGAGTC AGTGAGCGAG GAAGCGGAAG AGCGCCCAAT
     7921 ACGCAAACCG CCTCTCCCCG CGCGTTGGCC GATTCATTAA TGCAGCTGGC ACGACAGGTT
     7981 TCCCGACTGG AAAGCGGGCA GTGAGCGCAA CGCAATTAAT GTGAGTTAGC TCACTCATTA
     8041 GGCACCCCAG GCTTTACACT TTATGCTTCC GGCTCGTATG TTGTGTGGAA TTGTGAGCGG
     8101 ATAACAATTT CACACAGGAA ACAGCTATGA CCATGATTAC GCCAAGCTgt aagtttaaac
     8161 atgatcttac taactaacta ttctcattta aattttcagA GCTTAAAAAT GGCTGAAATC
     8221 ACTCACAACG ATGGATACGC TAACAACTTG GAAATGAAAT  
//
