# Supplementary material for: Roles of the ClC chloride channel CLH-1 in food-associated salt chemotaxis behavior of C. elegans
Source: eLife. 2021 Jan 25;10:e55701. doi: 10.7554/eLife.55701 (PMC7834019; doi:10.7554/eLife.55701)
Supplement: Supplementary file 4. [file elife-55701-supp4.zip › Plasmid constructions/pG-gcy-5p-clh-1cDNA(wt)-mTFP.ape]

LOCUS       pG_gcy_5p_clh_1c        9081 bp ds-DNA     circular     15-FEB-2020
DEFINITION  .
ACCESSION   
VERSION     
SOURCE      .
  ORGANISM  .
COMMENT     
COMMENT     
COMMENT     ApEinfo:methylated:1
FEATURES             Location/Qualifiers
     misc_feature    5688..5693
                     /label=MCS II
                     /ApEinfo_fwdcolor=#00ff00
                     /ApEinfo_revcolor=green
                     /ApEinfo_graphicformat=arrow_data {{0 1 2 0 0 -1} {} 0}
                     width 5 offset 0
     misc_feature    5756..6462
                     /label=unc54-3-UTR
                     /ApEinfo_fwdcolor=#008080
                     /ApEinfo_revcolor=#008080
                     /ApEinfo_graphicformat=arrow_data {{0 1 2 0 0 -1} {} 0}
                     width 5 offset 0
     misc_feature    2216..2272
                     /label=exon2
                     /ApEinfo_fwdcolor=#ff7400
                     /ApEinfo_revcolor=green
                     /ApEinfo_graphicformat=arrow_data {{0 1 2 0 0 -1} {} 0}
                     width 5 offset 0
     misc_feature    4808..4813
                     /label=MCS II(1)
                     /ApEinfo_label=MCS II
                     /ApEinfo_fwdcolor=#00ff00
                     /ApEinfo_revcolor=green
                     /ApEinfo_graphicformat=arrow_data {{0 1 2 0 0 -1} {} 0}
                     width 5 offset 0
     misc_recomb     17..30
                     /label=attB1
                     /ApEinfo_fwdcolor=#dda0dd
                     /ApEinfo_revcolor=#dda0dd
                     /ApEinfo_graphicformat=arrow_data {{0 1 2 0 0 -1} {} 0}
                     width 5 offset 0
     misc_recomb     10..16
                     /label=attR1
                     /ApEinfo_fwdcolor=plum
                     /ApEinfo_revcolor=plum
                     /ApEinfo_graphicformat=arrow_data {{0 1 2 0 0 -1} {} 0}
                     width 5 offset 0
     misc_feature    2082..2087
                     /label=MCS II(2)
                     /ApEinfo_label=MCS II
                     /ApEinfo_fwdcolor=#00ff00
                     /ApEinfo_revcolor=green
                     /ApEinfo_graphicformat=arrow_data {{0 1 2 0 0 -1} {} 0}
                     width 5 offset 0
     misc_recomb     17..30
                     /label=AttL1
                     /ApEinfo_fwdcolor=plum
                     /ApEinfo_revcolor=plum
                     /ApEinfo_graphicformat=arrow_data {{0 1 2 0 0 -1} {} 0}
                     width 5 offset 0
     misc_feature    5694..5711
                     /label=MCS II(3)
                     /ApEinfo_label=MCS II
                     /ApEinfo_fwdcolor=#00ff00
                     /ApEinfo_revcolor=green
                     /ApEinfo_graphicformat=arrow_data {{0 1 2 0 0 -1} {} 0}
                     width 5 offset 0
     misc_feature    2422..2541
                     /label=exon4
                     /ApEinfo_fwdcolor=#ff7a00
                     /ApEinfo_revcolor=green
                     /ApEinfo_graphicformat=arrow_data {{0 1 2 0 0 -1} {} 0}
                     width 5 offset 0
     misc_feature    17..23
                     /label=Gateway recomb1
                     /ApEinfo_fwdcolor=#ff0000
                     /ApEinfo_revcolor=#ff0000
                     /ApEinfo_graphicformat=arrow_data {{0 1 2 0 0 -1} {} 0}
                     width 5 offset 0
     misc_feature    4824..5687
                     /label=mTFP (worm)
                     /ApEinfo_fwdcolor=#0080ff
                     /ApEinfo_revcolor=green
                     /ApEinfo_graphicformat=arrow_data {{0 1 2 0 0 -1} {} 0}
                     width 5 offset 0
     misc_feature    2029..2070
                     /label=synthetic intron
                     /ApEinfo_fwdcolor=#ff80ff
                     /ApEinfo_revcolor=green
                     /ApEinfo_graphicformat=arrow_data {{0 1 2 0 0 -1} {} 0}
                     width 5 offset 0
     misc_feature    5208..5258
                     /label=Synthetic intron
                     /ApEinfo_fwdcolor=#c0c0c0
                     /ApEinfo_revcolor=green
                     /ApEinfo_graphicformat=arrow_data {{0 1 2 0 0 -1} {} 0}
                     width 5 offset 0
     misc_feature    4986..5036
                     /label=Synthetic intron(1)
                     /ApEinfo_label=Synthetic intron
                     /ApEinfo_fwdcolor=#c0c0c0
                     /ApEinfo_revcolor=green
                     /ApEinfo_graphicformat=arrow_data {{0 1 2 0 0 -1} {} 0}
                     width 5 offset 0
     misc_feature    5475..5525
                     /label=Synthetic intron(2)
                     /ApEinfo_label=Synthetic intron
                     /ApEinfo_fwdcolor=#c0c0c0
                     /ApEinfo_revcolor=green
                     /ApEinfo_graphicformat=arrow_data {{0 1 2 0 0 -1} {} 0}
                     width 5 offset 0
     primer_bind     8936..8956
                     /label=M13-rev
                     /ApEinfo_fwdcolor=cyan
                     /ApEinfo_revcolor=green
                     /ApEinfo_graphicformat=arrow_data {{0 1 2 0 0 -1} {} 0}
                     width 5 offset 0
     misc_feature    3188..3289
                     /label=exon9
                     /ApEinfo_fwdcolor=#fff300
                     /ApEinfo_revcolor=green
                     /ApEinfo_graphicformat=arrow_data {{0 1 2 0 0 -1} {} 0}
                     width 5 offset 0
     rep_origin      7886..8568
                     /label=ColE1 origin
                     /ApEinfo_fwdcolor=gray50
                     /ApEinfo_revcolor=gray50
                     /ApEinfo_graphicformat=arrow_data {{0 1 2 0 0 -1} {} 0}
                     width 5 offset 0
     misc_binding    8908..8930
                     /label=LacO
                     /ApEinfo_fwdcolor=#6495ed
                     /ApEinfo_revcolor=#6495ed
                     /ApEinfo_graphicformat=arrow_data {{0 1 2 0 0 -1} {} 0}
                     width 5 offset 0
     CDS             7129..7788
                     /label=AmpR
                     /ApEinfo_fwdcolor=yellow
                     /ApEinfo_revcolor=yellow
                     /ApEinfo_graphicformat=arrow_data {{0 1 2 0 0 -1} {} 0}
                     width 5 offset 0
     misc_recomb     10..16
                     /label=attB1(1)
                     /ApEinfo_label=attB1
                     /ApEinfo_fwdcolor=#dda0dd
                     /ApEinfo_revcolor=#dda0dd
                     /ApEinfo_graphicformat=arrow_data {{0 1 2 0 0 -1} {} 0}
                     width 5 offset 0
     misc_feature    4338..4400
                     /label=exon14
                     /ApEinfo_fwdcolor=#ff8100
                     /ApEinfo_revcolor=green
                     /ApEinfo_graphicformat=arrow_data {{0 1 2 0 0 -1} {} 0}
                     width 5 offset 0
     UTR             5727..6461
                     /label=unc-54 3UTR
                     /ApEinfo_fwdcolor=pink
                     /ApEinfo_revcolor=pink
                     /ApEinfo_graphicformat=arrow_data {{0 1 2 0 0 -1} {} 0}
                     width 5 offset 0
     exon            6210..6364
                     /label=aex-5 exon1
                     /ApEinfo_fwdcolor=plum
                     /ApEinfo_revcolor=plum
                     /ApEinfo_graphicformat=arrow_data {{0 1 2 0 0 -1} {} 0}
                     width 5 offset 0
     misc_feature    5475..5525
                     /label=synthetic_intron_3
                     /ApEinfo_fwdcolor=#ffff00
                     /ApEinfo_revcolor=#ffff00
                     /ApEinfo_graphicformat=arrow_data {{0 1 2 0 0 -1} {} 0}
                     width 5 offset 0
     misc_feature    2524..2524
                     /label=pe577 T->C
                     /ApEinfo_fwdcolor=#ff0000
                     /ApEinfo_revcolor=green
                     /ApEinfo_graphicformat=arrow_data {{0 1 2 0 0 -1} {} 0}
                     width 5 offset 0
     misc_feature    5208..5258
                     /label=synthetic_intron_2
                     /ApEinfo_fwdcolor=#ffff00
                     /ApEinfo_revcolor=#ffff00
                     /ApEinfo_graphicformat=arrow_data {{0 1 2 0 0 -1} {} 0}
                     width 5 offset 0
     misc_feature    2088..2215
                     /label=exon1
                     /ApEinfo_fwdcolor=#fff300
                     /ApEinfo_revcolor=green
                     /ApEinfo_graphicformat=arrow_data {{0 1 2 0 0 -1} {} 0}
                     width 5 offset 0
     misc_feature    31..2028
                     /locus_tag="gcy-5 promoter"
                     /label=gcy-5 promoter
                     /ApEinfo_fwdcolor=#ff00ff
                     /ApEinfo_revcolor=green
                     /ApEinfo_graphicformat=arrow_data {{0 1 2 0 0 -1} {} 0}
                     width 5 offset 0
     misc_feature    4986..5036
                     /label=synthetic_intron_1
                     /ApEinfo_fwdcolor=#ffff00
                     /ApEinfo_revcolor=#ffff00
                     /ApEinfo_graphicformat=arrow_data {{0 1 2 0 0 -1} {} 0}
                     width 5 offset 0
     misc_feature    4401..4508
                     /label=exon15
                     /ApEinfo_fwdcolor=#fff803
                     /ApEinfo_revcolor=green
                     /ApEinfo_graphicformat=arrow_data {{0 1 2 0 0 -1} {} 0}
                     width 5 offset 0
     misc_feature    4789..4805
                     /label=exon17
                     /ApEinfo_fwdcolor=#fff100
                     /ApEinfo_revcolor=green
                     /ApEinfo_graphicformat=arrow_data {{0 1 2 0 0 -1} {} 0}
                     width 5 offset 0
     misc_feature    2808..2970
                     /label=exon7
                     /ApEinfo_fwdcolor=#fffa00
                     /ApEinfo_revcolor=green
                     /ApEinfo_graphicformat=arrow_data {{0 1 2 0 0 -1} {} 0}
                     width 5 offset 0
     misc_feature    complement(4789..4805)
                     /label=cr1
                     /ApEinfo_fwdcolor=cyan
                     /ApEinfo_revcolor=green
                     /ApEinfo_graphicformat=arrow_data {{0 1 2 0 0 -1} {} 0}
                     width 5 offset 0
     misc_feature    complement(2133..2152)
                     /label=cr3
                     /ApEinfo_fwdcolor=cyan
                     /ApEinfo_revcolor=green
                     /ApEinfo_graphicformat=arrow_data {{0 1 2 0 0 -1} {} 0}
                     width 5 offset 0
     misc_feature    2273..2421
                     /label=exon3
                     /ApEinfo_fwdcolor=#fffe00
                     /ApEinfo_revcolor=green
                     /ApEinfo_graphicformat=arrow_data {{0 1 2 0 0 -1} {} 0}
                     width 5 offset 0
     misc_feature    4693..4788
                     /label=exon17(1)
                     /ApEinfo_label=exon17
                     /ApEinfo_fwdcolor=#fff100
                     /ApEinfo_revcolor=green
                     /ApEinfo_graphicformat=arrow_data {{0 1 2 0 0 -1} {} 0}
                     width 5 offset 0
     misc_feature    2542..2673
                     /label=exon5
                     /ApEinfo_fwdcolor=#ffec00
                     /ApEinfo_revcolor=green
                     /ApEinfo_graphicformat=arrow_data {{0 1 2 0 0 -1} {} 0}
                     width 5 offset 0
     misc_feature    2674..2807
                     /label=exon6
                     /ApEinfo_fwdcolor=#ff8400
                     /ApEinfo_revcolor=green
                     /ApEinfo_graphicformat=arrow_data {{0 1 2 0 0 -1} {} 0}
                     width 5 offset 0
     misc_feature    2971..3187
                     /label=exon8
                     /ApEinfo_fwdcolor=#ff8600
                     /ApEinfo_revcolor=green
                     /ApEinfo_graphicformat=arrow_data {{0 1 2 0 0 -1} {} 0}
                     width 5 offset 0
     misc_feature    2088..2107
                     /label=cf1
                     /ApEinfo_fwdcolor=#00ffff
                     /ApEinfo_revcolor=green
                     /ApEinfo_graphicformat=arrow_data {{0 1 2 0 0 -1} {} 0}
                     width 5 offset 0
     misc_feature    3290..3928
                     /label=exon10
                     /ApEinfo_fwdcolor=#ff8100
                     /ApEinfo_revcolor=green
                     /ApEinfo_graphicformat=arrow_data {{0 1 2 0 0 -1} {} 0}
                     width 5 offset 0
     misc_feature    3929..4165
                     /label=exon11
                     /ApEinfo_fwdcolor=#fffb00
                     /ApEinfo_revcolor=green
                     /ApEinfo_graphicformat=arrow_data {{0 1 2 0 0 -1} {} 0}
                     width 5 offset 0
     misc_feature    4166..4210
                     /label=exon12
                     /ApEinfo_fwdcolor=#ff7a00
                     /ApEinfo_revcolor=green
                     /ApEinfo_graphicformat=arrow_data {{0 1 2 0 0 -1} {} 0}
                     width 5 offset 0
     misc_feature    4211..4337
                     /label=exon13
                     /ApEinfo_fwdcolor=#ffec00
                     /ApEinfo_revcolor=green
                     /ApEinfo_graphicformat=arrow_data {{0 1 2 0 0 -1} {} 0}
                     width 5 offset 0
     misc_feature    2088..2107
                     /label=cf1(1)
                     /ApEinfo_label=cf1
                     /ApEinfo_fwdcolor=#00ffff
                     /ApEinfo_revcolor=green
                     /ApEinfo_graphicformat=arrow_data {{0 1 2 0 0 -1} {} 0}
                     width 5 offset 0
     misc_feature    2543..2563
                     /label=f3
                     /ApEinfo_fwdcolor=#00ffff
                     /ApEinfo_revcolor=green
                     /ApEinfo_graphicformat=arrow_data {{0 1 2 0 0 -1} {} 0}
                     width 5 offset 0
     misc_feature    3150..3169
                     /label=f5
                     /ApEinfo_fwdcolor=cyan
                     /ApEinfo_revcolor=green
                     /ApEinfo_graphicformat=arrow_data {{0 1 2 0 0 -1} {} 0}
                     width 5 offset 0
     misc_feature    3701..3720
                     /label=f7
                     /ApEinfo_fwdcolor=#00ffff
                     /ApEinfo_revcolor=green
                     /ApEinfo_graphicformat=arrow_data {{0 1 2 0 0 -1} {} 0}
                     width 5 offset 0
     misc_feature    4119..4138
                     /label=cf3
                     /ApEinfo_fwdcolor=#00ffff
                     /ApEinfo_revcolor=green
                     /ApEinfo_graphicformat=arrow_data {{0 1 2 0 0 -1} {} 0}
                     width 5 offset 0
     misc_feature    4470..4489
                     /label=f10
                     /ApEinfo_fwdcolor=#00ffff
                     /ApEinfo_revcolor=green
                     /ApEinfo_graphicformat=arrow_data {{0 1 2 0 0 -1} {} 0}
                     width 5 offset 0
     misc_feature    2944..2966
                     /label=geno-f
                     /ApEinfo_fwdcolor=#00ffff
                     /ApEinfo_revcolor=green
                     /ApEinfo_graphicformat=arrow_data {{0 1 2 0 0 -1} {} 0}
                     width 5 offset 0
     misc_feature    complement(3031..3050)
                     /label=geno-r
                     /ApEinfo_fwdcolor=cyan
                     /ApEinfo_revcolor=green
                     /ApEinfo_graphicformat=arrow_data {{0 1 2 0 0 -1} {} 0}
                     width 5 offset 0
     misc_feature    2966..2966
                     /label=pe572 G->A
                     /ApEinfo_fwdcolor=#ff0600
                     /ApEinfo_revcolor=green
                     /ApEinfo_graphicformat=arrow_data {{0 1 2 0 0 -1} {} 0}
                     width 5 offset 0
     misc_feature    4211..4222
                     /label=nothing beta
                     /ApEinfo_fwdcolor=#8000ff
                     /ApEinfo_revcolor=#8000ff
                     /ApEinfo_graphicformat=arrow_data {{0 1 2 0 0 -1} {} 0}
                     width 5 offset 0
     misc_feature    4509..4692
                     /label=exon16
                     /ApEinfo_fwdcolor=#ff8400
                     /ApEinfo_revcolor=green
                     /ApEinfo_graphicformat=arrow_data {{0 1 2 0 0 -1} {} 0}
                     width 5 offset 0
ORIGIN
        1 AAGCTATCAC AAGTTTGTAC AAAAAAGCAG TATACATGAA ATACATACAT AGACACTTCA
       61 CACCCAGTTT TCCGGATTTT TCATTTTCAC AGTTGGCTCC ACCTCTGGTG GACTCTGATG
      121 GGTCTCTCAG GTGCACAAAT AAACATGCTC CAATTTCGCG TTCCAAGGCT TCCGCGCGGA
      181 AGTTGGTCTC GCGAAATTCG GAAACGAATT GCAGGAAATT GACACTTTTA AAAAACGTCA
      241 GTGACCGGAA TGGCAATGGA AACTTATATG TGTGTGTACA GGTGTGAATA GCTAACGAGT
      301 GAAGTGCCAC GTTGCCTTGT AGGGAGTAAA TTTTTGAATT TTGAGCACCT ATTTGCTCGT
      361 GTTTCGCTGT GTTTTGTGTG TGCTGTGATG TTAAGCACAG GAACACTAGA AATCAAAAAT
      421 CGAGCTGAAA TTTAAAGTTT TCCAGATAGA ATTTTGAATA TGCAAACAAT TCCAAAAAGT
      481 GCTAACAAAA TGCAAAATGG AATTTCACAA ACTGTCAGTA TTTTTTGTGT TTTAAATAAT
      541 TGAAAATTGT CTGAAATAAT CAAATACAAT CTTAAAATGT TTCATAATCT TTCATCCGAA
      601 TTCATAAAAA TTCAATGAAA TTTAAAGATT TATTCAAATA ATTATCGACT AGTTTAAATT
      661 TTAACGAAAA TTCGAGCAAT TGGTGTGTGT TGGAGATGCG ATGTTTCTGG CTTGCTGGTT
      721 ATCTACAATT AATTTTCTTT CAGTTTCAAA ATACTTTCAG TCAGCAGAAT ACCAGATTTT
      781 CCATTTAACA TACTATCCAC CAAAATCTTG GCTTTTTGAT CAGTTTGATT AGTTGCGTTG
      841 GCACCGAGCT GAAAATTAAA AAACTATGAA TTATTAGAAT TTTTTAAAAA TTACTTGTTC
      901 ATTCCATTTG CCATACGGAG GTCCTGTGAA GTCCATTTTG AGAAATAAAT TTTGTTTTCG
      961 ATTTGAATTT CATTTCGAAA CCTCACGTCA AGTAATTATT TGGTAATTAA AATTAGCATT
     1021 TATTGTATTG CAGCTTTCCA ACGCTCATTT GTTTTTTTTT TTTCATATTT CGAGTTACAA
     1081 TCTCATCCCT GCAAAGTTTC CAGATCGAAA TAAAATAAAA TGAAGCCAAA CTAAAAATGT
     1141 TTGCACTGGT TTCTAGGTTA TGAAATTTTG TGCGCTAGAA CACAAAAGAA ACCTTTCAAT
     1201 ATAGACAAAC TTTAACTGTT TCAAATAATT TCTCCTATTT CAAATATGTT TTCACATCAT
     1261 AATGTGTCTT TGCTGACGTC GTGAGTACGG ATTCGGTGCA AAAATACTAC GTGCATTTTG
     1321 GAATGTACAG TGACGCAATC GGTTAAGGAG GTGCTATTAT TAGAGAAGAT TATTAGAGAA
     1381 GTGTAGGCTC TCCCCGTGCA GTTTTAGAGA AAGTAATCAC CTACTAAAAA ACTAGAGATT
     1441 TCACAGGAAT CGACTAATGC AAAATGATCA TTTCCTATAC AAAAATAGTC ATTATAGTTT
     1501 AATTTTTGAA CATTTGGAAA ACGTTTTGGG AAGTTGCATT ATGCATTCAG GTATGTTCAG
     1561 TTGACATCGA CCAAGGTCCG CTATTTAGCA ATCGTATCAC TTTTTGTCGT AGTTGTATTT
     1621 TATGGAAAGT CATAAGAGTT GAAAATATTT TATTTACAAA AAGGTAACTT TTAAACGGAA
     1681 GTTTTCAAAC ATTTTTGCAA TTTCACCAAC TTCCGTGAAT CCAAGCTTTT CATTATTAAG
     1741 CAAATTCAAG TATAATAACA ACTATAAATA AGACCACCAA ATTTTGATAT CCGGATTAAA
     1801 ATGTTATTTT TGAATAGAGA AGTTTGATGC AGATACCAAC AAGATTAAAA CTTCAAACAT
     1861 TAAGCAAGAA GCCCCCAAAT GCGTATGGTT TCAAAGAAAA AGGTGCAAAA TTGGGAAGAT
     1921 AATCTCGTTT AAGAAAAGTT TGGAAATCTA TTAAGACCAA CCCCCAGAAG TAGTAGAATT
     1981 TCAATTTACT ATTTATTGTT TTCGAAAAAT TACTTATTCT GATGAAAAGT ATGTTTCGAA
     2041 TGATACTAAC ATAACATAGA ACATTTTCAG GAGGACCCTT GGCTAGCATG GAAGACGCCG
     2101 TCGTCGTCGA CGAGGAGCAC CGACGACGTG GCGAAGACAC TCAATCGTCG GGCCAGTCGA
     2161 GCCTTCCATC GGACATTGTG CAGTTCACTG CGAGACCCCA CATGTTAATG GAAGATGTTG
     2221 AATGCAGCCC GATTGAGCCG ACGGAAAAGG AATGGAATGA ATATCGTGAT AGGGTTCAAG
     2281 AAAATGCGGA TCAAATGGAA TTGCTAGGAG ATGACGAGTC GAGTGACACA GAAGATCAGA
     2341 ATGATCTGGA TGAAGAGTAC GAGGATTATT ATACTGATTC AAAATCCACC AGACGGGAAA
     2401 CAACGAAAGA ATTTTTGACG CGTCAATTCC AAAATATTGT GCATTTCTTT GTCGAGGACT
     2461 GGTTCATCTC GGCCGCACTT GGATTCATCA CGGCAATCTT TTCGATTTTC ATCGATATGG
     2521 GAATTGAGTA TCTGATTCAT TTCCGAAACT TCATGCTAGA GTCTCTGGAG CAATTCAACA
     2581 ACTACGCGGC GTTTTGTGGA TGGGTGTTTT ATATTACTGG ACTTGTGTAT CTCGCCGCGT
     2641 TGGTGTGCTA TGGATTTGGA AAACAGGCTG TTGGATCCGG AATTCCCGAA GTCAAAGTTA
     2701 TCATTCACGG CTTCCAACTG AAAAATTATT TATCTGGGAA AACCTTGATC GCGAAGATGA
     2761 TTGGACTTAC GCTTACTATT GGATCAGGTC TTCCAGTTGG TAAAGAGGGA CCATTTGTAC
     2821 ATATCGGAGC TATTGTCGCC TCACTCCTCA ACAAAGTCAC CGCCGCTTGC CAATACAACG
     2881 CATTTTTCTC CAACGAAGGT CGTGCCATGG AAATGTTGAG CATCGGTTGT GCCGTCGGAA
     2941 TCGCTTGCAC ATTCTCGGCG CCTATGGGAG CTGTACTGTA CGGTATCGAG TCAACTTCCA
     3001 AATATTTTGC TGTGAAAAAC TATTGGAGAT CATTCTTTGC CACTACCTGC TCTGCCATGC
     3061 TTTTCCGTTT TGCCATTGCG TTCTTTGTGC CACAACATAT TGCCGGAACC ATTACTGCCT
     3121 ATTATCAAAC TTATTTCCCA AATGAGGTGT TTGTTGTCGA GGAATTGCCA TTTTTCATTG
     3181 GTTTGGGAGT TATGACTGGT CTTCTCGGAG CTCTCTTCGT CTATTATCAC CGAAGAATCG
     3241 CGTTCTTCAA ACGAAAAAAT CGCATCTTCC AGGCCCTATT CGGAAAAAGC CCAATCCTGT
     3301 TCACTGCCTG TTGTGCTGCA ATTTTCGCCG TTCTCGTCTA CCCCAATGGT TTAGGAAGCT
     3361 ACGTGGCCGG AAAATACACT TTCCGTGAAA CCCTCGTCGA TTTCCTCTCC AACTGTACCC
     3421 TCTGGAAGCA AACGAATGGG TCTGAAGGAT GTCCACCCCA TATGTTGGAG CATTGGTCGG
     3481 GTCCAGAAGG AGATATGATG CCTATCAACT CTCTTTTGAT CTACTTCCTT TTCTATTTTA
     3541 TCATCGTTCC AATTTGTATT ACCTTGTACA TTCCATCAGG AATCTTCGTT CCATGCTTCG
     3601 TCATTGGTGC CTGTGGTGGA AGAATTTTCG GAGAAATTAT ATCAATGATT TGGCCGTATG
     3661 GACTCCGTGG TCTCGGTCAG CCACAGATCT ACCCTGGACT TTATGCCGTG GTTGGAGCTG
     3721 CGTCATTCAC CGGATCCGTC ACTCACTCCT TGTCCATTGC TCTAATCGTT TGTGAAACAA
     3781 CTGGACAGCT GTGTGCTCTG CTACCTGTGC TCATTGCCCT TATGATCTCA AATGCTATCT
     3841 GTGCTTTCCT GCAACCTTCC ATTTATGATT CTATTATTAA GATTAATGGA TACCCATACC
     3901 TTGCAGATTT GCCTCCATCT CGTATGAGTG TGCATCAAAT GAAAGTCGAA CGTATCATGG
     3961 TCAAGGACAT CTTCTACATC ACCCGCGAGA CCACCTACCG TGAGCTCCGC GAGATGCTCC
     4021 TCGAGAGTCC AACCCTTCGC TCCTACCCAT TTGTCACCGA TTCCCGCTCG ATGACACTTC
     4081 TCGGCTCCGT CGCCCGCAAG TATCTTCTGT ACCTTATTCA ACGTAAACTC GGACCCGAGC
     4141 CAGAGCTCTT CGGACATCGT AGAAGAAGTC GCACGGCATC GGAAATCTTC AGCACGATCA
     4201 ACAATCTAAG AAAGTATTCT AGACGTGGCT CGCTCGCTGC GAATGGTGCT CACATGTCGT
     4261 CTGGAAATGC GTTGATGACT GACAGGAATA TCTCCGGAAA CACTCTTCTT CCACAATCTC
     4321 CACTTCATGA AGATCAGGGA GATCGCAGTC CATTGGCCCC ACTTCTGTAC GCTCAGACTA
     4381 ATCAACACGA GCCGATTGTG CACTCTTTGG CAAAGAGAGC TGAAATTCTA TCAAAGAAAT
     4441 TGGACATGGA AGAAGTGGCA ATCGATCCGG CACCGTTCCA GTTGGTTAGA GGCACCTCTC
     4501 TTTACAAGGT CCACACCCTG TTCTCCCTTC TTGCTCTCAA CCATGCCTAT GTTACTGAAA
     4561 AAGGTCGTCT TTGTGGTGTA GTTGCCGTGA AGGAACTTCG TGAGGCGCTC AGTAACATCT
     4621 ACAGTAGAGG AGCTGTCGTC CCGAAACAGA GAATCCGAAC ATCCACATTC CGACTCAATC
     4681 CAGAACAAGA TCTTGACCGT GAGCTCCAAA ACGGCCATAC AGCGGAGCCA AACGGCGCCC
     4741 CAATCAGACA ACCACGTGTC ACAATCGATG TTCCTGAAAA CGCAAAGACG GATGACGAAA
     4801 CCCGCAAGGT ACCggtagaa aaaATGGTGA GCAAGGGCGA AGAGACTACA ATGGGCGTTA
     4861 TCAAGCCAGA CATGAAGATC AAGCTCAAGA TGGAGGGAAA CGTCAACGGA CACGCCTTCG
     4921 TCATCGAGGG AGAGGGAGAG GGAAAGCCAT ACGACGGAAC CAACACCATC AACCTCGAGG
     4981 TCAAGgtaag tttaaacata tatatactaa ctaaccctga ttatttaaat tttcagGAGG
     5041 GAGCCCCACT CCCATTCTCC TACGACATCC TCACCACCGC CTTCgCCTAC GGAAACCGTG
     5101 CCTTCACCAA GTACCCAGAC GACATCCCAA ACTACTTCAA GCAATCCTTC CCAGAGGGAT
     5161 ACTCCTGGGA GCGTACCATG ACCTTCGAGG ACAAGGGAAT CGTCAAGgta agtttaaaca
     5221 gttcggtact aactaaccat acatatttaa attttcagGT CAAGTCCGAC ATCTCCATGG
     5281 AGGAGGACTC CTTCATCTAC GAGATCCACC TCAAGGGAGA GAACTTCCCA CCAAACGGAC
     5341 CAGTCATGCA AAAGaAGACC ACCGGATGGG ACGCCTCCAC CGAGCGTATG TACGTCCGTG
     5401 ACGGAGTCCT CAAGGGAGAC GTCAAGcacA AGCTCCTCCT CGAGGGAGGA GGACACCACC
     5461 GTGTCGACTT CAAGgtaagt ttaaacatga ttttactaac taactaatct gatttaaatt
     5521 ttcagACCAT CTACCGTGCC AAGAAGGCCG TCAAGCTCCC AGACTACCAC TTCGTCGACC
     5581 ACCGTATCGA GATCCTCAAC CACGACAAGG ACTACAACAA GGTCACCGTC TACGAGtcCG
     5641 CCGTCGCCCG TAACTCCACC GACGGAATGG ACGAGCTCTA CAAGTAAGAT ATCTGAGCTC
     5701 CGCATCGGCC GCTGTCATCA GATCGCCATC TCGCGCCCGT GCCTCTGACT TCTAAGTCCA
     5761 ATTACTCTTC AACATCCCTA CATGCTCTTT CTCCCTGTGC TCCCACCCCC TATTTTTGTT
     5821 ATTATCAAAA AAACTTCTTC TTAATTTCTT TGTTTTTTAG CTTCTTTTAA GTCACCTCTA
     5881 ACAATGAAAT TGTGTAGATT CAAAAATAGA ATTAATTCGT AATAAAAAGT CGAAAAAAAT
     5941 TGTGCTCCCT CCCCCCATTA ATAATAATTC TATCCCAAAA TCTACACAAT GTTCTGTGTA
     6001 CACTTCTTAT GTTTTTTTTA CTTCTGATAA ATTTTTTTTG AAACATCATA GAAAAAACCG
     6061 CACACAAAAT ACCTTATCAT ATGTTACGTT TCAGTTTATG ACCGCAATTT TTATTTCTTC
     6121 GCACGTCTGG GCCTCTCATG ACGTCAAATC ATGCTCATCG TGAAAAAGTT TTGGAGTATT
     6181 TTTGGAATTT TTCAATCAAG TGAAAGTTTA TGAAATTAAT TTTCCTGCTT TTGCTTTTTG
     6241 GGGGTTTCCC CTATTGTTTG TCAAGAGTTT CGAGGACGGC GTTTTTCTTG CTAAAATCAC
     6301 AAGTATTGAT GAGCACGATG CAAGAAAGAT CGGAAGAAGG TTTGGGTTTG AGGCTCAGTG
     6361 GAAGGTGAGT AGAAGTTGAT AATTTGAAAG TGGAGTAGTG TCTATGGGGT TTTTGCCTTA
     6421 AATGACAGAA TACATTCCCA ATATACCAAA CATAACTGTT TCCTACTAGT CGGCCGTACG
     6481 GGCCCTTTCG TCTCGCGCGT TTCGGTGATG ACGGTGAAAA CCTCTGACAC ATGCAGCTCC
     6541 CGGAGACGGT CACAGCTTGT CTGTAAGCGG ATGCCGGGAG CAGACAAGCC CGTCAGGGCG
     6601 CGTCAGCGGG TGTTGGCGGG TGTCGGGGCT GGCTTAACTA TGCGGCATCA GAGCAGATTG
     6661 TACTGAGAGT GCACCATATG CGGTGTGAAA TACCGCACAG ATGCGTAAGG AGAAAATACC
     6721 GCATCAGGCG GCCTTAAGGG CCTCGTGATA CGCCTATTTT TATAGGTTAA TGTCATGATA
     6781 ATAATGGTTT CTTAGACGTC AGGTGGCACT TTTCGGGGAA ATGTGCGCGG AACCCCTATT
     6841 TGTTTATTTT TCTAAATACA TTCAAATATG TATCCGCTCA TGAGACAATA ACCCTGATAA
     6901 ATGCTTCAAT AATATTGAAA AAGGAAGAGT ATGAGTATTC AACATTTCCG TGTCGCCCTT
     6961 ATTCCCTTTT TTGCGGCATT TTGCCTTCCT GTTTTTGCTC ACCCAGAAAC GCTGGTGAAA
     7021 GTAAAAGATG CTGAAGATCA GTTGGGTGCA CGAGTGGGTT ACATCGAACT GGATCTCAAC
     7081 AGCGGTAAGA TCCTTGAGAG TTTTCGCCCC GAAGAACGTT TTCCAATGAT GAGCACTTTT
     7141 AAAGTTCTGC TATGTGGCGC GGTATTATCC CGTATTGACG CCGGGCAAGA GCAACTCGGT
     7201 CGCCGCATAC ACTATTCTCA GAATGACTTG GTTGAGTACT CACCAGTCAC AGAAAAGCAT
     7261 CTTACGGATG GCATGACAGT AAGAGAATTA TGCAGTGCTG CCATAACCAT GAGTGATAAC
     7321 ACTGCGGCCA ACTTACTTCT GACAACGATC GGAGGACCGA AGGAGCTAAC CGCTTTTTTG
     7381 CACAACATGG GGGATCATGT AACTCGCCTT GATCGTTGGG AACCGGAGCT GAATGAAGCC
     7441 ATACCAAACG ACGAGCGTGA CACCACGATG CCTGTAGCAA TGGCAACAAC GTTGCGCAAA
     7501 CTATTAACTG GCGAACTACT TACTCTAGCT TCCCGGCAAC AATTAATAGA CTGGATGGAG
     7561 GCGGATAAAG TTGCAGGACC ACTTCTGCGC TCGGCCCTTC CGGCTGGCTG GTTTATTGCT
     7621 GATAAATCTG GAGCCGGTGA GCGTGGGTCT CGCGGTATCA TTGCAGCACT GGGGCCAGAT
     7681 GGTAAGCCCT CCCGTATCGT AGTTATCTAC ACGACGGGGA GTCAGGCAAC TATGGATGAA
     7741 CGAAATAGAC AGATCGCTGA GATAGGTGCC TCACTGATTA AGCATTGGTA ACTGTCAGAC
     7801 CAAGTTTACT CATATATACT TTAGATTGAT TTAAAACTTC ATTTTTAATT TAAAAGGATC
     7861 TAGGTGAAGA TCCTTTTTGA TAATCTCATG ACCAAAATCC CTTAACGTGA GTTTTCGTTC
     7921 CACTGAGCGT CAGACCCCGT AGAAAAGATC AAAGGATCTT CTTGAGATCC TTTTTTTCTG
     7981 CGCGTAATCT GCTGCTTGCA AACAAAAAAA CCACCGCTAC CAGCGGTGGT TTGTTTGCCG
     8041 GATCAAGAGC TACCAACTCT TTTTCCGAAG GTAACTGGCT TCAGCAGAGC GCAGATACCA
     8101 AATACTGTCC TTCTAGTGTA GCCGTAGTTA GGCCACCACT TCAAGAACTC TGTAGCACCG
     8161 CCTACATACC TCGCTCTGCT AATCCTGTTA CCAGTGGCTG CTGCCAGTGG CGATAAGTCG
     8221 TGTCTTACCG GGTTGGACTC AAGACGATAG TTACCGGATA AGGCGCAGCG GTCGGGCTGA
     8281 ACGGGGGGTT CGTGCACACA GCCCAGCTTG GAGCGAACGA CCTACACCGA ACTGAGATAC
     8341 CTACAGCGTG AGCATTGAGA AAGCGCCACG CTTCCCGAAG GGAGAAAGGC GGACAGGTAT
     8401 CCGGTAAGCG GCAGGGTCGG AACAGGAGAG CGCACGAGGG AGCTTCCAGG GGGAAACGCC
     8461 TGGTATCTTT ATAGTCCTGT CGGGTTTCGC CACCTCTGAC TTGAGCGTCG ATTTTTGTGA
     8521 TGCTCGTCAG GGGGGCGGAG CCTATGGAAA AACGCCAGCA ACGCGGCCTT TTTACGGTTC
     8581 CTGGCCTTTT GCTGGCCTTT TGCTCACATG TTCTTTCCTG CGTTATCCCC TGATTCTGTG
     8641 GATAACCGTA TTACCGCCTT TGAGTGAGCT GATACCGCTC GCCGCAGCCG AACGACCGAG
     8701 CGCAGCGAGT CAGTGAGCGA GGAAGCGGAA GAGCGCCCAA TACGCAAACC GCCTCTCCCC
     8761 GCGCGTTGGC CGATTCATTA ATGCAGCTGG CACGACAGGT TTCCCGACTG GAAAGCGGGC
     8821 AGTGAGCGCA ACGCAATTAA TGTGAGTTAG CTCACTCATT AGGCACCCCA GGCTTTACAC
     8881 TTTATGCTTC CGGCTCGTAT GTTGTGTGGA ATTGTGAGCG GATAACAATT TCACACAGGA
     8941 AACAGCTATG ACCATGATTA CGCCAAGCTg taagtttaaa catgatctta ctaactaact
     9001 attctcattt aaattttcag AGCTTAAAAA TGGCTGAAAT CACTCACAAC GATGGATACG
     9061 CTAACAACTT GGAAATGAAA T   
//
