# Supplementary material for: Roles of the ClC chloride channel CLH-1 in food-associated salt chemotaxis behavior of C. elegans
Source: eLife. 2021 Jan 25;10:e55701. doi: 10.7554/eLife.55701 (PMC7834019; doi:10.7554/eLife.55701)
Supplement: Supplementary file 4. [file elife-55701-supp4.zip › Plasmid constructions/pG-gcy-5p-SuperClomeleon.ape]

LOCUS       pG_gcy_5p_CeSupe        7099 bp ds-DNA     circular     15-FEB-2020
DEFINITION  .
ACCESSION   
VERSION     
SOURCE      .
  ORGANISM  .
COMMENT     
COMMENT     ApEinfo:methylated:1
FEATURES             Location/Qualifiers
     misc_feature    9..16
                     /label=attR1
                     /ApEinfo_fwdcolor=cyan
                     /ApEinfo_revcolor=green
                     /ApEinfo_graphicformat=arrow_data {{0 1 2 0 0 -1} {} 0}
                     width 5 offset 0
     misc_feature    2043..2050
                     /label=attR2
                     /ApEinfo_fwdcolor=#060eff
                     /ApEinfo_revcolor=green
                     /ApEinfo_graphicformat=arrow_data {{0 1 2 0 0 -1} {} 0}
                     width 5 offset 0
     misc_recomb     complement(2029..2042)
                     /label=attB2
                     /ApEinfo_fwdcolor=#dda0dd
                     /ApEinfo_revcolor=#dda0dd
                     /ApEinfo_graphicformat=arrow_data {{0 1 2 0 0 -1} {} 0}
                     width 5 offset 0
     CDS             2122..3697
                     /label=CeSClomeleon
                     /ApEinfo_fwdcolor=pink
                     /ApEinfo_revcolor=pink
                     /ApEinfo_graphicformat=arrow_data {{0 1 2 0 0 -1} {} 0}
                     width 5 offset 0
     misc_feature    2069..2110
                     /label=Synthetic intron
                     /ApEinfo_fwdcolor=#7b09ff
                     /ApEinfo_revcolor=green
                     /ApEinfo_graphicformat=arrow_data {{0 1 2 0 0 -1} {} 0}
                     width 5 offset 0
     misc_recomb     complement(2029..2042)
                     /label=AttL2
                     /ApEinfo_fwdcolor=plum
                     /ApEinfo_revcolor=plum
                     /ApEinfo_graphicformat=arrow_data {{0 1 2 0 0 -1} {} 0}
                     width 5 offset 0
     misc_feature    3730..4479
                     /label=unc-54 3'end
                     /ApEinfo_fwdcolor=#d905ff
                     /ApEinfo_revcolor=green
                     /ApEinfo_graphicformat=arrow_data {{0 1 2 0 0 -1} {} 0}
                     width 5 offset 0
     misc_recomb     17..30
                     /label=AttL1
                     /ApEinfo_fwdcolor=plum
                     /ApEinfo_revcolor=plum
                     /ApEinfo_graphicformat=arrow_data {{0 1 2 0 0 -1} {} 0}
                     width 5 offset 0
     misc_feature    4949..5809
                     /label=Amp+
                     /ApEinfo_fwdcolor=#fff706
                     /ApEinfo_revcolor=green
                     /ApEinfo_graphicformat=arrow_data {{0 1 2 0 0 -1} {} 0}
                     width 5 offset 0
     misc_feature    17..23
                     /label=Gateway recomb1
                     /ApEinfo_fwdcolor=#ff0000
                     /ApEinfo_revcolor=#ff0000
                     /ApEinfo_graphicformat=arrow_data {{0 1 2 0 0 -1} {} 0}
                     width 5 offset 0
     misc_feature    6988..7099
                     /label=decoy
                     /ApEinfo_fwdcolor=#ff7504
                     /ApEinfo_revcolor=green
                     /ApEinfo_graphicformat=arrow_data {{0 1 2 0 0 -1} {} 0}
                     width 5 offset 0
     misc_recomb     complement(2043..2049)
                     /label=attB2(1)
                     /ApEinfo_label=attB2
                     /ApEinfo_fwdcolor=#dda0dd
                     /ApEinfo_revcolor=#dda0dd
                     /ApEinfo_graphicformat=arrow_data {{0 1 2 0 0 -1} {} 0}
                     width 5 offset 0
     misc_recomb     10..16
                     /label=attB1
                     /ApEinfo_fwdcolor=#dda0dd
                     /ApEinfo_revcolor=#dda0dd
                     /ApEinfo_graphicformat=arrow_data {{0 1 2 0 0 -1} {} 0}
                     width 5 offset 0
     misc_feature    3290..3340
                     /label=synthetic_intron_3
                     /ApEinfo_fwdcolor=#ffff00
                     /ApEinfo_revcolor=#ffff00
                     /ApEinfo_graphicformat=arrow_data {{0 1 2 0 0 -1} {} 0}
                     width 5 offset 0
     misc_feature    2813..2863
                     /label=synthetic_intron_2
                     /ApEinfo_fwdcolor=#ffff00
                     /ApEinfo_revcolor=#ffff00
                     /ApEinfo_graphicformat=arrow_data {{0 1 2 0 0 -1} {} 0}
                     width 5 offset 0
     misc_feature    2513..2563
                     /label=synthetic_intron_1
                     /ApEinfo_fwdcolor=#ffff00
                     /ApEinfo_revcolor=#ffff00
                     /ApEinfo_graphicformat=arrow_data {{0 1 2 0 0 -1} {} 0}
                     width 5 offset 0
     misc_recomb     17..30
                     /label=attB1(1)
                     /ApEinfo_label=attB1
                     /ApEinfo_fwdcolor=#dda0dd
                     /ApEinfo_revcolor=#dda0dd
                     /ApEinfo_graphicformat=arrow_data {{0 1 2 0 0 -1} {} 0}
                     width 5 offset 0
     misc_feature    complement(2036..2042)
                     /label=Gateway Recomb2
                     /ApEinfo_fwdcolor=#ff0000
                     /ApEinfo_revcolor=#ff0000
                     /ApEinfo_graphicformat=arrow_data {{0 1 2 0 0 -1} {} 0}
                     width 5 offset 0
     misc_feature    31..2028
                     /locus_tag="gcy-5 promoter"
                     /label=gcy-5 promoter
                     /ApEinfo_fwdcolor=#ff00ff
                     /ApEinfo_revcolor=green
                     /ApEinfo_graphicformat=arrow_data {{0 1 2 0 0 -1} {} 0}
                     width 5 offset 0
ORIGIN
        1 AAGCTATCAC AAGTTTGTAC AAAAAAGCAG TATACATGAA ATACATACAT AGACACTTCA
       61 CACCCAGTTT TCCGGATTTT TCATTTTCAC AGTTGGCTCC ACCTCTGGTG GACTCTGATG
      121 GGTCTCTCAG GTGCACAAAT AAACATGCTC CAATTTCGCG TTCCAAGGCT TCCGCGCGGA
      181 AGTTGGTCTC GCGAAATTCG GAAACGAATT GCAGGAAATT GACACTTTTA AAAAACGTCA
      241 GTGACCGGAA TGGCAATGGA AACTTATATG TGTGTGTACA GGTGTGAATA GCTAACGAGT
      301 GAAGTGCCAC GTTGCCTTGT AGGGAGTAAA TTTTTGAATT TTGAGCACCT ATTTGCTCGT
      361 GTTTCGCTGT GTTTTGTGTG TGCTGTGATG TTAAGCACAG GAACACTAGA AATCAAAAAT
      421 CGAGCTGAAA TTTAAAGTTT TCCAGATAGA ATTTTGAATA TGCAAACAAT TCCAAAAAGT
      481 GCTAACAAAA TGCAAAATGG AATTTCACAA ACTGTCAGTA TTTTTTGTGT TTTAAATAAT
      541 TGAAAATTGT CTGAAATAAT CAAATACAAT CTTAAAATGT TTCATAATCT TTCATCCGAA
      601 TTCATAAAAA TTCAATGAAA TTTAAAGATT TATTCAAATA ATTATCGACT AGTTTAAATT
      661 TTAACGAAAA TTCGAGCAAT TGGTGTGTGT TGGAGATGCG ATGTTTCTGG CTTGCTGGTT
      721 ATCTACAATT AATTTTCTTT CAGTTTCAAA ATACTTTCAG TCAGCAGAAT ACCAGATTTT
      781 CCATTTAACA TACTATCCAC CAAAATCTTG GCTTTTTGAT CAGTTTGATT AGTTGCGTTG
      841 GCACCGAGCT GAAAATTAAA AAACTATGAA TTATTAGAAT TTTTTAAAAA TTACTTGTTC
      901 ATTCCATTTG CCATACGGAG GTCCTGTGAA GTCCATTTTG AGAAATAAAT TTTGTTTTCG
      961 ATTTGAATTT CATTTCGAAA CCTCACGTCA AGTAATTATT TGGTAATTAA AATTAGCATT
     1021 TATTGTATTG CAGCTTTCCA ACGCTCATTT GTTTTTTTTT TTTCATATTT CGAGTTACAA
     1081 TCTCATCCCT GCAAAGTTTC CAGATCGAAA TAAAATAAAA TGAAGCCAAA CTAAAAATGT
     1141 TTGCACTGGT TTCTAGGTTA TGAAATTTTG TGCGCTAGAA CACAAAAGAA ACCTTTCAAT
     1201 ATAGACAAAC TTTAACTGTT TCAAATAATT TCTCCTATTT CAAATATGTT TTCACATCAT
     1261 AATGTGTCTT TGCTGACGTC GTGAGTACGG ATTCGGTGCA AAAATACTAC GTGCATTTTG
     1321 GAATGTACAG TGACGCAATC GGTTAAGGAG GTGCTATTAT TAGAGAAGAT TATTAGAGAA
     1381 GTGTAGGCTC TCCCCGTGCA GTTTTAGAGA AAGTAATCAC CTACTAAAAA ACTAGAGATT
     1441 TCACAGGAAT CGACTAATGC AAAATGATCA TTTCCTATAC AAAAATAGTC ATTATAGTTT
     1501 AATTTTTGAA CATTTGGAAA ACGTTTTGGG AAGTTGCATT ATGCATTCAG GTATGTTCAG
     1561 TTGACATCGA CCAAGGTCCG CTATTTAGCA ATCGTATCAC TTTTTGTCGT AGTTGTATTT
     1621 TATGGAAAGT CATAAGAGTT GAAAATATTT TATTTACAAA AAGGTAACTT TTAAACGGAA
     1681 GTTTTCAAAC ATTTTTGCAA TTTCACCAAC TTCCGTGAAT CCAAGCTTTT CATTATTAAG
     1741 CAAATTCAAG TATAATAACA ACTATAAATA AGACCACCAA ATTTTGATAT CCGGATTAAA
     1801 ATGTTATTTT TGAATAGAGA AGTTTGATGC AGATACCAAC AAGATTAAAA CTTCAAACAT
     1861 TAAGCAAGAA GCCCCCAAAT GCGTATGGTT TCAAAGAAAA AGGTGCAAAA TTGGGAAGAT
     1921 AATCTCGTTT AAGAAAAGTT TGGAAATCTA TTAAGACCAA CCCCCAGAAG TAGTAGAATT
     1981 TCAATTTACT ATTTATTGTT TTCGAAAAAT TACTTATTCT GATGAAAACA GCTTTCTTGT
     2041 ACAAAGTGGT GATCCAAAGG ACCCAAAGGT ATGTTTCGAA TGATACTAAC ATAACATAGA
     2101 ACATTTTCAG GAGGACCCTT GGCTAGCCAG GATGGTCTCC AAGGGAGAGG AGCTTTTCAC
     2161 CGGAGTCGTC CCAATCCTTG TCGAGCTTGA CGGAGACGTC AACGGACACA AGTTCTCCGT
     2221 CCGCGGAGAG GGAGAGGGAG ACGCCACCTA CGGAAAGCTT ACCCTTAAGT TCATCTGCAC
     2281 CACCGGAAAG CTTCCAGTCC CATGGCCAAC CCTTGTCACC ACCCTTACCT GGGGAGTCCA
     2341 ATGCTTCGCC CGCTACCCAG ACCACATGAA GCAACACGAC TTCTTCAAGT CCGCCATGCC
     2401 AGAGGGATAC GTCCAAGAGC GCACCATCTT CTTCAAGGAC GACGGAAACT ACAAGACCCG
     2461 CGCCGAGGTC AAGTTCGAGG GAGACACCCT TGTCAACCGC ATCGAGCTTA AGGTAAGTTT
     2521 AAACATATAT ATACTAACTA ACCCTGATTA TTTAAATTTT CAGGGAATCG ACTTCAAGGA
     2581 GGACGGAAAC ATCCTTGGAC ACAAGCTTGA GTACAACGCC ATCTCCGACA ACGTCTACAT
     2641 CACCGCCGAC AAGCAGAAGA ACGGAATCAA GGCCAACTTC AAGATCCGCC ACAACATCGA
     2701 GGACGGATCC GTCCAACTTG CCGACCACTA CCAGCAAAAC ACCCCAATCG GAGACGGACC
     2761 AGTCCTTCTT CCAGACAACC ACTACCTTTC CACCCAATCC GCCCTTTCCA AGGTAAGTTT
     2821 AAACAGTTCG GTACTAACTA ACCATACATA TTTAAATTTT CAGGACCCAA ACGAGAAGCG
     2881 CGACCACATG GTCCTTCTTG AGTTCGTCAC CGCCGCCCTT GAGGAGGAGC TTTTCACCGG
     2941 AGTCGTCCCA ATCCTTGTCG AGCTTGACGG AGACGTCAAC GGACACAAGT TCTCCGTCCG
     3001 CGGAGAGGGA GAGGGAGACG CCACCTACGG AAAGCTTACC CTTAAGTTCA TCTGCACCAC
     3061 CGGAAAGCTT CCAGTCCCAT GGCCAACCCT TGTCACCACC TTCGGATACG GAGTCACCTG
     3121 CTTCGCCCGC TACCCAGACC ACATGCGCCA ACACGACTTC TTCAAGTCCG CCATGCCAGA
     3181 GGGATACGTC CAAGAGCGCA CCATCTTCTT CAAGGACGAC GGAAACTACA AGACCCGCGC
     3241 CGAGGTCAAG TTCGAGGGAG ACACCCTTGT CAACCGCATC GAGCTTAAGG TAAGTTTAAA
     3301 CATGATTTTA CTAACTAACT AATCTGATTT AAATTTTCAG GGAATCGACT TCAAGGAGGA
     3361 CGGAAACATC CTTGGACACA AGCTTGAGTA CAACTACAAC TCCCACAACG TCTACATCAT
     3421 GGCCGACAAG CAGAAGAACG GAATCAAGGC CAACTTCAAG ATCCGCCACA ACATCGAGGA
     3481 CGGATCCGTC CAACTTGCCG ACCACTACCA GCAAAACACC CCAATCGGAG ACGGACCAGT
     3541 CCTTCTTCCA GACAACCACT ACCTTTCCTA CCAATCCGCC CTTTCCAAGG ACCCAAACGA
     3601 GAAGCGCGAC CACATGGTCC TTCTTGAGTT CGTCACCGCC GCCGGAATCA CCCTTGGAAT
     3661 GGACGAGCTT TACAAGGGAG GATCCAACTA AGGTACCATG GTATTGATAT CTGAGCTCCG
     3721 CATCGGCCGC TGTCATCAGA TCGCCATCTC GCGCCCGTGC CTCTGACTTC TAAGTCCAAT
     3781 TACTCTTCAA CATCCCTACA TGCTCTTTCT CCCTGTGCTC CCACCCCCTA TTTTTGTTAT
     3841 TATCAAAAAA ACTTCTTCTT AATTTCTTTG TTTTTTAGCT TCTTTTAAGT CACCTCTAAC
     3901 AATGAAATTG TGTAGATTCA AAAATAGAAT TAATTCGTAA TAAAAAGTCG AAAAAAATTG
     3961 TGCTCCCTCC CCCCATTAAT AATAATTCTA TCCCAAAATC TACACAATGT TCTGTGTACA
     4021 CTTCTTATGT TTTTTTTACT TCTGATAAAT TTTTTTTGAA ACATCATAGA AAAAACCGCA
     4081 CACAAAATAC CTTATCATAT GTTACGTTTC AGTTTATGAC CGCAATTTTT ATTTCTTCGC
     4141 ACGTCTGGGC CTCTCATGAC GTCAAATCAT GCTCATCGTG AAAAAGTTTT GGAGTATTTT
     4201 TGGAATTTTT CAATCAAGTG AAAGTTTATG AAATTAATTT TCCTGCTTTT GCTTTTTGGG
     4261 GGTTTCCCCT ATTGTTTGTC AAGAGTTTCG AGGACGGCGT TTTTCTTGCT AAAATCACAA
     4321 GTATTGATGA GCACGATGCA AGAAAGATCG GAAGAAGGTT TGGGTTTGAG GCTCAGTGGA
     4381 AGGTGAGTAG AAGTTGATAA TTTGAAAGTG GAGTAGTGTC TATGGGGTTT TTGCCTTAAA
     4441 TGACAGAATA CATTCCCAAT ATACCAAACA TAACTGTTTC CTACTAGTCG GCCGTACGGG
     4501 CCCTTTCGTC TCGCGCGTTT CGGTGATGAC GGTGAAAACC TCTGACACAT GCAGCTCCCG
     4561 GAGACGGTCA CAGCTTGTCT GTAAGCGGAT GCCGGGAGCA GACAAGCCCG TCAGGGCGCG
     4621 TCAGCGGGTG TTGGCGGGTG TCGGGGCTGG CTTAACTATG CGGCATCAGA GCAGATTGTA
     4681 CTGAGAGTGC ACCATATGCG GTGTGAAATA CCGCACAGAT GCGTAAGGAG AAAATACCGC
     4741 ATCAGGCGGC CTTAAGGGCC TCGTGATACG CCTATTTTTA TAGGTTAATG TCATGATAAT
     4801 AATGGTTTCT TAGACGTCAG GTGGCACTTT TCGGGGAAAT GTGCGCGGAA CCCCTATTTG
     4861 TTTATTTTTC TAAATACATT CAAATATGTA TCCGCTCATG AGACAATAAC CCTGATAAAT
     4921 GCTTCAATAA TATTGAAAAA GGAAGAGTAT GAGTATTCAA CATTTCCGTG TCGCCCTTAT
     4981 TCCCTTTTTT GCGGCATTTT GCCTTCCTGT TTTTGCTCAC CCAGAAACGC TGGTGAAAGT
     5041 AAAAGATGCT GAAGATCAGT TGGGTGCACG AGTGGGTTAC ATCGAACTGG ATCTCAACAG
     5101 CGGTAAGATC CTTGAGAGTT TTCGCCCCGA AGAACGTTTT CCAATGATGA GCACTTTTAA
     5161 AGTTCTGCTA TGTGGCGCGG TATTATCCCG TATTGACGCC GGGCAAGAGC AACTCGGTCG
     5221 CCGCATACAC TATTCTCAGA ATGACTTGGT TGAGTACTCA CCAGTCACAG AAAAGCATCT
     5281 TACGGATGGC ATGACAGTAA GAGAATTATG CAGTGCTGCC ATAACCATGA GTGATAACAC
     5341 TGCGGCCAAC TTACTTCTGA CAACGATCGG AGGACCGAAG GAGCTAACCG CTTTTTTGCA
     5401 CAACATGGGG GATCATGTAA CTCGCCTTGA TCGTTGGGAA CCGGAGCTGA ATGAAGCCAT
     5461 ACCAAACGAC GAGCGTGACA CCACGATGCC TGTAGCAATG GCAACAACGT TGCGCAAACT
     5521 ATTAACTGGC GAACTACTTA CTCTAGCTTC CCGGCAACAA TTAATAGACT GGATGGAGGC
     5581 GGATAAAGTT GCAGGACCAC TTCTGCGCTC GGCCCTTCCG GCTGGCTGGT TTATTGCTGA
     5641 TAAATCTGGA GCCGGTGAGC GTGGGTCTCG CGGTATCATT GCAGCACTGG GGCCAGATGG
     5701 TAAGCCCTCC CGTATCGTAG TTATCTACAC GACGGGGAGT CAGGCAACTA TGGATGAACG
     5761 AAATAGACAG ATCGCTGAGA TAGGTGCCTC ACTGATTAAG CATTGGTAAC TGTCAGACCA
     5821 AGTTTACTCA TATATACTTT AGATTGATTT AAAACTTCAT TTTTAATTTA AAAGGATCTA
     5881 GGTGAAGATC CTTTTTGATA ATCTCATGAC CAAAATCCCT TAACGTGAGT TTTCGTTCCA
     5941 CTGAGCGTCA GACCCCGTAG AAAAGATCAA AGGATCTTCT TGAGATCCTT TTTTTCTGCG
     6001 CGTAATCTGC TGCTTGCAAA CAAAAAAACC ACCGCTACCA GCGGTGGTTT GTTTGCCGGA
     6061 TCAAGAGCTA CCAACTCTTT TTCCGAAGGT AACTGGCTTC AGCAGAGCGC AGATACCAAA
     6121 TACTGTCCTT CTAGTGTAGC CGTAGTTAGG CCACCACTTC AAGAACTCTG TAGCACCGCC
     6181 TACATACCTC GCTCTGCTAA TCCTGTTACC AGTGGCTGCT GCCAGTGGCG ATAAGTCGTG
     6241 TCTTACCGGG TTGGACTCAA GACGATAGTT ACCGGATAAG GCGCAGCGGT CGGGCTGAAC
     6301 GGGGGGTTCG TGCACACAGC CCAGCTTGGA GCGAACGACC TACACCGAAC TGAGATACCT
     6361 ACAGCGTGAG CATTGAGAAA GCGCCACGCT TCCCGAAGGG AGAAAGGCGG ACAGGTATCC
     6421 GGTAAGCGGC AGGGTCGGAA CAGGAGAGCG CACGAGGGAG CTTCCAGGGG GAAACGCCTG
     6481 GTATCTTTAT AGTCCTGTCG GGTTTCGCCA CCTCTGACTT GAGCGTCGAT TTTTGTGATG
     6541 CTCGTCAGGG GGGCGGAGCC TATGGAAAAA CGCCAGCAAC GCGGCCTTTT TACGGTTCCT
     6601 GGCCTTTTGC TGGCCTTTTG CTCACATGTT CTTTCCTGCG TTATCCCCTG ATTCTGTGGA
     6661 TAACCGTATT ACCGCCTTTG AGTGAGCTGA TACCGCTCGC CGCAGCCGAA CGACCGAGCG
     6721 CAGCGAGTCA GTGAGCGAGG AAGCGGAAGA GCGCCCAATA CGCAAACCGC CTCTCCCCGC
     6781 GCGTTGGCCG ATTCATTAAT GCAGCTGGCA CGACAGGTTT CCCGACTGGA AAGCGGGCAG
     6841 TGAGCGCAAC GCAATTAATG TGAGTTAGCT CACTCATTAG GCACCCCAGG CTTTACACTT
     6901 TATGCTTCCG GCTCGTATGT TGTGTGGAAT TGTGAGCGGA TAACAATTTC ACACAGGAAA
     6961 CAGCTATGAC CATGATTACG CCAAGCTgta agtttaaaca tgatcttact aactaactat
     7021 tctcatttaa attttcagAG CTTAAAAATG GCTGAAATCA CTCACAACGA TGGATACGCT
     7081 AACAACTTGG AAATGAAAT    
//
