# Supplementary material for: Roles of the ClC chloride channel CLH-1 in food-associated salt chemotaxis behavior of C. elegans
Source: eLife. 2021 Jan 25;10:e55701. doi: 10.7554/eLife.55701 (PMC7834019; doi:10.7554/eLife.55701)
Supplement: Supplementary file 4. [file elife-55701-supp4.zip › Plasmid constructions/pG-gcy-7p-clh-1cDNA(wt).ape]

LOCUS       pG_gcy_7p_clh_1c        7460 bp ds-DNA     circular     15-FEB-2020
DEFINITION  .
ACCESSION   
VERSION     
SOURCE      .
  ORGANISM  .
COMMENT      
COMMENT     ApEinfo:methylated:1
FEATURES             Location/Qualifiers
     misc_feature    1332..1459
                     /label=exon1
                     /ApEinfo_fwdcolor=#fff300
                     /ApEinfo_revcolor=green
                     /ApEinfo_graphicformat=arrow_data {{0 1 2 0 0 -1} {} 0}
                     width 5 offset 0
     misc_feature    3645..3752
                     /label=exon15
                     /ApEinfo_fwdcolor=#fff803
                     /ApEinfo_revcolor=green
                     /ApEinfo_graphicformat=arrow_data {{0 1 2 0 0 -1} {} 0}
                     width 5 offset 0
     misc_feature    1460..1516
                     /label=exon2
                     /ApEinfo_fwdcolor=#ff7400
                     /ApEinfo_revcolor=green
                     /ApEinfo_graphicformat=arrow_data {{0 1 2 0 0 -1} {} 0}
                     width 5 offset 0
     misc_feature    3753..3936
                     /label=exon16
                     /ApEinfo_fwdcolor=#ff8400
                     /ApEinfo_revcolor=green
                     /ApEinfo_graphicformat=arrow_data {{0 1 2 0 0 -1} {} 0}
                     width 5 offset 0
     misc_feature    3824..4211
                     /label=seq7
                     /ApEinfo_fwdcolor=cyan
                     /ApEinfo_revcolor=green
                     /ApEinfo_graphicformat=arrow_data {{0 1 2 0 0 -1} {} 0}
                     width 5 offset 0
     misc_recomb     complement(1229..1242)
                     /label=attB2
                     /ApEinfo_fwdcolor=#dda0dd
                     /ApEinfo_revcolor=#dda0dd
                     /ApEinfo_graphicformat=arrow_data {{0 1 2 0 0 -1} {} 0}
                     width 5 offset 0
     misc_recomb     17..30
                     /label=attB1
                     /ApEinfo_fwdcolor=#dda0dd
                     /ApEinfo_revcolor=#dda0dd
                     /ApEinfo_graphicformat=arrow_data {{0 1 2 0 0 -1} {} 0}
                     width 5 offset 0
     misc_feature    1865..2315
                     /label=seq2
                     /ApEinfo_fwdcolor=cyan
                     /ApEinfo_revcolor=green
                     /ApEinfo_graphicformat=arrow_data {{0 1 2 0 0 -1} {} 0}
                     width 5 offset 0
     misc_recomb     complement(1229..1242)
                     /label=AttL2
                     /ApEinfo_fwdcolor=plum
                     /ApEinfo_revcolor=plum
                     /ApEinfo_graphicformat=arrow_data {{0 1 2 0 0 -1} {} 0}
                     width 5 offset 0
     misc_recomb     17..30
                     /label=AttL1
                     /ApEinfo_fwdcolor=plum
                     /ApEinfo_revcolor=plum
                     /ApEinfo_graphicformat=arrow_data {{0 1 2 0 0 -1} {} 0}
                     width 5 offset 0
     misc_feature    3460..3855
                     /label=seq6
                     /ApEinfo_fwdcolor=cyan
                     /ApEinfo_revcolor=green
                     /ApEinfo_graphicformat=arrow_data {{0 1 2 0 0 -1} {} 0}
                     width 5 offset 0
     misc_feature    complement(1236..1242)
                     /label=Gateway Recomb2
                     /ApEinfo_fwdcolor=#ff0000
                     /ApEinfo_revcolor=#ff0000
                     /ApEinfo_graphicformat=arrow_data {{0 1 2 0 0 -1} {} 0}
                     width 5 offset 0
     misc_feature    17..23
                     /label=Gateway recomb1
                     /ApEinfo_fwdcolor=#ff0000
                     /ApEinfo_revcolor=#ff0000
                     /ApEinfo_graphicformat=arrow_data {{0 1 2 0 0 -1} {} 0}
                     width 5 offset 0
     misc_feature    join(1852..1876,2271..2867)
                     /label=seq3
                     /ApEinfo_fwdcolor=cyan
                     /ApEinfo_revcolor=green
                     /ApEinfo_graphicformat=arrow_data {{0 1 2 0 0 -1} {} 0}
                     width 5 offset 0
     misc_feature    1243..1499
                     /label=seq0
                     /ApEinfo_fwdcolor=cyan
                     /ApEinfo_revcolor=green
                     /ApEinfo_graphicformat=arrow_data {{0 1 2 0 0 -1} {} 0}
                     width 5 offset 0
     misc_feature    3003..3484
                     /label=seq5
                     /ApEinfo_fwdcolor=cyan
                     /ApEinfo_revcolor=green
                     /ApEinfo_graphicformat=arrow_data {{0 1 2 0 0 -1} {} 0}
                     width 5 offset 0
     misc_feature    1441..1926
                     /label=seq1
                     /ApEinfo_fwdcolor=cyan
                     /ApEinfo_revcolor=green
                     /ApEinfo_graphicformat=arrow_data {{0 1 2 0 0 -1} {} 0}
                     width 5 offset 0
     misc_feature    2690..3377
                     /label=seq4
                     /ApEinfo_fwdcolor=cyan
                     /ApEinfo_revcolor=green
                     /ApEinfo_graphicformat=arrow_data {{0 1 2 0 0 -1} {} 0}
                     width 5 offset 0
     misc_feature    1517..1665
                     /label=exon3
                     /ApEinfo_fwdcolor=#fffe00
                     /ApEinfo_revcolor=green
                     /ApEinfo_graphicformat=arrow_data {{0 1 2 0 0 -1} {} 0}
                     width 5 offset 0
     misc_feature    31..1228
                     /label=gcy-7 promoter
                     /ApEinfo_fwdcolor=#cc66ff
                     /ApEinfo_revcolor=green
                     /ApEinfo_graphicformat=arrow_data {{0 1 2 0 0 -1} {} 0}
                     width 5 offset 0
     misc_feature    3937..4052
                     /label=exon17
                     /ApEinfo_fwdcolor=#fff100
                     /ApEinfo_revcolor=green
                     /ApEinfo_graphicformat=arrow_data {{0 1 2 0 0 -1} {} 0}
                     width 5 offset 0
     misc_feature    4135..4841
                     /label=unc54-3-UTR
                     /ApEinfo_fwdcolor=#008080
                     /ApEinfo_revcolor=#008080
                     /ApEinfo_graphicformat=arrow_data {{0 1 2 0 0 -1} {} 0}
                     width 5 offset 0
     misc_feature    1666..1785
                     /label=exon4
                     /ApEinfo_fwdcolor=#ff7a00
                     /ApEinfo_revcolor=green
                     /ApEinfo_graphicformat=arrow_data {{0 1 2 0 0 -1} {} 0}
                     width 5 offset 0
     misc_recomb     complement(1243..1249)
                     /label=attB2(1)
                     /ApEinfo_label=attB2
                     /ApEinfo_fwdcolor=#dda0dd
                     /ApEinfo_revcolor=#dda0dd
                     /ApEinfo_graphicformat=arrow_data {{0 1 2 0 0 -1} {} 0}
                     width 5 offset 0
     misc_feature    1786..1917
                     /label=exon5
                     /ApEinfo_fwdcolor=#ffec00
                     /ApEinfo_revcolor=green
                     /ApEinfo_graphicformat=arrow_data {{0 1 2 0 0 -1} {} 0}
                     width 5 offset 0
     misc_recomb     10..16
                     /label=attB1(1)
                     /ApEinfo_label=attB1
                     /ApEinfo_fwdcolor=#dda0dd
                     /ApEinfo_revcolor=#dda0dd
                     /ApEinfo_graphicformat=arrow_data {{0 1 2 0 0 -1} {} 0}
                     width 5 offset 0
     misc_feature    1918..2051
                     /label=exon6
                     /ApEinfo_fwdcolor=#ff8400
                     /ApEinfo_revcolor=green
                     /ApEinfo_graphicformat=arrow_data {{0 1 2 0 0 -1} {} 0}
                     width 5 offset 0
     misc_feature    complement(4033..4052)
                     /label=cr1
                     /ApEinfo_fwdcolor=cyan
                     /ApEinfo_revcolor=green
                     /ApEinfo_graphicformat=arrow_data {{0 1 2 0 0 -1} {} 0}
                     width 5 offset 0
     misc_recomb     complement(1243..1249)
                     /label=attR2
                     /ApEinfo_fwdcolor=plum
                     /ApEinfo_revcolor=plum
                     /ApEinfo_graphicformat=arrow_data {{0 1 2 0 0 -1} {} 0}
                     width 5 offset 0
     misc_feature    2052..2214
                     /label=exon7
                     /ApEinfo_fwdcolor=#fffa00
                     /ApEinfo_revcolor=green
                     /ApEinfo_graphicformat=arrow_data {{0 1 2 0 0 -1} {} 0}
                     width 5 offset 0
     misc_recomb     10..16
                     /label=attR1
                     /ApEinfo_fwdcolor=plum
                     /ApEinfo_revcolor=plum
                     /ApEinfo_graphicformat=arrow_data {{0 1 2 0 0 -1} {} 0}
                     width 5 offset 0
     misc_feature    2215..2431
                     /label=exon8
                     /ApEinfo_fwdcolor=#ff8600
                     /ApEinfo_revcolor=green
                     /ApEinfo_graphicformat=arrow_data {{0 1 2 0 0 -1} {} 0}
                     width 5 offset 0
     misc_feature    1332..1351
                     /label=cf1
                     /ApEinfo_fwdcolor=#00ffff
                     /ApEinfo_revcolor=green
                     /ApEinfo_graphicformat=arrow_data {{0 1 2 0 0 -1} {} 0}
                     width 5 offset 0
     misc_feature    2432..2533
                     /label=exon9
                     /ApEinfo_fwdcolor=#fff300
                     /ApEinfo_revcolor=green
                     /ApEinfo_graphicformat=arrow_data {{0 1 2 0 0 -1} {} 0}
                     width 5 offset 0
     misc_feature    2534..3172
                     /label=exon10
                     /ApEinfo_fwdcolor=#ff8100
                     /ApEinfo_revcolor=green
                     /ApEinfo_graphicformat=arrow_data {{0 1 2 0 0 -1} {} 0}
                     width 5 offset 0
     misc_feature    3173..3409
                     /label=exon11
                     /ApEinfo_fwdcolor=#fffb00
                     /ApEinfo_revcolor=green
                     /ApEinfo_graphicformat=arrow_data {{0 1 2 0 0 -1} {} 0}
                     width 5 offset 0
     misc_feature    1269..1310
                     /label=synthetic intron
                     /ApEinfo_fwdcolor=#ff80ff
                     /ApEinfo_revcolor=green
                     /ApEinfo_graphicformat=arrow_data {{0 1 2 0 0 -1} {} 0}
                     width 5 offset 0
     misc_feature    3410..3454
                     /label=exon12
                     /ApEinfo_fwdcolor=#ff7a00
                     /ApEinfo_revcolor=green
                     /ApEinfo_graphicformat=arrow_data {{0 1 2 0 0 -1} {} 0}
                     width 5 offset 0
     misc_feature    join(1322..1324,4053..4090)
                     /label=MCS II
                     /ApEinfo_fwdcolor=#a9ff8f
                     /ApEinfo_revcolor=green
                     /ApEinfo_graphicformat=arrow_data {{0 1 2 0 0 -1} {} 0}
                     width 5 offset 0
     misc_feature    3455..3581
                     /label=exon13
                     /ApEinfo_fwdcolor=#ffec00
                     /ApEinfo_revcolor=green
                     /ApEinfo_graphicformat=arrow_data {{0 1 2 0 0 -1} {} 0}
                     width 5 offset 0
     misc_feature    4059..4061
                     /label=ATG in MCSII
                     /ApEinfo_fwdcolor=cyan
                     /ApEinfo_revcolor=green
                     /ApEinfo_graphicformat=arrow_data {{0 1 2 0 0 -1} {} 0}
                     width 5 offset 0
     misc_feature    3582..3644
                     /label=exon14
                     /ApEinfo_fwdcolor=#ff8100
                     /ApEinfo_revcolor=green
                     /ApEinfo_graphicformat=arrow_data {{0 1 2 0 0 -1} {} 0}
                     width 5 offset 0
     misc_feature    1255..1273
                     /label=pPDSeq1
                     /ApEinfo_fwdcolor=#00ffff
                     /ApEinfo_revcolor=green
                     /ApEinfo_graphicformat=arrow_data {{0 1 2 0 0 -1} {} 0}
                     width 5 offset 0
     misc_feature    complement(4162..4181)
                     /label=pDEST-3'UTR-R
                     /ApEinfo_fwdcolor=cyan
                     /ApEinfo_revcolor=green
                     /ApEinfo_graphicformat=arrow_data {{0 1 2 0 0 -1} {} 0}
                     width 5 offset 0
     misc_feature    1332..1351
                     /label=cf1(1)
                     /ApEinfo_label=cf1
                     /ApEinfo_fwdcolor=#00ffff
                     /ApEinfo_revcolor=green
                     /ApEinfo_graphicformat=arrow_data {{0 1 2 0 0 -1} {} 0}
                     width 5 offset 0
     misc_feature    complement(1377..1396)
                     /label=cr3
                     /ApEinfo_fwdcolor=cyan
                     /ApEinfo_revcolor=green
                     /ApEinfo_graphicformat=arrow_data {{0 1 2 0 0 -1} {} 0}
                     width 5 offset 0
     misc_feature    1787..1807
                     /label=f3
                     /ApEinfo_fwdcolor=#00ffff
                     /ApEinfo_revcolor=green
                     /ApEinfo_graphicformat=arrow_data {{0 1 2 0 0 -1} {} 0}
                     width 5 offset 0
     misc_feature    2394..2413
                     /label=f5
                     /ApEinfo_fwdcolor=cyan
                     /ApEinfo_revcolor=green
                     /ApEinfo_graphicformat=arrow_data {{0 1 2 0 0 -1} {} 0}
                     width 5 offset 0
     misc_feature    2945..2964
                     /label=f7
                     /ApEinfo_fwdcolor=#00ffff
                     /ApEinfo_revcolor=green
                     /ApEinfo_graphicformat=arrow_data {{0 1 2 0 0 -1} {} 0}
                     width 5 offset 0
     misc_feature    3363..3382
                     /label=cf3
                     /ApEinfo_fwdcolor=#00ffff
                     /ApEinfo_revcolor=green
                     /ApEinfo_graphicformat=arrow_data {{0 1 2 0 0 -1} {} 0}
                     width 5 offset 0
     misc_feature    3714..3733
                     /label=f10
                     /ApEinfo_fwdcolor=#00ffff
                     /ApEinfo_revcolor=green
                     /ApEinfo_graphicformat=arrow_data {{0 1 2 0 0 -1} {} 0}
                     width 5 offset 0
     misc_feature    2188..2210
                     /label=geno-f
                     /ApEinfo_fwdcolor=#00ffff
                     /ApEinfo_revcolor=green
                     /ApEinfo_graphicformat=arrow_data {{0 1 2 0 0 -1} {} 0}
                     width 5 offset 0
     misc_feature    complement(2275..2294)
                     /label=geno-r
                     /ApEinfo_fwdcolor=cyan
                     /ApEinfo_revcolor=green
                     /ApEinfo_graphicformat=arrow_data {{0 1 2 0 0 -1} {} 0}
                     width 5 offset 0
     misc_feature    complement(4833..4854)
                     /label=unc-54UTRspe1'
                     /ApEinfo_fwdcolor=cyan
                     /ApEinfo_revcolor=green
                     /ApEinfo_graphicformat=arrow_data {{0 1 2 0 0 -1} {} 0}
                     width 5 offset 0
     misc_feature    2210..2210
                     /label=G->A
                     /ApEinfo_fwdcolor=#ff0600
                     /ApEinfo_revcolor=green
                     /ApEinfo_graphicformat=arrow_data {{0 1 2 0 0 -1} {} 0}
                     width 5 offset 0
     misc_feature    3455..3466
                     /label=nothing beta
                     /ApEinfo_fwdcolor=#8000ff
                     /ApEinfo_revcolor=#8000ff
                     /ApEinfo_graphicformat=arrow_data {{0 1 2 0 0 -1} {} 0}
                     width 5 offset 0
     primer_bind     7315..7335
                     /label=M13-rev
                     /ApEinfo_fwdcolor=cyan
                     /ApEinfo_revcolor=green
                     /ApEinfo_graphicformat=arrow_data {{0 1 2 0 0 -1} {} 0}
                     width 5 offset 0
     rep_origin      6265..6947
                     /label=ColE1 origin
                     /ApEinfo_fwdcolor=gray50
                     /ApEinfo_revcolor=gray50
                     /ApEinfo_graphicformat=arrow_data {{0 1 2 0 0 -1} {} 0}
                     width 5 offset 0
     misc_binding    7287..7309
                     /label=LacO
                     /ApEinfo_fwdcolor=#6495ed
                     /ApEinfo_revcolor=#6495ed
                     /ApEinfo_graphicformat=arrow_data {{0 1 2 0 0 -1} {} 0}
                     width 5 offset 0
     CDS             5508..6167
                     /label=AmpR
                     /ApEinfo_fwdcolor=yellow
                     /ApEinfo_revcolor=yellow
                     /ApEinfo_graphicformat=arrow_data {{0 1 2 0 0 -1} {} 0}
                     width 5 offset 0
ORIGIN
        1 AAGCTATCAC AAGTTTGTAC AAAAAAGCAG AATACAGTTC TTTCTAACAT GTAATATTTG
       61 TTTTAAACTT TAAAACTAAT TGTAAGGAAG ATTAACAAAA ATAAAAAGCA AAACAGCGAG
      121 TCAATGATGA AAGTTGGGTG TGGTTGTTTG GATACTTCCC TTTTATCGAA GTTTTTCAGG
      181 AATGTATCGA ATCGTCTCGA AACGTTTTTT TTGCTGGCAC ACTTGCTGAT AAACTAATGC
      241 AGTGACACAG TTATTAATGG CATTGATGAT TTCATTCAAG TTTAAACTTT ATGCCAGAAC
      301 TATCTCTAAG TATCATTATA TTCTATACTA TTTTTTTTTG AATTAGCAAT GTAAATATAC
      361 TCAAACAGAG GACGGAAAGA GAACGTTTGT CATTCAAAAC GAGACGAACG GTTGAAGGAT
      421 TGGATGACTG TTCCCAACGT TTGCAGAAAA AAAAACATTC AAAAATAAAA AAAGAGCGCA
      481 GCAGGACAGA TGCGTATCTG CAAATTTTTA GATTCGATTT TCATATGATG TGGTGGTTTT
      541 CCGGGTCATT GAAATTCGAG AAAGAAAAAA GTTAAAAAGA AACCGATGGG TTGATGATAA
      601 GGATATTTAT AACATTTGGT TTTATGTGCT CAATGTGCTA AACAAAGTTT AAAAATACAA
      661 GTAAAATAGT AAAAAGGAAA TAGGAAAATA ATGAGGCGTA ATGCTAAAGT TAAAAACTAT
      721 CTTCATTCAG GTTTCCAGTA ACGAAAACTC AACAAGAGTG ACTCACTTCA ACCAGCTGCC
      781 TCTCTTGTTT TTTTACCGTA TTCAATAAAA AATTTGAAAT GGAACTTGTT TAACGACAAT
      841 AATATCAAAA ATTGTAAAAT TTGCGGTACT TTACAGACTG TTTCCACGAG ATGTCAATGT
      901 GATTTGTATC TGTTTGATAA ACTAGATTTG AAATCCCCAA TGTTTCAGAA ATGCGCATAG
      961 ACTGATCCGA TTAATTACGC AATTGCTACC GTAACCTACC TTGTGTCACG CTTTCTCATG
     1021 ACCAACAGAT TAATCAAGTC CAAAAGAAGC TTTTTTCTCT TCCGTGCTTT TTCACGTATC
     1081 AACTGTTTCG GGAGGCGGAA AAATATAAAA ATAAGGTTTC ACGGATTAGG CGGCAGGCGT
     1141 AGTAAACTTA AGTTTCTATA AATCCCACCG CCCCTTGTGC AGATATAAAA AGATCTGCTG
     1201 TCTGCCAGTT TAGCATAAGA AAATAATCCA GCTTTCTTGT ACAAAGTGGT GATCCAAAGG
     1261 ACCCAAAGGT ATGTTTCGAA TGATACTAAC ATAACATAGA ACATTTTCAG GAGGACCCTT
     1321 GGCTagcCAG GATGGAAGAC GCCGTCGTCG TCGACGAGGA GCACCGACGA CGTGGCGAAG
     1381 ACACTCAATC GTCGGGCCAG TCGAGCCTTC CATCGGACAT TGTGCAGTTC ACTGCGAGAC
     1441 CCCACATGTT AATGGAAGAT GTTGAATGCA GCCCGATTGA GCCGACGGAA AAGGAATGGA
     1501 ATGAATATCG TGATAGGGTT CAAGAAAATG CGGATCAAAT GGAATTGCTA GGAGATGACG
     1561 AGTCGAGTGA CACAGAAGAT CAGAATGATC TGGATGAAGA GTACGAGGAT TATTATACTG
     1621 ATTCAAAATC CACCAGACGG GAAACAACGA AAGAATTTTT GACGCGTCAA TTCCAAAATA
     1681 TTGTGCATTT CTTTGTCGAG GACTGGTTCA TCTCGGCCGC ACTTGGATTC ATCACGGCAA
     1741 TCTTTTCGAT TTTCATCGAT ATGGGAATTG AGTATCTGAT TCATTTCCGA AACTTCATGC
     1801 TAGAGTCTCT GGAGCAATTC AACAACTACG CGGCGTTTTG TGGATGGGTG TTTTATATTA
     1861 CTGGACTTGT GTATCTCGCC GCGTTGGTGT GCTATGGATT TGGAAAACAG GCTGTTGGAT
     1921 CCGGAATTCC CGAAGTCAAA GTTATCATTC ACGGCTTCCA ACTGAAAAAT TATTTATCTG
     1981 GGAAAACCTT GATCGCGAAG ATGATTGGAC TTACGCTTAC TATTGGATCA GGTCTTCCAG
     2041 TTGGTAAAGA GGGACCATTT GTACATATCG GAGCTATTGT CGCCTCACTC CTCAACAAAG
     2101 TCACCGCCGC TTGCCAATAC AACGCATTTT TCTCCAACGA AGGTCGTGCC ATGGAAATGT
     2161 TGAGCATCGG TTGTGCCGTC GGAATCGCTT GCACATTCTC GGCGCCTATG GGAGCTGTAC
     2221 TGTACGGTAT CGAGTCAACT TCCAAATATT TTGCTGTGAA AAACTATTGG AGATCATTCT
     2281 TTGCCACTAC CTGCTCTGCC ATGCTTTTCC GTTTTGCCAT TGCGTTCTTT GTGCCACAAC
     2341 ATATTGCCGG AACCATTACT GCCTATTATC AAACTTATTT CCCAAATGAG GTGTTTGTTG
     2401 TCGAGGAATT GCCATTTTTC ATTGGTTTGG GAGTTATGAC TGGTCTTCTC GGAGCTCTCT
     2461 TCGTCTATTA TCACCGAAGA ATCGCGTTCT TCAAACGAAA AAATCGCATC TTCCAGGCCC
     2521 TATTCGGAAA AAGCCCAATC CTGTTCACTG CCTGTTGTGC TGCAATTTTC GCCGTTCTCG
     2581 TCTACCCCAA TGGTTTAGGA AGCTACGTGG CCGGAAAATA CACTTTCCGT GAAACCCTCG
     2641 TCGATTTCCT CTCCAACTGT ACCCTCTGGA AGCAAACGAA TGGGTCTGAA GGATGTCCAC
     2701 CCCATATGTT GGAGCATTGG TCGGGTCCAG AAGGAGATAT GATGCCTATC AACTCTCTTT
     2761 TGATCTACTT CCTTTTCTAT TTTATCATCG TTCCAATTTG TATTACCTTG TACATTCCAT
     2821 CAGGAATCTT CGTTCCATGC TTCGTCATTG GTGCCTGTGG TGGAAGAATT TTCGGAGAAA
     2881 TTATATCAAT GATTTGGCCG TATGGACTCC GTGGTCTCGG TCAGCCACAG ATCTACCCTG
     2941 GACTTTATGC CGTGGTTGGA GCTGCGTCAT TCACCGGATC CGTCACTCAC TCCTTGTCCA
     3001 TTGCTCTAAT CGTTTGTGAA ACAACTGGAC AGCTGTGTGC TCTGCTACCT GTGCTCATTG
     3061 CCCTTATGAT CTCAAATGCT ATCTGTGCTT TCCTGCAACC TTCCATTTAT GATTCTATTA
     3121 TTAAGATTAA TGGATACCCA TACCTTGCAG ATTTGCCTCC ATCTCGTATG AGTGTGCATC
     3181 AAATGAAAGT CGAACGTATC ATGGTCAAGG ACATCTTCTA CATCACCCGC GAGACCACCT
     3241 ACCGTGAGCT CCGCGAGATG CTCCTCGAGA GTCCAACCCT TCGCTCCTAC CCATTTGTCA
     3301 CCGATTCCCG CTCGATGACA CTTCTCGGCT CCGTCGCCCG CAAGTATCTT CTGTACCTTA
     3361 TTCAACGTAA ACTCGGACCC GAGCCAGAGC TCTTCGGACA TCGTAGAAGA AGTCGCACGG
     3421 CATCGGAAAT CTTCAGCACG ATCAACAATC TAAGAAAGTA TTCTAGACGT GGCTCGCTCG
     3481 CTGCGAATGG TGCTCACATG TCGTCTGGAA ATGCGTTGAT GACTGACAGG AATATCTCCG
     3541 GAAACACTCT TCTTCCACAA TCTCCACTTC ATGAAGATCA GGGAGATCGC AGTCCATTGG
     3601 CCCCACTTCT GTACGCTCAG ACTAATCAAC ACGAGCCGAT TGTGCACTCT TTGGCAAAGA
     3661 GAGCTGAAAT TCTATCAAAG AAATTGGACA TGGAAGAAGT GGCAATCGAT CCGGCACCGT
     3721 TCCAGTTGGT TAGAGGCACC TCTCTTTACA AGGTCCACAC CCTGTTCTCC CTTCTTGCTC
     3781 TCAACCATGC CTATGTTACT GAAAAAGGTC GTCTTTGTGG TGTAGTTGCC GTGAAGGAAC
     3841 TTCGTGAGGC GCTCAGTAAC ATCTACAGTA GAGGAGCTGT CGTCCCGAAA CAGAGAATCC
     3901 GAACATCCAC ATTCCGACTC AATCCAGAAC AAGATCTTGA CCGTGAGCTC CAAAACGGCC
     3961 ATACAGCGGA GCCAAACGGC GCCCCAATCA GACAACCACG TGTCACAATC GATGTTCCTG
     4021 AAAACGCAAA GACGGATGAC GAAACCCGCT AAGGTACCAT GGTATTGATA TCTGAGCTCC
     4081 GCATCGGCCG CTGTCATCAG ATCGCCATCT CGCGCCCGTG CCTCTGACTT CTAAGTCCAA
     4141 TTACTCTTCA ACATCCCTAC ATGCTCTTTC TCCCTGTGCT CCCACCCCCT ATTTTTGTTA
     4201 TTATCAAAAA AACTTCTTCT TAATTTCTTT GTTTTTTAGC TTCTTTTAAG TCACCTCTAA
     4261 CAATGAAATT GTGTAGATTC AAAAATAGAA TTAATTCGTA ATAAAAAGTC GAAAAAAATT
     4321 GTGCTCCCTC CCCCCATTAA TAATAATTCT ATCCCAAAAT CTACACAATG TTCTGTGTAC
     4381 ACTTCTTATG TTTTTTTTAC TTCTGATAAA TTTTTTTTGA AACATCATAG AAAAAACCGC
     4441 ACACAAAATA CCTTATCATA TGTTACGTTT CAGTTTATGA CCGCAATTTT TATTTCTTCG
     4501 CACGTCTGGG CCTCTCATGA CGTCAAATCA TGCTCATCGT GAAAAAGTTT TGGAGTATTT
     4561 TTGGAATTTT TCAATCAAGT GAAAGTTTAT GAAATTAATT TTCCTGCTTT TGCTTTTTGG
     4621 GGGTTTCCCC TATTGTTTGT CAAGAGTTTC GAGGACGGCG TTTTTCTTGC TAAAATCACA
     4681 AGTATTGATG AGCACGATGC AAGAAAGATC GGAAGAAGGT TTGGGTTTGA GGCTCAGTGG
     4741 AAGGTGAGTA GAAGTTGATA ATTTGAAAGT GGAGTAGTGT CTATGGGGTT TTTGCCTTAA
     4801 ATGACAGAAT ACATTCCCAA TATACCAAAC ATAACTGTTT CCTACTAGTC GGCCGTACGG
     4861 GCCCTTTCGT CTCGCGCGTT TCGGTGATGA CGGTGAAAAC CTCTGACACA TGCAGCTCCC
     4921 GGAGACGGTC ACAGCTTGTC TGTAAGCGGA TGCCGGGAGC AGACAAGCCC GTCAGGGCGC
     4981 GTCAGCGGGT GTTGGCGGGT GTCGGGGCTG GCTTAACTAT GCGGCATCAG AGCAGATTGT
     5041 ACTGAGAGTG CACCATATGC GGTGTGAAAT ACCGCACAGA TGCGTAAGGA GAAAATACCG
     5101 CATCAGGCGG CCTTAAGGGC CTCGTGATAC GCCTATTTTT ATAGGTTAAT GTCATGATAA
     5161 TAATGGTTTC TTAGACGTCA GGTGGCACTT TTCGGGGAAA TGTGCGCGGA ACCCCTATTT
     5221 GTTTATTTTT CTAAATACAT TCAAATATGT ATCCGCTCAT GAGACAATAA CCCTGATAAA
     5281 TGCTTCAATA ATATTGAAAA AGGAAGAGTA TGAGTATTCA ACATTTCCGT GTCGCCCTTA
     5341 TTCCCTTTTT TGCGGCATTT TGCCTTCCTG TTTTTGCTCA CCCAGAAACG CTGGTGAAAG
     5401 TAAAAGATGC TGAAGATCAG TTGGGTGCAC GAGTGGGTTA CATCGAACTG GATCTCAACA
     5461 GCGGTAAGAT CCTTGAGAGT TTTCGCCCCG AAGAACGTTT TCCAATGATG AGCACTTTTA
     5521 AAGTTCTGCT ATGTGGCGCG GTATTATCCC GTATTGACGC CGGGCAAGAG CAACTCGGTC
     5581 GCCGCATACA CTATTCTCAG AATGACTTGG TTGAGTACTC ACCAGTCACA GAAAAGCATC
     5641 TTACGGATGG CATGACAGTA AGAGAATTAT GCAGTGCTGC CATAACCATG AGTGATAACA
     5701 CTGCGGCCAA CTTACTTCTG ACAACGATCG GAGGACCGAA GGAGCTAACC GCTTTTTTGC
     5761 ACAACATGGG GGATCATGTA ACTCGCCTTG ATCGTTGGGA ACCGGAGCTG AATGAAGCCA
     5821 TACCAAACGA CGAGCGTGAC ACCACGATGC CTGTAGCAAT GGCAACAACG TTGCGCAAAC
     5881 TATTAACTGG CGAACTACTT ACTCTAGCTT CCCGGCAACA ATTAATAGAC TGGATGGAGG
     5941 CGGATAAAGT TGCAGGACCA CTTCTGCGCT CGGCCCTTCC GGCTGGCTGG TTTATTGCTG
     6001 ATAAATCTGG AGCCGGTGAG CGTGGGTCTC GCGGTATCAT TGCAGCACTG GGGCCAGATG
     6061 GTAAGCCCTC CCGTATCGTA GTTATCTACA CGACGGGGAG TCAGGCAACT ATGGATGAAC
     6121 GAAATAGACA GATCGCTGAG ATAGGTGCCT CACTGATTAA GCATTGGTAA CTGTCAGACC
     6181 AAGTTTACTC ATATATACTT TAGATTGATT TAAAACTTCA TTTTTAATTT AAAAGGATCT
     6241 AGGTGAAGAT CCTTTTTGAT AATCTCATGA CCAAAATCCC TTAACGTGAG TTTTCGTTCC
     6301 ACTGAGCGTC AGACCCCGTA GAAAAGATCA AAGGATCTTC TTGAGATCCT TTTTTTCTGC
     6361 GCGTAATCTG CTGCTTGCAA ACAAAAAAAC CACCGCTACC AGCGGTGGTT TGTTTGCCGG
     6421 ATCAAGAGCT ACCAACTCTT TTTCCGAAGG TAACTGGCTT CAGCAGAGCG CAGATACCAA
     6481 ATACTGTCCT TCTAGTGTAG CCGTAGTTAG GCCACCACTT CAAGAACTCT GTAGCACCGC
     6541 CTACATACCT CGCTCTGCTA ATCCTGTTAC CAGTGGCTGC TGCCAGTGGC GATAAGTCGT
     6601 GTCTTACCGG GTTGGACTCA AGACGATAGT TACCGGATAA GGCGCAGCGG TCGGGCTGAA
     6661 CGGGGGGTTC GTGCACACAG CCCAGCTTGG AGCGAACGAC CTACACCGAA CTGAGATACC
     6721 TACAGCGTGA GCATTGAGAA AGCGCCACGC TTCCCGAAGG GAGAAAGGCG GACAGGTATC
     6781 CGGTAAGCGG CAGGGTCGGA ACAGGAGAGC GCACGAGGGA GCTTCCAGGG GGAAACGCCT
     6841 GGTATCTTTA TAGTCCTGTC GGGTTTCGCC ACCTCTGACT TGAGCGTCGA TTTTTGTGAT
     6901 GCTCGTCAGG GGGGCGGAGC CTATGGAAAA ACGCCAGCAA CGCGGCCTTT TTACGGTTCC
     6961 TGGCCTTTTG CTGGCCTTTT GCTCACATGT TCTTTCCTGC GTTATCCCCT GATTCTGTGG
     7021 ATAACCGTAT TACCGCCTTT GAGTGAGCTG ATACCGCTCG CCGCAGCCGA ACGACCGAGC
     7081 GCAGCGAGTC AGTGAGCGAG GAAGCGGAAG AGCGCCCAAT ACGCAAACCG CCTCTCCCCG
     7141 CGCGTTGGCC GATTCATTAA TGCAGCTGGC ACGACAGGTT TCCCGACTGG AAAGCGGGCA
     7201 GTGAGCGCAA CGCAATTAAT GTGAGTTAGC TCACTCATTA GGCACCCCAG GCTTTACACT
     7261 TTATGCTTCC GGCTCGTATG TTGTGTGGAA TTGTGAGCGG ATAACAATTT CACACAGGAA
     7321 ACAGCTATGA CCATGATTAC GCCAAGCTgt aagtttaaac atgatcttac taactaacta
     7381 ttctcattta aattttcagA GCTTAAAAAT GGCTGAAATC ACTCACAACG ATGGATACGC
     7441 TAACAACTTG GAAATGAAAT    
//
