# Supplementary material for: Roles of the ClC chloride channel CLH-1 in food-associated salt chemotaxis behavior of C. elegans
Source: eLife. 2021 Jan 25;10:e55701. doi: 10.7554/eLife.55701 (PMC7834019; doi:10.7554/eLife.55701)
Supplement: Supplementary file 4. [file elife-55701-supp4.zip › Plasmid constructions/pG-lin-44p-gfp.ape]

LOCUS       lin44p_gfp              7068 bp ds-DNA     circular     22-SEP-2015
DEFINITION  .
ACCESSION   
VERSION     
SOURCE      .
  ORGANISM  .
COMMENT     
COMMENT     
COMMENT     ApEinfo:methylated:1
FEATURES             Location/Qualifiers
     primer_bind     6923..6943
                     /label=M13-rev
                     /ApEinfo_fwdcolor=cyan
                     /ApEinfo_revcolor=green
                     /ApEinfo_graphicformat=arrow_data {{0 1 2 0 0 -1} {} 0}
                     width 5 offset 0
     rep_origin      5873..6555
                     /label=ColE1 origin
                     /ApEinfo_fwdcolor=gray50
                     /ApEinfo_revcolor=gray50
                     /ApEinfo_graphicformat=arrow_data {{0 1 2 0 0 -1} {} 0}
                     width 5 offset 0
     misc_binding    6895..6917
                     /label=LacO
                     /ApEinfo_fwdcolor=#6495ed
                     /ApEinfo_revcolor=#6495ed
                     /ApEinfo_graphicformat=arrow_data {{0 1 2 0 0 -1} {} 0}
                     width 5 offset 0
     CDS             join(2715..2885,2937..3090,3142..3305,3357..3581)
                     /label=GFP(65C)
                     /ApEinfo_fwdcolor=green
                     /ApEinfo_revcolor=green
                     /ApEinfo_graphicformat=arrow_data {{0 1 2 0 0 -1} {} 0}
                     width 5 offset 0
     CDS             5116..5775
                     /label=AmpR
                     /ApEinfo_fwdcolor=yellow
                     /ApEinfo_revcolor=yellow
                     /ApEinfo_graphicformat=arrow_data {{0 1 2 0 0 -1} {} 0}
                     width 5 offset 0
     misc_feature    2644..2685
                     /label=synthetic intron
                     /ApEinfo_fwdcolor=#8000ff
                     /ApEinfo_revcolor=green
                     /ApEinfo_graphicformat=arrow_data {{0 1 2 0 0 -1} {} 0}
                     width 5 offset 0
     misc_feature    7008..7068
                     /label=decoy
                     /ApEinfo_fwdcolor=#ff8000
                     /ApEinfo_revcolor=green
                     /ApEinfo_graphicformat=arrow_data {{0 1 2 0 0 -1} {} 0}
                     width 5 offset 0
     misc_feature    complement(3777..3796)
                     /label=Primer pDEST 3'UTR-R
                     /ApEinfo_fwdcolor=#999999
                     /ApEinfo_revcolor=green
                     /ApEinfo_graphicformat=arrow_data {{0 1 2 0 0 -1} {} 0}
                     width 5 offset 0
     misc_feature    3777..3796
                     /label=pDEST-3'UTR-R
                     /ApEinfo_fwdcolor=#00ff00
                     /ApEinfo_revcolor=green
                     /ApEinfo_graphicformat=arrow_data {{0 1 2 0 0 -1} {} 0}
                     width 5 offset 0
     misc_feature    13..2612
                     /label=lin-44 promoter (2600bp)
                     /ApEinfo_fwdcolor=#ff6666
                     /ApEinfo_revcolor=green
                     /ApEinfo_graphicformat=arrow_data {{0 1 2 0 0 -1} {} 0}
                     width 5 offset 0
ORIGIN
        1 AAGCTTGCAT GCgttgccca ccaggaccat cttgtcagca agcaaatcac tggtaagtct
       61 attgttgaaa atctttttaa cgcctcactg ttaggagaaa atatttaaaa caactcatgt
      121 aattctaaac tagccaatta gtatagcaaa actattcaat agttttctga agttcagtgt
      181 tcatctatca taatgtttag cagagtttta tagtttaatt ttcggcattt caaaattctg
      241 aaagttcaaa cttgaaagct tctcaaactg tacaaattct caaaaaattt cgaaacttgc
      301 caaaacttta actggaaata ttgataaatc caaaatgaat ttgtgaggat gttcaaatta
      361 gggctgtgca accggacgtc cggttttcgg acgcgggtgc gtccggtttt ttttgttttt
      421 tgtttacatc tcagtgagaa tgagtgaggt tgtaaacaaa aaacaaattt tcggacgtcc
      481 gaaaaaccgg acgccggacg cacacgcatc cggacgccgg acgtccgaat tcgtccgatt
      541 gcacagccca agttcaaata cattgttaag cattttggta atttccagca atttaaattc
      601 ttttgcatgt tcgaaaccct gtagtgttca aatgcatata attgacctat aactaaaatt
      661 tacttgtcag aaaccatatt ttgaattcca aaattaggat aggtgaagaa tgattgtcac
      721 tttttgggcg taaacttttg attttgggcg ttttgatttt gaaaacttgt actaaacttt
      781 actatttgac attttagcat cataatccgt ctttcagcgt gtagcctagg tttcctttat
      841 cgcggccacg acagttatct gtgttgcttc tctgaaatat agaaaactag ctcttcaaat
      901 ttttattaaa cttaaccaca taatagccta tgaaattaat tttcagtgca tccagctacg
      961 tgtctataca agcttctgga ccagttagct atgcgatccc acctccatcc tacgctcagc
     1021 ctcctcagcc atatgctcag tcaccgattg ctgcagttcc tccacctcca cctccaccgc
     1081 caccgcagcc agcgccagcg caagcgccag caccaaaata tccaagtccg ggaaaataat
     1141 tataaacgtt tcttaaatta tttctaattt atgttttaaa aatgaagcca gtatttgtta
     1201 agtttcaata cattaaaaaa tacaaaatcc caaatatatc aacatgatca aaattgcaga
     1261 ttcgaggtcg tcgtcgcttt acagtattcc acgtagagac atgcatttat attggcaatc
     1321 caatcttgtg tccgttttta cgatgcgaga cgattcctcc cttttacctc caatttcgtt
     1381 ttgattagtc aacggatggg agagtaaagg gagaaggagg aatgtgttat gatagggaga
     1441 aattcaattt ctggttagtc attactttga gagaaaccgc tgatcatttg tttaattgtt
     1501 gtttacaatt agtggaacaa ttaaagaaag ttgcaaaaaa aaaaaaactg acaaccgtgc
     1561 actagacctt ccacgggagg caggcgcaaa tcaggctctg acgcctgcct gaaacctgcc
     1621 gcacctcatg ccggtttctc accttttcag caggcagcgc gggtcgcctc aagatcaggc
     1681 agtcgtcttg acgcttttat ggaagcctac ttcttgcgtc ataagtcgta ctcgcaccag
     1741 gttcatagaa aagtaagaag ttataggggt tttctagacc atgtagtata tatgcgtaaa
     1801 tctacacacg taaatctact gtacagtgta tatataccga acatcagatt tcacgacaaa
     1861 atgcagaaaa taaaggatcg gcaggcatga gggcaggtgg tcactgttta agttaattct
     1921 tatggataac ttctacagga aaaacggaag tttgcctcaa tctgctttta aaactcgcgg
     1981 gccaataagt aggactctgg ccaatcagcg attttcgcca cgcccatcgt gcatcactga
     2041 ttggtccgat ctcctcgatc gcgcgtgagt tcaaatttct aactgaaaca gctacaaaaa
     2101 agtatttaaa ttccaaaaaa atccttctcg gaaaatgaaa tttcgaaatc agggaaatta
     2161 gtcatcgcaa taaaaaaaag taggttcccc tcgaaatcca cagttctttt ttttcggttt
     2221 cttttactct ttcaacaatt aaaaatcgac ggactttgtc tctcgtttat ggtttatggc
     2281 ataattgggc agtcagaagg gactaaatat tccaatgcgc cgaaaagatg aagacagtgg
     2341 aagagcaata aaatgtgtat cttcacaaga atacgagaaa cagacagaaa gacccgcttt
     2401 tcacgtcata aacctcaacc cgaaattaaa caaatcccac ctttggctcc gcccatttgt
     2461 tcaccctcaa gcgtgccgcc cgtggcgtac agtatgcccc tttggctgaa gacggaaata
     2521 gtgtgtggat gagagagcgg tagacagaga gaaaacatca caaacgaaga agaatcaaga
     2581 aagaaacgca cttttcgagg tgacacagcg tgGGATCCCC GGGATTGGCC AAAGGACCCA
     2641 AAGgtatgtt tcgaatgata ctaacataac atagaacatt ttcagGAGGA CCCTTGAGGG
     2701 TACCGGTAGA AAAAATGAGT AAAGGAGAAG AACTTTTCAC TGGAGTTGTC CCAATTCTTG
     2761 TTGAATTAGA TGGTGATGTT AATGGGCACA AATTTTCTGT CAGTGGAGAG GGTGAAGGTG
     2821 ATGCAACATA CGGAAAACTT ACCCTTAAAT TTATTTGCAC TACTGGAAAA CTACCTGTTC
     2881 CATGGgtaag tttaaacata tatatactaa ctaaccctga ttatttaaat tttcagCCAA
     2941 CACTTGTCAC TACTTTCTgT TATGGTGTTC AATGCTTcTC gAGATACCCA GATCATATGA
     3001 AACgGCATGA CTTTTTCAAG AGTGCCATGC CCGAAGGTTA TGTACAGGAA AGAACTATAT
     3061 TTTTCAAAGA TGACGGGAAC TACAAGACAC gtaagtttaa acagttcggt actaactaac
     3121 catacatatt taaattttca gGTGCTGAAG TCAAGTTTGA AGGTGATACC CTTGTTAATA
     3181 GAATCGAGTT AAAAGGTATT GATTTTAAAG AAGATGGAAA CATTCTTGGA CACAAATTGG
     3241 AATACAACTA TAACTCACAC AATGTATACA TCATGGCAGA CAAACAAAAG AATGGAATCA
     3301 AAGTTgtaag tttaaacatg attttactaa ctaactaatc tgatttaaat tttcagAACT
     3361 TCAAAATTAG ACACAACATT GAAGATGGAA GCGTTCAACT AGCAGACCAT TATCAACAAA
     3421 ATACTCCAAT TGGCGATGGC CCTGTCCTTT TACCAGACAA CCATTACCTG TCCACACAAT
     3481 CTGCCCTTTC GAAAGATCCC AACGAAAAGA GAGACCACAT GGTCCTTCTT GAGTTTGTAA
     3541 CAGCTGCTGG GATTACACAT GGCATGGATG AACTATACAA ATAGCATTCG TAGAATTCCA
     3601 ACTGAGCGCC GGTCGCTACC ATTACCAACT TGTCTGGTGT CAAAAATAAT AGGGGCCGCT
     3661 GTCATCAGAg taagtttaaa ctgagttcta ctaactaacg agtaatattt aaattttcag
     3721 CATCTCGCGC CCGTGCCTCT GACTTCTAAG TCCAATTACT CTTCAACATC CCTACATGCT
     3781 CTTTCTCCCT GTGCTCCCAC CCCCTATTTT TGTTATTATC AAAAAACTTC TCTTAATTTC
     3841 TTTGTTTTTT AGCTTCTTTT AAGTCACCTC TAACAATGAA ATTGTGTAGA TTCAAAAATA
     3901 GAATTAATTC GTAATAAAAA GTCGAAAAAA ATTGTGCTCC CTCCCCCCAT TAATAATAAT
     3961 TCTATCCCAA AATCTACACA ATGTTCTGTG TACACTTCTT ATGTTTTTTA CTTCTGATAA
     4021 ATTTTTTTGA AACATCATAG AAAAAACCGC ACACAAAATA CCTTATCATA TGTTACGTTT
     4081 CAGTTTATGA CCGCAATTTT TATTTCTTCG CACGTCTGGG CCTCTCATGA CGTCAAATCA
     4141 TGCTCATCGT GAAAAAGTTT TGGAGTATTT TTGGAATTTT TCAATCAAGT GAAAGTTTAT
     4201 GAAATTAATT TTCCTGCTTT TGCTTTTTGG GGTTTCCCCT ATTGTTTGTC AAGATTTCGA
     4261 GGACGGCGTT TTTCTTGCTA AAATCACAAG TATTGATGAG CACGATGCAA GAAAGATCGG
     4321 AAGAAGGTTT GGGTTTGAGG CTCAGTGGAA GGTGAGTAGA AGTTGATAAT TTGAAAGTGG
     4381 AGTAGTGTCT ATGGGGTTTT TGCCTTAAAT GACAGAATAC ATTCCCAATA TACCAAACAT
     4441 AACTGTTTCC TACTAGTCGG CCGTACGGGC CCTTTCGTCT CGCGCGTTTC GGTGATGACG
     4501 GTGAAAACCT CTGACACATG CAGCTCCCGG AGACGGTCAC AGCTTGTCTG TAAGCGGATG
     4561 CCGGGAGCAG ACAAGCCCGT CAGGGCGCGT CAGCGGGTGT TGGCGGGTGT CGGGGCTGGC
     4621 TTAACTATGC GGCATCAGAG CAGATTGTAC TGAGAGTGCA CCATATGCGG TGTGAAATAC
     4681 CGCACAGATG CGTAAGGAGA AAATACCGCA TCAGGCGGCC TTAAGGGCCT CGTGATACGC
     4741 CTATTTTTAT AGGTTAATGT CATGATAATA ATGGTTTCTT AGACGTCAGG TGGCACTTTT
     4801 CGGGGAAATG TGCGCGGAAC CCCTATTTGT TTATTTTTCT AAATACATTC AAATATGTAT
     4861 CCGCTCATGA GACAATAACC CTGATAAATG CTTCAATAAT ATTGAAAAAG GAAGAGTATG
     4921 AGTATTCAAC ATTTCCGTGT CGCCCTTATT CCCTTTTTTG CGGCATTTTG CCTTCCTGTT
     4981 TTTGCTCACC CAGAAACGCT GGTGAAAGTA AAAGATGCTG AAGATCAGTT GGGTGCACGA
     5041 GTGGGTTACA TCGAACTGGA TCTCAACAGC GGTAAGATCC TTGAGAGTTT TCGCCCCGAA
     5101 GAACGTTTTC CAATGATGAG CACTTTTAAA GTTCTGCTAT GTGGCGCGGT ATTATCCCGT
     5161 ATTGACGCCG GGCAAGAGCA ACTCGGTCGC CGCATACACT ATTCTCAGAA TGACTTGGTT
     5221 GAGTACTCAC CAGTCACAGA AAAGCATCTT ACGGATGGCA TGACAGTAAG AGAATTATGC
     5281 AGTGCTGCCA TAACCATGAG TGATAACACT GCGGCCAACT TACTTCTGAC AACGATCGGA
     5341 GGACCGAAGG AGCTAACCGC TTTTTTGCAC AACATGGGGG ATCATGTAAC TCGCCTTGAT
     5401 CGTTGGGAAC CGGAGCTGAA TGAAGCCATA CCAAACGACG AGCGTGACAC CACGATGCCT
     5461 GTAGCAATGG CAACAACGTT GCGCAAACTA TTAACTGGCG AACTACTTAC TCTAGCTTCC
     5521 CGGCAACAAT TAATAGACTG GATGGAGGCG GATAAAGTTG CAGGACCACT TCTGCGCTCG
     5581 GCCCTTCCGG CTGGCTGGTT TATTGCTGAT AAATCTGGAG CCGGTGAGCG TGGGTCTCGC
     5641 GGTATCATTG CAGCACTGGG GCCAGATGGT AAGCCCTCCC GTATCGTAGT TATCTACACG
     5701 ACGGGGAGTC AGGCAACTAT GGATGAACGA AATAGACAGA TCGCTGAGAT AGGTGCCTCA
     5761 CTGATTAAGC ATTGGTAACT GTCAGACCAA GTTTACTCAT ATATACTTTA GATTGATTTA
     5821 AAACTTCATT TTTAATTTAA AAGGATCTAG GTGAAGATCC TTTTTGATAA TCTCATGACC
     5881 AAAATCCCTT AACGTGAGTT TTCGTTCCAC TGAGCGTCAG ACCCCGTAGA AAAGATCAAA
     5941 GGATCTTCTT GAGATCCTTT TTTTCTGCGC GTAATCTGCT GCTTGCAAAC AAAAAAACCA
     6001 CCGCTACCAG CGGTGGTTTG TTTGCCGGAT CAAGAGCTAC CAACTCTTTT TCCGAAGGTA
     6061 ACTGGCTTCA GCAGAGCGCA GATACCAAAT ACTGTCCTTC TAGTGTAGCC GTAGTTAGGC
     6121 CACCACTTCA AGAACTCTGT AGCACCGCCT ACATACCTCG CTCTGCTAAT CCTGTTACCA
     6181 GTGGCTGCTG CCAGTGGCGA TAAGTCGTGT CTTACCGGGT TGGACTCAAG ACGATAGTTA
     6241 CCGGATAAGG CGCAGCGGTC GGGCTGAACG GGGGGTTCGT GCACACAGCC CAGCTTGGAG
     6301 CGAACGACCT ACACCGAACT GAGATACCTA CAGCGTGAGC ATTGAGAAAG CGCCACGCTT
     6361 CCCGAAGGGA GAAAGGCGGA CAGGTATCCG GTAAGCGGCA GGGTCGGAAC AGGAGAGCGC
     6421 ACGAGGGAGC TTCCAGGGGG AAACGCCTGG TATCTTTATA GTCCTGTCGG GTTTCGCCAC
     6481 CTCTGACTTG AGCGTCGATT TTTGTGATGC TCGTCAGGGG GGCGGAGCCT ATGGAAAAAC
     6541 GCCAGCAACG CGGCCTTTTT ACGGTTCCTG GCCTTTTGCT GGCCTTTTGC TCACATGTTC
     6601 TTTCCTGCGT TATCCCCTGA TTCTGTGGAT AACCGTATTA CCGCCTTTGA GTGAGCTGAT
     6661 ACCGCTCGCC GCAGCCGAAC GACCGAGCGC AGCGAGTCAG TGAGCGAGGA AGCGGAAGAG
     6721 CGCCCAATAC GCAAACCGCC TCTCCCCGCG CGTTGGCCGA TTCATTAATG CAGCTGGCAC
     6781 GACAGGTTTC CCGACTGGAA AGCGGGCAGT GAGCGCAACG CAATTAATGT GAGTTAGCTC
     6841 ACTCATTAGG CACCCCAGGC TTTACACTTT ATGCTTCCGG CTCGTATGTT GTGTGGAATT
     6901 GTGAGCGGAT AACAATTTCA CACAGGAAAC AGCTATGACC ATGATTACGC CAAGCTgtaa
     6961 gtttaaacat gatcttacta actaactatt ctcatttaaa ttttcagAGC TTAAAAATGG
     7021 CTGAAATCAC TCACAACGAT GGATACGCTA ACAACTTGGA AATGAAAT 
//
