# Supplementary material for: Roles of the ClC chloride channel CLH-1 in food-associated salt chemotaxis behavior of C. elegans
Source: eLife. 2021 Jan 25;10:e55701. doi: 10.7554/eLife.55701 (PMC7834019; doi:10.7554/eLife.55701)
Supplement: Supplementary file 4. [file elife-55701-supp4.zip › Plasmid constructions/pG-lin-44p-mCherry.ape]

LOCUS       pG_vap_1p_mCherr        6997 bp ds-DNA     circular     15-FEB-2020
DEFINITION  .
ACCESSION   
VERSION     
SOURCE      .
  ORGANISM  .
COMMENT     
COMMENT     
COMMENT     ApEinfo:methylated:1
FEATURES             Location/Qualifiers
     misc_feature    9..16
                     /label=attB1
                     /ApEinfo_fwdcolor=#80ff00
                     /ApEinfo_revcolor=green
                     /ApEinfo_graphicformat=arrow_data {{0 1 2 0 0 -1} {} 0}
                     width 5 offset 0
     misc_feature    3392..3442
                     /label=intron2
                     /ApEinfo_fwdcolor=#ffff00
                     /ApEinfo_revcolor=green
                     /ApEinfo_graphicformat=arrow_data {{0 1 2 0 0 -1} {} 0}
                     width 5 offset 0
     misc_feature    3443..3610
                     /label=mCherry exon4
                     /ApEinfo_fwdcolor=#ff0080
                     /ApEinfo_revcolor=green
                     /ApEinfo_graphicformat=arrow_data {{0 1 2 0 0 -1} {} 0}
                     width 5 offset 0
     misc_feature    34..2632
                     /label=lin-44 promoter (2600bp)
                     /ApEinfo_fwdcolor=#ff6666
                     /ApEinfo_revcolor=green
                     /ApEinfo_graphicformat=arrow_data {{0 1 2 0 0 -1} {} 0}
                     width 5 offset 0
     misc_feature    2650..2657
                     /label=attB2
                     /ApEinfo_fwdcolor=#80ff00
                     /ApEinfo_revcolor=green
                     /ApEinfo_graphicformat=arrow_data {{0 1 2 0 0 -1} {} 0}
                     width 5 offset 0
     misc_feature    2676..2717
                     /label=Synthetic intron
                     /ApEinfo_fwdcolor=#0000ff
                     /ApEinfo_revcolor=green
                     /ApEinfo_graphicformat=arrow_data {{0 1 2 0 0 -1} {} 0}
                     width 5 offset 0
     misc_feature    2903..2953
                     /label=intron
                     /ApEinfo_fwdcolor=#ffff00
                     /ApEinfo_revcolor=green
                     /ApEinfo_graphicformat=arrow_data {{0 1 2 0 0 -1} {} 0}
                     width 5 offset 0
     misc_feature    3628..4377
                     /label=unc-54 3'end
                     /ApEinfo_fwdcolor=#0116ff
                     /ApEinfo_revcolor=green
                     /ApEinfo_graphicformat=arrow_data {{0 1 2 0 0 -1} {} 0}
                     width 5 offset 0
     misc_feature    2747..2902
                     /label=worm mCherry exon1
                     /ApEinfo_fwdcolor=#ff0080
                     /ApEinfo_revcolor=green
                     /ApEinfo_graphicformat=arrow_data {{0 1 2 0 0 -1} {} 0}
                     width 5 offset 0
     misc_feature    4847..5707
                     /label=Amp+
                     /ApEinfo_fwdcolor=#05ff24
                     /ApEinfo_revcolor=green
                     /ApEinfo_graphicformat=arrow_data {{0 1 2 0 0 -1} {} 0}
                     width 5 offset 0
     misc_feature    6886..6997
                     /label=decoy
                     /ApEinfo_fwdcolor=#fffc02
                     /ApEinfo_revcolor=green
                     /ApEinfo_graphicformat=arrow_data {{0 1 2 0 0 -1} {} 0}
                     width 5 offset 0
     misc_feature    2954..3147
                     /label=mCherry exon2
                     /ApEinfo_fwdcolor=#ff0080
                     /ApEinfo_revcolor=green
                     /ApEinfo_graphicformat=arrow_data {{0 1 2 0 0 -1} {} 0}
                     width 5 offset 0
     misc_feature    3148..3198
                     /label=intron 2
                     /ApEinfo_fwdcolor=#ffff00
                     /ApEinfo_revcolor=green
                     /ApEinfo_graphicformat=arrow_data {{0 1 2 0 0 -1} {} 0}
                     width 5 offset 0
     misc_feature    3199..3391
                     /label=mCherry exon3
                     /ApEinfo_fwdcolor=#ff0080
                     /ApEinfo_revcolor=green
                     /ApEinfo_graphicformat=arrow_data {{0 1 2 0 0 -1} {} 0}
                     width 5 offset 0
     misc_recomb     complement(2650..2656)
                     /label=attB2(1)
                     /ApEinfo_label=attB2
                     /ApEinfo_fwdcolor=#dda0dd
                     /ApEinfo_revcolor=#dda0dd
                     /ApEinfo_graphicformat=arrow_data {{0 1 2 0 0 -1} {} 0}
                     width 5 offset 0
     misc_recomb     10..16
                     /label=attB1(1)
                     /ApEinfo_label=attB1
                     /ApEinfo_fwdcolor=#dda0dd
                     /ApEinfo_revcolor=#dda0dd
                     /ApEinfo_graphicformat=arrow_data {{0 1 2 0 0 -1} {} 0}
                     width 5 offset 0
     primer_bind     6852..6872
                     /label=M13-rev
                     /ApEinfo_fwdcolor=cyan
                     /ApEinfo_revcolor=green
                     /ApEinfo_graphicformat=arrow_data {{0 1 2 0 0 -1} {} 0}
                     width 5 offset 0
     misc_feature    17..33
                     /label=attL1
                     /ApEinfo_fwdcolor=cyan
                     /ApEinfo_revcolor=green
                     /ApEinfo_graphicformat=arrow_data {{0 1 2 0 0 -1} {} 0}
                     width 5 offset 0
     rep_origin      5802..6484
                     /label=ColE1 origin
                     /ApEinfo_fwdcolor=gray50
                     /ApEinfo_revcolor=gray50
                     /ApEinfo_graphicformat=arrow_data {{0 1 2 0 0 -1} {} 0}
                     width 5 offset 0
     misc_feature    2633..2649
                     /label=attL2
                     /ApEinfo_fwdcolor=cyan
                     /ApEinfo_revcolor=green
                     /ApEinfo_graphicformat=arrow_data {{0 1 2 0 0 -1} {} 0}
                     width 5 offset 0
     misc_binding    6824..6846
                     /label=LacO
                     /ApEinfo_fwdcolor=#6495ed
                     /ApEinfo_revcolor=#6495ed
                     /ApEinfo_graphicformat=arrow_data {{0 1 2 0 0 -1} {} 0}
                     width 5 offset 0
     CDS             5045..5704
                     /label=AmpR
                     /ApEinfo_fwdcolor=yellow
                     /ApEinfo_revcolor=yellow
                     /ApEinfo_graphicformat=arrow_data {{0 1 2 0 0 -1} {} 0}
                     width 5 offset 0
     misc_recomb     complement(2636..2649)
                     /label=attB2(2)
                     /ApEinfo_label=attB2
                     /ApEinfo_fwdcolor=#dda0dd
                     /ApEinfo_revcolor=#dda0dd
                     /ApEinfo_graphicformat=arrow_data {{0 1 2 0 0 -1} {} 0}
                     width 5 offset 0
     misc_recomb     complement(2650..2656)
                     /label=attB2(3)
                     /ApEinfo_label=attB2
                     /ApEinfo_fwdcolor=#dda0dd
                     /ApEinfo_revcolor=#dda0dd
                     /ApEinfo_graphicformat=arrow_data {{0 1 2 0 0 -1} {} 0}
                     width 5 offset 0
     misc_recomb     17..30
                     /label=attB1(2)
                     /ApEinfo_label=attB1
                     /ApEinfo_fwdcolor=#dda0dd
                     /ApEinfo_revcolor=#dda0dd
                     /ApEinfo_graphicformat=arrow_data {{0 1 2 0 0 -1} {} 0}
                     width 5 offset 0
     misc_recomb     10..16
                     /label=attB1(3)
                     /ApEinfo_label=attB1
                     /ApEinfo_fwdcolor=#dda0dd
                     /ApEinfo_revcolor=#dda0dd
                     /ApEinfo_graphicformat=arrow_data {{0 1 2 0 0 -1} {} 0}
                     width 5 offset 0
     misc_recomb     complement(2636..2649)
                     /label=AttL2
                     /ApEinfo_fwdcolor=plum
                     /ApEinfo_revcolor=plum
                     /ApEinfo_graphicformat=arrow_data {{0 1 2 0 0 -1} {} 0}
                     width 5 offset 0
     UTR             3643..4377
                     /label=unc-54 3UTR
                     /ApEinfo_fwdcolor=pink
                     /ApEinfo_revcolor=pink
                     /ApEinfo_graphicformat=arrow_data {{0 1 2 0 0 -1} {} 0}
                     width 5 offset 0
     misc_recomb     17..30
                     /label=AttL1
                     /ApEinfo_fwdcolor=plum
                     /ApEinfo_revcolor=plum
                     /ApEinfo_graphicformat=arrow_data {{0 1 2 0 0 -1} {} 0}
                     width 5 offset 0
     exon            4126..4280
                     /label=aex-5 exon1
                     /ApEinfo_fwdcolor=plum
                     /ApEinfo_revcolor=plum
                     /ApEinfo_graphicformat=arrow_data {{0 1 2 0 0 -1} {} 0}
                     width 5 offset 0
     misc_feature    complement(2643..2649)
                     /label=Gateway Recomb2
                     /ApEinfo_fwdcolor=#ff0000
                     /ApEinfo_revcolor=#ff0000
                     /ApEinfo_graphicformat=arrow_data {{0 1 2 0 0 -1} {} 0}
                     width 5 offset 0
     misc_feature    3392..3442
                     /label=synthetic_intron_3
                     /ApEinfo_fwdcolor=#ffff00
                     /ApEinfo_revcolor=#ffff00
                     /ApEinfo_graphicformat=arrow_data {{0 1 2 0 0 -1} {} 0}
                     width 5 offset 0
     misc_feature    17..23
                     /label=Gateway recomb1
                     /ApEinfo_fwdcolor=#ff0000
                     /ApEinfo_revcolor=#ff0000
                     /ApEinfo_graphicformat=arrow_data {{0 1 2 0 0 -1} {} 0}
                     width 5 offset 0
     misc_feature    3148..3198
                     /label=synthetic_intron_2
                     /ApEinfo_fwdcolor=#ffff00
                     /ApEinfo_revcolor=#ffff00
                     /ApEinfo_graphicformat=arrow_data {{0 1 2 0 0 -1} {} 0}
                     width 5 offset 0
     misc_feature    2903..2953
                     /label=synthetic_intron_1
                     /ApEinfo_fwdcolor=#ffff00
                     /ApEinfo_revcolor=#ffff00
                     /ApEinfo_graphicformat=arrow_data {{0 1 2 0 0 -1} {} 0}
                     width 5 offset 0
ORIGIN
        1 AAGCTATCAC AAGTTTGTAC AAAAAAGCAG GCTttgccca ccaggaccat cttgtcagca
       61 agcaaatcac tggtaagtct attgttgaaa atctttttaa cgcctcactg ttaggagaaa
      121 atatttaaaa caactcatgt aattctaaac tagccaatta gtatagcaaa actattcaat
      181 agttttctga agttcagtgt tcatctatca taatgtttag cagagtttta tagtttaatt
      241 ttcggcattt caaaattctg aaagttcaaa cttgaaagct tctcaaactg tacaaattct
      301 caaaaaattt cgaaacttgc caaaacttta actggaaata ttgataaatc caaaatgaat
      361 ttgtgaggat gttcaaatta gggctgtgca accggacgtc cggttttcgg acgcgggtgc
      421 gtccggtttt ttttgttttt tgtttacatc tcagtgagaa tgagtgaggt tgtaaacaaa
      481 aaacaaattt tcggacgtcc gaaaaaccgg acgccggacg cacacgcatc cggacgccgg
      541 acgtccgaat tcgtccgatt gcacagccca agttcaaata cattgttaag cattttggta
      601 atttccagca atttaaattc ttttgcatgt tcgaaaccct gtagtgttca aatgcatata
      661 attgacctat aactaaaatt tacttgtcag aaaccatatt ttgaattcca aaattaggat
      721 aggtgaagaa tgattgtcac tttttgggcg taaacttttg attttgggcg ttttgatttt
      781 gaaaacttgt actaaacttt actatttgac attttagcat cataatccgt ctttcagcgt
      841 gtagcctagg tttcctttat cgcggccacg acagttatct gtgttgcttc tctgaaatat
      901 agaaaactag ctcttcaaat ttttattaaa cttaaccaca taatagccta tgaaattaat
      961 tttcagtgca tccagctacg tgtctataca agcttctgga ccagttagct atgcgatccc
     1021 acctccatcc tacgctcagc ctcctcagcc atatgctcag tcaccgattg ctgcagttcc
     1081 tccacctcca cctccaccgc caccgcagcc agcgccagcg caagcgccag caccaaaata
     1141 tccaagtccg ggaaaataat tataaacgtt tcttaaatta tttctaattt atgttttaaa
     1201 aatgaagcca gtatttgtta agtttcaata cattaaaaaa tacaaaatcc caaatatatc
     1261 aacatgatca aaattgcaga ttcgaggtcg tcgtcgcttt acagtattcc acgtagagac
     1321 atgcatttat attggcaatc caatcttgtg tccgttttta cgatgcgaga cgattcctcc
     1381 cttttacctc caatttcgtt ttgattagtc aacggatggg agagtaaagg gagaaggagg
     1441 aatgtgttat gatagggaga aattcaattt ctggttagtc attactttga gagaaaccgc
     1501 tgatcatttg tttaattgtt gtttacaatt agtggaacaa ttaaagaaag ttgcaaaaaa
     1561 aaaaaaactg acaaccgtgc actagacctt ccacgggagg caggcgcaaa tcaggctctg
     1621 acgcctgcct gaaacctgcc gcacctcatg ccggtttctc accttttcag caggcagcgc
     1681 gggtcgcctc aagatcaggc agtcgtcttg acgcttttat ggaagcctac ttcttgcgtc
     1741 ataagtcgta ctcgcaccag gttcatagaa aagtaagaag ttataggggt tttctagacc
     1801 atgtagtata tatgcgtaaa tctacacacg taaatctact gtacagtgta tatataccga
     1861 acatcagatt tcacgacaaa atgcagaaaa taaaggatcg gcaggcatga gggcaggtgg
     1921 tcactgttta agttaattct tatggataac ttctacagga aaaacggaag tttgcctcaa
     1981 tctgctttta aaactcgcgg gccaataagt aggactctgg ccaatcagcg attttcgcca
     2041 cgcccatcgt gcatcactga ttggtccgat ctcctcgatc gcgcgtgagt tcaaatttct
     2101 aactgaaaca gctacaaaaa agtatttaaa ttccaaaaaa atccttctcg gaaaatgaaa
     2161 tttcgaaatc agggaaatta gtcatcgcaa taaaaaaaag taggttcccc tcgaaatcca
     2221 cagttctttt ttttcggttt cttttactct ttcaacaatt aaaaatcgac ggactttgtc
     2281 tctcgtttat ggtttatggc ataattgggc agtcagaagg gactaaatat tccaatgcgc
     2341 cgaaaagatg aagacagtgg aagagcaata aaatgtgtat cttcacaaga atacgagaaa
     2401 cagacagaaa gacccgcttt tcacgtcata aacctcaacc cgaaattaaa caaatcccac
     2461 ctttggctcc gcccatttgt tcaccctcaa gcgtgccgcc cgtggcgtac agtatgcccc
     2521 tttggctgaa gacggaaata gtgtgtggat gagagagcgg tagacagaga gaaaacatca
     2581 caaacgaaga agaatcaaga aagaaacgca cttttcgagg tgacacagcg tgACCCAGCT
     2641 TTCTTGTACA AAGTGGTGAT CCAAAGGACC CAAAGGTATG TTTCGAATGA TACTAACATA
     2701 ACATAGAACA TTTTCAGGAG GACCCTTGGC TAGCGTCGAC GGTACCatgg tctcaaaggg
     2761 tgaagaagat aacatggcaa ttattaaaga gtttatgcgt ttcaaggtgc atatggaggg
     2821 atctgtcaat gggcatgagt ttgaaattga aggtgaagga gaaggccgac catatgaggg
     2881 aacacaaacc gcaaaactaa aggtaagttt aaacatatat atactaacta accctgatta
     2941 tttaaatttt caggtaacta aaggcggacc attaccattc gcctgggaca tcctctctcc
     3001 acagttcatg tatggaagta aagcttatgt taaacatccg gcagatatac cagattattt
     3061 gaaactttca ttcccggagg gttttaagtg ggaacgcgta atgaattttg aagacggagg
     3121 agttgttaca gtgacgcaag actcaaggta agtttaaaca gttcggtact aactaaccat
     3181 acatatttaa attttcagcc tccaagatgg agaatttatt tataaagtca aacttcgagg
     3241 aacgaatttc ccctcggatg gacctgttat gcagaagaag actatgggat gggaagcttc
     3301 aagtgaaaga atgtaccctg aagacggtgc tcttaaggga gagattaaac aacgtcttaa
     3361 attgaaagat ggaggacatt acgatgctga ggtaagttta aacatgattt tactaactaa
     3421 ctaatctgat ttaaattttc aggtgaagac aacttacaaa gccaaaaaac cagttcagct
     3481 gccaggagcg tacaatgtta atattaaact ggatatcacc tcccacaacg aggattacac
     3541 tatcgttgag caatatgaaa gagctgaagg gcggcactcg acaggtggca tggatgaatt
     3601 gtataagtag GAGCTCCGCA TCGGCCGCTG TCATCAGATC GCCATCTCGC GCCCGTGCCT
     3661 CTGACTTCTA AGTCCAATTA CTCTTCAACA TCCCTACATG CTCTTTCTCC CTGTGCTCCC
     3721 ACCCCCTATT TTTGTTATTA TCAAAAAAAC TTCTTCTTAA TTTCTTTGTT TTTTAGCTTC
     3781 TTTTAAGTCA CCTCTAACAA TGAAATTGTG TAGATTCAAA AATAGAATTA ATTCGTAATA
     3841 AAAAGTCGAA AAAAATTGTG CTCCCTCCCC CCATTAATAA TAATTCTATC CCAAAATCTA
     3901 CACAATGTTC TGTGTACACT TCTTATGTTT TTTTTACTTC TGATAAATTT TTTTTGAAAC
     3961 ATCATAGAAA AAACCGCACA CAAAATACCT TATCATATGT TACGTTTCAG TTTATGACCG
     4021 CAATTTTTAT TTCTTCGCAC GTCTGGGCCT CTCATGACGT CAAATCATGC TCATCGTGAA
     4081 AAAGTTTTGG AGTATTTTTG GAATTTTTCA ATCAAGTGAA AGTTTATGAA ATTAATTTTC
     4141 CTGCTTTTGC TTTTTGGGGG TTTCCCCTAT TGTTTGTCAA GAGTTTCGAG GACGGCGTTT
     4201 TTCTTGCTAA AATCACAAGT ATTGATGAGC ACGATGCAAG AAAGATCGGA AGAAGGTTTG
     4261 GGTTTGAGGC TCAGTGGAAG GTGAGTAGAA GTTGATAATT TGAAAGTGGA GTAGTGTCTA
     4321 TGGGGTTTTT GCCTTAAATG ACAGAATACA TTCCCAATAT ACCAAACATA ACTGTTTCCT
     4381 ACTAGTCGGC CGTACGGGCC CTTTCGTCTC GCGCGTTTCG GTGATGACGG TGAAAACCTC
     4441 TGACACATGC AGCTCCCGGA GACGGTCACA GCTTGTCTGT AAGCGGATGC CGGGAGCAGA
     4501 CAAGCCCGTC AGGGCGCGTC AGCGGGTGTT GGCGGGTGTC GGGGCTGGCT TAACTATGCG
     4561 GCATCAGAGC AGATTGTACT GAGAGTGCAC CATATGCGGT GTGAAATACC GCACAGATGC
     4621 GTAAGGAGAA AATACCGCAT CAGGCGGCCT TAAGGGCCTC GTGATACGCC TATTTTTATA
     4681 GGTTAATGTC ATGATAATAA TGGTTTCTTA GACGTCAGGT GGCACTTTTC GGGGAAATGT
     4741 GCGCGGAACC CCTATTTGTT TATTTTTCTA AATACATTCA AATATGTATC CGCTCATGAG
     4801 ACAATAACCC TGATAAATGC TTCAATAATA TTGAAAAAGG AAGAGTATGA GTATTCAACA
     4861 TTTCCGTGTC GCCCTTATTC CCTTTTTTGC GGCATTTTGC CTTCCTGTTT TTGCTCACCC
     4921 AGAAACGCTG GTGAAAGTAA AAGATGCTGA AGATCAGTTG GGTGCACGAG TGGGTTACAT
     4981 CGAACTGGAT CTCAACAGCG GTAAGATCCT TGAGAGTTTT CGCCCCGAAG AACGTTTTCC
     5041 AATGATGAGC ACTTTTAAAG TTCTGCTATG TGGCGCGGTA TTATCCCGTA TTGACGCCGG
     5101 GCAAGAGCAA CTCGGTCGCC GCATACACTA TTCTCAGAAT GACTTGGTTG AGTACTCACC
     5161 AGTCACAGAA AAGCATCTTA CGGATGGCAT GACAGTAAGA GAATTATGCA GTGCTGCCAT
     5221 AACCATGAGT GATAACACTG CGGCCAACTT ACTTCTGACA ACGATCGGAG GACCGAAGGA
     5281 GCTAACCGCT TTTTTGCACA ACATGGGGGA TCATGTAACT CGCCTTGATC GTTGGGAACC
     5341 GGAGCTGAAT GAAGCCATAC CAAACGACGA GCGTGACACC ACGATGCCTG TAGCAATGGC
     5401 AACAACGTTG CGCAAACTAT TAACTGGCGA ACTACTTACT CTAGCTTCCC GGCAACAATT
     5461 AATAGACTGG ATGGAGGCGG ATAAAGTTGC AGGACCACTT CTGCGCTCGG CCCTTCCGGC
     5521 TGGCTGGTTT ATTGCTGATA AATCTGGAGC CGGTGAGCGT GGGTCTCGCG GTATCATTGC
     5581 AGCACTGGGG CCAGATGGTA AGCCCTCCCG TATCGTAGTT ATCTACACGA CGGGGAGTCA
     5641 GGCAACTATG GATGAACGAA ATAGACAGAT CGCTGAGATA GGTGCCTCAC TGATTAAGCA
     5701 TTGGTAACTG TCAGACCAAG TTTACTCATA TATACTTTAG ATTGATTTAA AACTTCATTT
     5761 TTAATTTAAA AGGATCTAGG TGAAGATCCT TTTTGATAAT CTCATGACCA AAATCCCTTA
     5821 ACGTGAGTTT TCGTTCCACT GAGCGTCAGA CCCCGTAGAA AAGATCAAAG GATCTTCTTG
     5881 AGATCCTTTT TTTCTGCGCG TAATCTGCTG CTTGCAAACA AAAAAACCAC CGCTACCAGC
     5941 GGTGGTTTGT TTGCCGGATC AAGAGCTACC AACTCTTTTT CCGAAGGTAA CTGGCTTCAG
     6001 CAGAGCGCAG ATACCAAATA CTGTCCTTCT AGTGTAGCCG TAGTTAGGCC ACCACTTCAA
     6061 GAACTCTGTA GCACCGCCTA CATACCTCGC TCTGCTAATC CTGTTACCAG TGGCTGCTGC
     6121 CAGTGGCGAT AAGTCGTGTC TTACCGGGTT GGACTCAAGA CGATAGTTAC CGGATAAGGC
     6181 GCAGCGGTCG GGCTGAACGG GGGGTTCGTG CACACAGCCC AGCTTGGAGC GAACGACCTA
     6241 CACCGAACTG AGATACCTAC AGCGTGAGCA TTGAGAAAGC GCCACGCTTC CCGAAGGGAG
     6301 AAAGGCGGAC AGGTATCCGG TAAGCGGCAG GGTCGGAACA GGAGAGCGCA CGAGGGAGCT
     6361 TCCAGGGGGA AACGCCTGGT ATCTTTATAG TCCTGTCGGG TTTCGCCACC TCTGACTTGA
     6421 GCGTCGATTT TTGTGATGCT CGTCAGGGGG GCGGAGCCTA TGGAAAAACG CCAGCAACGC
     6481 GGCCTTTTTA CGGTTCCTGG CCTTTTGCTG GCCTTTTGCT CACATGTTCT TTCCTGCGTT
     6541 ATCCCCTGAT TCTGTGGATA ACCGTATTAC CGCCTTTGAG TGAGCTGATA CCGCTCGCCG
     6601 CAGCCGAACG ACCGAGCGCA GCGAGTCAGT GAGCGAGGAA GCGGAAGAGC GCCCAATACG
     6661 CAAACCGCCT CTCCCCGCGC GTTGGCCGAT TCATTAATGC AGCTGGCACG ACAGGTTTCC
     6721 CGACTGGAAA GCGGGCAGTG AGCGCAACGC AATTAATGTG AGTTAGCTCA CTCATTAGGC
     6781 ACCCCAGGCT TTACACTTTA TGCTTCCGGC TCGTATGTTG TGTGGAATTG TGAGCGGATA
     6841 ACAATTTCAC ACAGGAAACA GCTATGACCA TGATTACGCC AAGCTgtaag tttaaacatg
     6901 atcttactaa ctaactattc tcatttaaat tttcagAGCT TAAAAATGGC TGAAATCACT
     6961 CACAACGATG GATACGCTAA CAACTTGGAA ATGAAAT  
//
