# Supplementary material for: Roles of the ClC chloride channel CLH-1 in food-associated salt chemotaxis behavior of C. elegans
Source: eLife. 2021 Jan 25;10:e55701. doi: 10.7554/eLife.55701 (PMC7834019; doi:10.7554/eLife.55701)
Supplement: Supplementary file 4. [file elife-55701-supp4.zip › Plasmid constructions/pG-myo-3p-venus.ape]

LOCUS       pGmyo3_venus            6893 bp ds-DNA     circular     22-SEP-2015
DEFINITION  .
ACCESSION   
VERSION     
SOURCE      .
  ORGANISM  .
COMMENT     
COMMENT     ApEinfo:methylated:1
FEATURES             Location/Qualifiers
     primer_bind     6748..6768
                     /label=M13-rev
                     /ApEinfo_fwdcolor=cyan
                     /ApEinfo_revcolor=green
                     /ApEinfo_graphicformat=arrow_data {{0 1 2 0 0 -1} {} 0}
                     width 5 offset 0
     rep_origin      5698..6380
                     /label=ColE1 origin
                     /ApEinfo_fwdcolor=gray50
                     /ApEinfo_revcolor=gray50
                     /ApEinfo_graphicformat=arrow_data {{0 1 2 0 0 -1} {} 0}
                     width 5 offset 0
     misc_binding    6720..6742
                     /label=LacO
                     /ApEinfo_fwdcolor=#6495ed
                     /ApEinfo_revcolor=#6495ed
                     /ApEinfo_graphicformat=arrow_data {{0 1 2 0 0 -1} {} 0}
                     width 5 offset 0
     CDS             4941..5600
                     /label=AmpR
                     /ApEinfo_fwdcolor=yellow
                     /ApEinfo_revcolor=yellow
                     /ApEinfo_graphicformat=arrow_data {{0 1 2 0 0 -1} {} 0}
                     width 5 offset 0
     misc_recomb     complement(2452..2472)
                     /label=attB2
                     /ApEinfo_fwdcolor=#dda0dd
                     /ApEinfo_revcolor=#dda0dd
                     /ApEinfo_graphicformat=arrow_data {{0 1 2 0 0 -1} {} 0}
                     width 5 offset 0
     misc_recomb     6..26
                     /label=attB1
                     /ApEinfo_fwdcolor=#dda0dd
                     /ApEinfo_revcolor=#dda0dd
                     /ApEinfo_graphicformat=arrow_data {{0 1 2 0 0 -1} {} 0}
                     width 5 offset 0
     misc_feature    complement(2459..2465)
                     /label=Gateway Recomb2
                     /ApEinfo_fwdcolor=#ff0000
                     /ApEinfo_revcolor=#ff0000
                     /ApEinfo_graphicformat=arrow_data {{0 1 2 0 0 -1} {} 0}
                     width 5 offset 0
     misc_feature    13..19
                     /label=Gateway recomb1
                     /ApEinfo_fwdcolor=#ff0000
                     /ApEinfo_revcolor=#ff0000
                     /ApEinfo_graphicformat=arrow_data {{0 1 2 0 0 -1} {} 0}
                     width 5 offset 0
     UTR             3539..4273
                     /label=unc-54 3UTR
                     /ApEinfo_fwdcolor=pink
                     /ApEinfo_revcolor=pink
                     /ApEinfo_graphicformat=arrow_data {{0 1 2 0 0 -1} {} 0}
                     width 5 offset 0
     exon            4022..4176
                     /label=aex-5 exon1
                     /ApEinfo_fwdcolor=plum
                     /ApEinfo_revcolor=plum
                     /ApEinfo_graphicformat=arrow_data {{0 1 2 0 0 -1} {} 0}
                     width 5 offset 0
     misc_feature    3069..3119
                     /label=synthetic_intron_3
                     /ApEinfo_fwdcolor=#ffff00
                     /ApEinfo_revcolor=#ffff00
                     /ApEinfo_graphicformat=arrow_data {{0 1 2 0 0 -1} {} 0}
                     width 5 offset 0
     misc_feature    2854..2904
                     /label=synthetic_intron_2
                     /ApEinfo_fwdcolor=#ffff00
                     /ApEinfo_revcolor=#ffff00
                     /ApEinfo_graphicformat=arrow_data {{0 1 2 0 0 -1} {} 0}
                     width 5 offset 0
     misc_feature    2649..2699
                     /label=synthetic_intron_1
                     /ApEinfo_fwdcolor=#ffff00
                     /ApEinfo_revcolor=#ffff00
                     /ApEinfo_graphicformat=arrow_data {{0 1 2 0 0 -1} {} 0}
                     width 5 offset 0
     misc_feature    2478..3347
                     /label=venus
                     /ApEinfo_fwdcolor=#80ff00
                     /ApEinfo_revcolor=green
                     /ApEinfo_graphicformat=arrow_data {{0 1 2 0 0 -1} {} 0}
                     width 5 offset 0
ORIGIN
        1 AGCTACAAGT TTGTACAAAA AAGCAGGCTA TGACCATGAT TACGCCAAGC TTGGGCTGCA
       61 GGTCGGCTAT AATAAGTTCT TGAATAAAAT AATTTTCCCG ACAAAACATG AGTATTTCTT
      121 TCGAAAATAA AAGTGCAGGC TAATTAGAGA TTATTCTGTA ATTAACTGCA TAATTTGTCA
      181 CGTGCCATAG TTTTACATTC CACTACGTCA TAGTTCTTAA AATACTAATC TCCTGAAAAT
      241 AGAAGTAGGT GAAGAAAGTT TAATTATCAG TTCTAAAATG ACAATTGATC TTTGGAATAT
      301 GTTCTGAAAC TACCGATCAT TGAACAGATG CTATTTGAAT GATATAGAAT TGTATATTTG
      361 CAATTTCTGA AACGCGTTCT TAAAGGCACA CAGATTAATT CAAAAGGGTC TGGCCGCAAA
      421 AAGGTTTATG GTGGCCGATT TTGAGTTTTG TGTGTGATTG CTTTTTCACA ATCAGTGTTT
      481 TCAGGATTAT GTGATGAACT AGATCTTCAA GTTTCGTTAC ATTTCATATG TTTTCGGAAC
      541 TCACGAAGTA CATATTGGGT ATTGTGCTCA AAAAATTCAG CAATCAGCTT CGCTCCGCTG
      601 ACTTTAGAAC CCAAAAAAAT AGTATGGCCA AACTGACTGT GTTACGATCA TTTCAATTTT
      661 TCAATACATA TTTAAGATTT CTAAGAGTAA GAAGGTCAAA AACTGTTCTG GAATACATAT
      721 ATATTTTTCA GGTTACAATT AGTCAAAAAG TGCACTGAAA TATACGTTTT AATTTCACGA
      781 ATAACCCAAT TAGTTCAATG TATTTTTGGT CAACCAACGT TAAAGTTTGG CTTCCAACCA
      841 ATTATCATTT CTGATCAACC ACAATGTTTT TTCTTTATCT GCAAGTTAAT TTTTTATTTT
      901 TATCCAGATG TTTGGCATAT TTTTCAATTC TTCACTAGCG CCCACTTCTT GCACTTCCGG
      961 CGCCCTGAAT CTAATGCATC TGTTGCAAGA ATTGAAAGAC CAATCAACAC ATTGTTTTCT
     1021 TCACGAGATA CTGAAGAAAA TGAATAAAAA CAGAGAAAAA GAGCCATGTG ATTAGTGACA
     1081 ACTGTTGCTA ACAGATACCA TAGCTTGGAC TTGGTACGTG ATGGCAACGT ATGGGTCAAC
     1141 AAAAATGATT GCAGAGGGGG TGCAAAACAG TCAAGTCGAG AAAATATGAA AAACAGAAAA
     1201 CAAAGAACAG AAAAATGGGT TTGAGAGTCA GTATAATTTA TAAAAGAAAA ATTGTACATA
     1261 GAAATTAACC ATTTTTGTAG AAGAAGTTAT TTTTCAAGCA TCGTTAAAAA TTATTCAAAG
     1321 CACCTTATTT CATATTTAAT TTTAAACATG GTTAAATGAA CAACACGGTG CGCAATCAGG
     1381 AAAACTTGAA ATCTGAAACT GTTGTTGTGA TCTTCTTCGC AACTGTTCAG ATAGCACTAG
     1441 TGTAATGTTA AGAGTGCGCG AATATAATGG AATATAATGG ATCACACCTC CTGCCATCAG
     1501 GTAAACGTCT CTGTTATCAC ATATTTCCAA CTATTAAATT TTTACCTTTT ACAGTTTTAC
     1561 ATTTTTTTGA AAAAAGTAAC TTTTTGTCTT CAAAATCCCT GACGAAAATA TCAAATATTT
     1621 TAATCGAGAC TGCAGAGGAA CCGATTGATG ATTTGGAAAA TCCAGCTTTA CCTGTGTAAG
     1681 AACTGAAAAG TTTCATAACC CTAGGGTATT CCCAGTTACA TTCCCCACTG GCTAACAATA
     1741 GCACCCAGTT TTTCATCACC TTTCTTCAAA TTTCTCGGCG ATTTGTTAAA AACAAAATTT
     1801 GTGTCCCTTC TCTGATATCT CTATGTCTCT AAACACAAGT TCATCGGAAA ACGAAGGAGG
     1861 GTAGGTGTTG GTTGGGCTCC CGAAGTGAAA ATAGAAGAGC AAGAATAGAA TATTAGAGAG
     1921 AGAGTGCAGA GAGGGCGGGA TAGCTCCCGG GATTCCGTTT TCTTCTTCTT TATCTTCAAC
     1981 GATGATGTGT GTGCGTGTTG TATAGATTCT GTTGCTCCCC CACAACTCGC TCCGAAGGCT
     2041 CAATACAATT CAATTGATAT TGGAGGAGAG CCTACCGGAG TGGGAGGATA AGAAGAAACA
     2101 TAAGAAGAAG AAGAAGAAGA AGCATGCTTC TGGTTTTTGA TGCTATGAAA ACGGCACAAA
     2161 AAGATGATTG AGGTCCCTTT TCAATACCTT CTCTCATCTT TCAAATCCCA TTGAAACCTA
     2221 AAACTTCTCA CCACGCTTTA CCATTGTTCT CCAAAAACTT ATAGCAATGT CTATAACTTT
     2281 TTTATCTCTG AAAAGCAGTG TTCCATTTTT CTTTTTCCTA TTTTATTTCA ATTGTTTCTC
     2341 ACATTTCGTT TGGATTCTTT GCTTGTCAAC CAGCTTCTTC TTCCACTTTT ACCGTCTAAT
     2401 TTTCAGGGCA GGGAGCCATC AAACCCACGA CCACTAGATC CATCTAGAAC CCAGCTTTCT
     2461 TGTACAAAGT GGTAAAAATG AGTAAAGGAG AAGAACTTTT CACTGGAGTT GTCCCAATTC
     2521 TTGTTGAATT AGATGGTGAT GTTAATGGGC ACAAATTTTC TGTCAGTGGA GAGGGTGAAG
     2581 GTGATGCAAC ATACGGAAAA CTTACCCTTA AATTAATTTG CACTACTGGA AAACTACCTG
     2641 TTCCATGGGT AAGTTTAAAC ATATATATAC TAACTAACCC TGATTATTTA AATTTTCAGC
     2701 CAACACTTGT CACTACTTTA GGTTATGGTC TTCAATGCTT CGCCAGATAC CCAGATCATA
     2761 TGAAACGGCA TGACTTTTTC AAGAGTGCCA TGCCCGAAGG TTATGTACAG GAAAGAACTA
     2821 TATTTTTCAA AGATGACGGG AACTACAAGA CACGTAAGTT TAAACAGTTC GGTACTAACT
     2881 AACCATACAT ATTTAAATTT TCAGGTGCTG AAGTCAAGTT TGAAGGTGAT ACCCTTGTTA
     2941 ATAGAATCGA GTTAAAAGGT ATTGATTTTA AAGAAGATGG AAACATTCTT GGACACAAAT
     3001 TGGAATACAA CTATAACTCA CACAATGTAT ACATCACTGC CGACAAACAA AAGAATGGGA
     3061 TCAAAGCGGT AAGTTTAAAC ATGATTTTAC TAACTAACTA ATCTGATTTA AATTTTCAGA
     3121 ACTTCAAAAT TAGACACAAC ATTGAAGATG GAGGAGTTCA ACTAGCAGAC CATTATCAAC
     3181 AAAATACTCC AATTGGCGAT GGCCCTGTCC TTTTACCAGA CAACCATTAC CTGTCCTATC
     3241 AATCTGCCCT TTCGAAAGAT CCCAACGAAA AGAGAGACCA CATGGTCCTT CTTGAGTTTG
     3301 TAACAGCTGC TGGGATTACA CTTGGCATGG ATGAACTATA CAAATAGCAT TCGTAGAATT
     3361 GTAAGTTTAA ACTTTCTCAT ACTAACTAAC GCGCTCTATT TAAATTTTCA GAATTCCAAC
     3421 TGAGCGCCGG TCGCTACCAT TACCAACTTG TCTGGTGTCA AAAATAATAG GGGCCGCTGT
     3481 CATCAGAgta agtttaaact gagttctact aactaacgag taatatttaa attttcagCA
     3541 TCTCGCGCCC GTGCCTCTGA CTTCTAAGTC CAATTACTCT TCAACATCCC TACATGCTCT
     3601 TTCTCCCTGT GCTCCCACCC CCTATTTTTG TTATTATCAA AAAAACTTCT TCTTAATTTC
     3661 TTTGTTTTTT AGCTTCTTTT AAGTCACCTC TAACAATGAA ATTGTGTAGA TTCAAAAATA
     3721 GAATTAATTC GTAATAAAAA GTCGAAAAAA ATTGTGCTCC CTCCCCCCAT TAATAATAAT
     3781 TCTATCCCAA AATCTACACA ATGTTCTGTG TACACTTCTT ATGTTTTTTT TACTTCTGAT
     3841 AAATTTTTTT TGAAACATCA TAGAAAAAAC CGCACACAAA ATACCTTATC ATATGTTACG
     3901 TTTCAGTTTA TGACCGCAAT TTTTATTTCT TCGCACGTCT GGGCCTCTCA TGACGTCAAA
     3961 TCATGCTCAT CGTGAAAAAG TTTTGGAGTA TTTTTGGAAT TTTTCAATCA AGTGAAAGTT
     4021 TATGAAATTA ATTTTCCTGC TTTTGCTTTT TGGGGGTTTC CCCTATTGTT TGTCAAGAGT
     4081 TTCGAGGACG GCGTTTTTCT TGCTAAAATC ACAAGTATTG ATGAGCACGA TGCAAGAAAG
     4141 ATCGGAAGAA GGTTTGGGTT TGAGGCTCAG TGGAAGGTGA GTAGAAGTTG ATAATTTGAA
     4201 AGTGGAGTAG TGTCTATGGG GTTTTTGCCT TAAATGACAG AATACATTCC CAATATACCA
     4261 AACATAACTG TTTCCTACTA GTCGGCCGTA CGGGCCCTTT CGTCTCGCGC GTTTCGGTGA
     4321 TGACGGTGAA AACCTCTGAC ACATGCAGCT CCCGGAGACG GTCACAGCTT GTCTGTAAGC
     4381 GGATGCCGGG AGCAGACAAG CCCGTCAGGG CGCGTCAGCG GGTGTTGGCG GGTGTCGGGG
     4441 CTGGCTTAAC TATGCGGCAT CAGAGCAGAT TGTACTGAGA GTGCACCATA TGCGGTGTGA
     4501 AATACCGCAC AGATGCGTAA GGAGAAAATA CCGCATCAGG CGGCCTTAAG GGCCTCGTGA
     4561 TACGCCTATT TTTATAGGTT AATGTCATGA TAATAATGGT TTCTTAGACG TCAGGTGGCA
     4621 CTTTTCGGGG AAATGTGCGC GGAACCCCTA TTTGTTTATT TTTCTAAATA CATTCAAATA
     4681 TGTATCCGCT CATGAGACAA TAACCCTGAT AAATGCTTCA ATAATATTGA AAAAGGAAGA
     4741 GTATGAGTAT TCAACATTTC CGTGTCGCCC TTATTCCCTT TTTTGCGGCA TTTTGCCTTC
     4801 CTGTTTTTGC TCACCCAGAA ACGCTGGTGA AAGTAAAAGA TGCTGAAGAT CAGTTGGGTG
     4861 CACGAGTGGG TTACATCGAA CTGGATCTCA ACAGCGGTAA GATCCTTGAG AGTTTTCGCC
     4921 CCGAAGAACG TTTTCCAATG ATGAGCACTT TTAAAGTTCT GCTATGTGGC GCGGTATTAT
     4981 CCCGTATTGA CGCCGGGCAA GAGCAACTCG GTCGCCGCAT ACACTATTCT CAGAATGACT
     5041 TGGTTGAGTA CTCACCAGTC ACAGAAAAGC ATCTTACGGA TGGCATGACA GTAAGAGAAT
     5101 TATGCAGTGC TGCCATAACC ATGAGTGATA ACACTGCGGC CAACTTACTT CTGACAACGA
     5161 TCGGAGGACC GAAGGAGCTA ACCGCTTTTT TGCACAACAT GGGGGATCAT GTAACTCGCC
     5221 TTGATCGTTG GGAACCGGAG CTGAATGAAG CCATACCAAA CGACGAGCGT GACACCACGA
     5281 TGCCTGTAGC AATGGCAACA ACGTTGCGCA AACTATTAAC TGGCGAACTA CTTACTCTAG
     5341 CTTCCCGGCA ACAATTAATA GACTGGATGG AGGCGGATAA AGTTGCAGGA CCACTTCTGC
     5401 GCTCGGCCCT TCCGGCTGGC TGGTTTATTG CTGATAAATC TGGAGCCGGT GAGCGTGGGT
     5461 CTCGCGGTAT CATTGCAGCA CTGGGGCCAG ATGGTAAGCC CTCCCGTATC GTAGTTATCT
     5521 ACACGACGGG GAGTCAGGCA ACTATGGATG AACGAAATAG ACAGATCGCT GAGATAGGTG
     5581 CCTCACTGAT TAAGCATTGG TAACTGTCAG ACCAAGTTTA CTCATATATA CTTTAGATTG
     5641 ATTTAAAACT TCATTTTTAA TTTAAAAGGA TCTAGGTGAA GATCCTTTTT GATAATCTCA
     5701 TGACCAAAAT CCCTTAACGT GAGTTTTCGT TCCACTGAGC GTCAGACCCC GTAGAAAAGA
     5761 TCAAAGGATC TTCTTGAGAT CCTTTTTTTC TGCGCGTAAT CTGCTGCTTG CAAACAAAAA
     5821 AACCACCGCT ACCAGCGGTG GTTTGTTTGC CGGATCAAGA GCTACCAACT CTTTTTCCGA
     5881 AGGTAACTGG CTTCAGCAGA GCGCAGATAC CAAATACTGT CCTTCTAGTG TAGCCGTAGT
     5941 TAGGCCACCA CTTCAAGAAC TCTGTAGCAC CGCCTACATA CCTCGCTCTG CTAATCCTGT
     6001 TACCAGTGGC TGCTGCCAGT GGCGATAAGT CGTGTCTTAC CGGGTTGGAC TCAAGACGAT
     6061 AGTTACCGGA TAAGGCGCAG CGGTCGGGCT GAACGGGGGG TTCGTGCACA CAGCCCAGCT
     6121 TGGAGCGAAC GACCTACACC GAACTGAGAT ACCTACAGCG TGAGCATTGA GAAAGCGCCA
     6181 CGCTTCCCGA AGGGAGAAAG GCGGACAGGT ATCCGGTAAG CGGCAGGGTC GGAACAGGAG
     6241 AGCGCACGAG GGAGCTTCCA GGGGGAAACG CCTGGTATCT TTATAGTCCT GTCGGGTTTC
     6301 GCCACCTCTG ACTTGAGCGT CGATTTTTGT GATGCTCGTC AGGGGGGCGG AGCCTATGGA
     6361 AAAACGCCAG CAACGCGGCC TTTTTACGGT TCCTGGCCTT TTGCTGGCCT TTTGCTCACA
     6421 TGTTCTTTCC TGCGTTATCC CCTGATTCTG TGGATAACCG TATTACCGCC TTTGAGTGAG
     6481 CTGATACCGC TCGCCGCAGC CGAACGACCG AGCGCAGCGA GTCAGTGAGC GAGGAAGCGG
     6541 AAGAGCGCCC AATACGCAAA CCGCCTCTCC CCGCGCGTTG GCCGATTCAT TAATGCAGCT
     6601 GGCACGACAG GTTTCCCGAC TGGAAAGCGG GCAGTGAGCG CAACGCAATT AATGTGAGTT
     6661 AGCTCACTCA TTAGGCACCC CAGGCTTTAC ACTTTATGCT TCCGGCTCGT ATGTTGTGTG
     6721 GAATTGTGAG CGGATAACAA TTTCACACAG GAAACAGCTA TGACCATGAT TACGCCAAGC
     6781 Tgtaagttta aacatgatct tactaactaa ctattctcat ttaaattttc agAGCTTAAA
     6841 AATGGCTGAA ATCACTCACA ACGATGGATA CGCTAACAAC TTGGAAATGA AAT
//
