# Supplementary material for: Roles of the ClC chloride channel CLH-1 in food-associated salt chemotaxis behavior of C. elegans
Source: eLife. 2021 Jan 25;10:e55701. doi: 10.7554/eLife.55701 (PMC7834019; doi:10.7554/eLife.55701)
Supplement: Supplementary file 4. [file elife-55701-supp4.zip › Plasmid constructions/pG-npr-9p-GCaMP6s.ape]

LOCUS       pG_npr9p_mCherry        6634 bp ds-DNA     circular     15-FEB-2020
DEFINITION  .
ACCESSION   
VERSION     
SOURCE      .
  ORGANISM  .
COMMENT     Insert from pENTR-npr-9 111 to 1842
COMMENT     Backbone from pPD-DEST-mCherry 1699 to 16
COMMENT     ApEinfo:methylated:1
FEATURES             Location/Qualifiers
     misc_feature    34..1738
                     /label=pENTR-npr9p
                     /ApEinfo_fwdcolor=cyan
                     /ApEinfo_revcolor=green
                     /ApEinfo_graphicformat=arrow_data {{0 1 2 0 0 -1} {} 0}
                     width 5 offset 0
     misc_recomb     complement(1742..1748)
                     /label=attB2
                     /ApEinfo_fwdcolor=#dda0dd
                     /ApEinfo_revcolor=#dda0dd
                     /ApEinfo_graphicformat=arrow_data {{0 1 2 0 0 -1} {} 0}
                     width 5 offset 0
     misc_feature    4484..5344
                     /label=Amp
                     /ApEinfo_fwdcolor=#ffff00
                     /ApEinfo_revcolor=green
                     /ApEinfo_graphicformat=arrow_data {{0 1 2 0 0 -1} {} 0}
                     width 5 offset 0
     misc_recomb     17..30
                     /label=attB1
                     /ApEinfo_fwdcolor=#dda0dd
                     /ApEinfo_revcolor=#dda0dd
                     /ApEinfo_graphicformat=arrow_data {{0 1 2 0 0 -1} {} 0}
                     width 5 offset 0
     misc_feature    1749..1763
                     /label=attR2
                     /ApEinfo_fwdcolor=#0000ff
                     /ApEinfo_revcolor=green
                     /ApEinfo_graphicformat=arrow_data {{0 1 2 0 0 -1} {} 0}
                     width 5 offset 0
     misc_feature    9..16
                     /label=attR1
                     /ApEinfo_fwdcolor=#0000ff
                     /ApEinfo_revcolor=green
                     /ApEinfo_graphicformat=arrow_data {{0 1 2 0 0 -1} {} 0}
                     width 5 offset 0
     misc_feature    1850..3202
                     /label=GCaMP6s
                     /ApEinfo_fwdcolor=#00ff80
                     /ApEinfo_revcolor=green
                     /ApEinfo_graphicformat=arrow_data {{0 1 2 0 0 -1} {} 0}
                     width 5 offset 0
     misc_recomb     complement(1742..1748)
                     /label=AttL2
                     /ApEinfo_fwdcolor=plum
                     /ApEinfo_revcolor=plum
                     /ApEinfo_graphicformat=arrow_data {{0 1 2 0 0 -1} {} 0}
                     width 5 offset 0
     misc_feature    6523..6634
                     /label=decoy
                     /ApEinfo_fwdcolor=#ff8000
                     /ApEinfo_revcolor=green
                     /ApEinfo_graphicformat=arrow_data {{0 1 2 0 0 -1} {} 0}
                     width 5 offset 0
     misc_recomb     17..30
                     /label=AttL1
                     /ApEinfo_fwdcolor=plum
                     /ApEinfo_revcolor=plum
                     /ApEinfo_graphicformat=arrow_data {{0 1 2 0 0 -1} {} 0}
                     width 5 offset 0
     misc_feature    1782..1823
                     /label=synthetic intron
                     /ApEinfo_fwdcolor=#8000ff
                     /ApEinfo_revcolor=green
                     /ApEinfo_graphicformat=arrow_data {{0 1 2 0 0 -1} {} 0}
                     width 5 offset 0
     misc_feature    17..23
                     /label=Gateway recomb1
                     /ApEinfo_fwdcolor=#ff0000
                     /ApEinfo_revcolor=#ff0000
                     /ApEinfo_graphicformat=arrow_data {{0 1 2 0 0 -1} {} 0}
                     width 5 offset 0
     misc_feature    3265..4014
                     /label=unc-54 3'end
                     /ApEinfo_fwdcolor=#6666ff
                     /ApEinfo_revcolor=green
                     /ApEinfo_graphicformat=arrow_data {{0 1 2 0 0 -1} {} 0}
                     width 5 offset 0
ORIGIN
        1 AAGCTATCAC AAGTTTGTAC AAAAAAGCAG GCTacagttg ggttgatgac gacgtcacaa
       61 ttgagacgag agaagactgt attgttcatt ttcgtcaaat ggaaaggttc gcgcattttc
      121 gataattgct cacaggtcac aaataagggc ggatacactt aattacatcg tgacgaagaa
      181 attgaaaaca taaagaataa attgaaactg ctatatagaa aattcaagtc tttggtctca
      241 tcacaataaa catgctgaac tgtaaacgtc agaattgttt ctcttggttt tattttccat
      301 agatcgacaa ctcatttaaa actgttttta tacatcactt gattcagaag aacgatcact
      361 ggtcaataac aatgaccaga atgccattct agaaggtcgt ttgattggtg atacagttga
      421 tgtcaagatt cggatatcaa actataaact tatcattgta aaactgaaaa attatgattt
      481 tcagaactgt cgatgtctct ctgcaaaaat atatatacag atgtgaatgt tttgcataca
      541 tgtgtgttct gtgttgtaac ctaaatgtac atacatgttt ccctatagat tgtatgtatg
      601 ttactctaat tagcatggat taaatttgag gaaacaacac tgaaatatag tttccataac
      661 agaaaagaaa aattcattac agtcacaatt ttcacaagac tatcaattca ggactcaaaa
      721 ctcagaagag ctacagaaaa ctaatcaaga attcgttttg gaaatgttta gaaagtaaac
      781 gtttaattta actaaaatgt tttattccgt caacctgttt ttgctctggg tgggaatcag
      841 ttgtttctta actggcaccg tatattgcac acttaagaaa aaatataaaa aaaactgaaa
      901 tattatataa aaatatcatt tttttttcaa tctgcatcgt gttcaattcc tgaataatca
      961 gtaaatagca agtatatgta tcggttttta attgacattt tagtttctgt tcttaagctg
     1021 aacaagttgt ttttaacgca ttgattaaaa ttttgtcatg atccgtaata aagtccaacg
     1081 ccatttaaaa ggtttctgaa gaaattgtta ttttttcttc ttttttttca attgattttc
     1141 aatatgatga gtacaagtac gtgatgaatt ataacactct tattacaaaa tacaagactt
     1201 tttactactt ctcattctat ccggcgccta atggtacatc tagatatgtg ccctccggcg
     1261 actcacagaa tccagtaaac acaactctga cactgacaat tcctgtttcg ttcgcaacac
     1321 acgtcaggat tgctatttcc gttaaagtaa caaatgtcac tttttcttag atttcttccg
     1381 tctattgata tagattttag ttttactatt agctcaacaa tttttttaga aaaaaaagta
     1441 ctgaattaaa aaaaaaccac aaaattgaaa gttcaaactt tcgacttatg catttcgtta
     1501 tgcatttttg acactttttt accggcggga caatggagtt tcacactttt gcgaggaatg
     1561 cataacttga ataactaaca aggtttctaa aaacttggtt cggaaaacgg aaataaagaa
     1621 actactttac aagtcgcatt tttgataaat ctagaacgct ctattgtgct gtcttgatat
     1681 gtgtttttcc aaatttaatg tactttgtag gtttattcgt ctttattgta attttagaAC
     1741 CCAGCTTTCT TGTACAAAGT GGTGATCCAA AGGACCCAAA GGTATGTTTC GAATGATACT
     1801 AACATAACAT AGAACATTTT CAGGGAGGAC CCTTGGctag aattcaaaaA TGGGTTCTCA
     1861 TCATCATCAT CATCATGGTA TGGCTAGCAT GACTGGTGGA CAGCAAATGG GTCGGGATCT
     1921 GTACGACGAT GACGATAAGG ATCTCGCCAC CATGGTCGAC TCATCACGTC GTAAGTGGAA
     1981 TAAGACAGGT CACGCAGTCA GAGCTATAGG TCGGCTGAGC TCACTCGAGA ACGTCTATAT
     2041 CAAGGCCGAC AAGCAGAAGA ACGGCATCAA GGCGAACTTC CACATCCGCC ACAACATCGA
     2101 GGACGGCGGC GTGCAGCTCG CCTACCACTA CCAGCAGAAC ACCCCCATCG GCGACGGCCC
     2161 CGTGCTGCTG CCCGACAACC ACTACCTGAG CGTGCAGTCC AAACTTTCGA AAGACCCCAA
     2221 CGAGAAGCGC GATCACATGG TCCTGCTGGA GTTCGTGACC GCCGCCGGGA TCACTCTCGG
     2281 CATGGACGAG CTGTACAAGG GCGGTACCGG AGGGAGCATG GTGAGCAAGG GCGAGGAGCT
     2341 GTTCACCGGG GTGGTGCCCA TCCTGGTCGA GCTGGACGGC GACGTAAACG GCCACAAGTT
     2401 CAGCGTGTCC GGCGAGGGTG AGGGCGATGC CACCTACGGC AAGCTGACCC TGAAGTTCAT
     2461 CTGCACCACC GGCAAGCTGC CCGTGCCCTG GCCCACCCTC GTGACCACCC TGACCTACGG
     2521 CGTGCAGTGC TTCAGCCGCT ACCCCGACCA CATGAAGCAG CACGACTTCT TCAAGTCCGC
     2581 CATGCCCGAA GGCTACATCC AGGAGCGCAC CATCTTCTTC AAGGACGACG GCAACTACAA
     2641 GACCCGCGCC GAGGTGAAGT TCGAGGGCGA CACCCTGGTG AACCGCATCG AGCTGAAGGG
     2701 CATCGACTTC AAGGAGGACG GCAACATCCT GGGGCACAAG CTGGAGTACA ACCTGCCGGA
     2761 CCAACTGACT GAAGAGCAGA TCGCAGAATT TAAAGAGGCT TTCTCCCTAT TTGACAAGGA
     2821 CGGGGATGGG ACAATAACAA CCAAGGAGCT GGGGACGGTG ATGCGGTCTC TGGGGCAGAA
     2881 CCCCACAGAA GCAGAGCTGC AGGACATGAT CAATGAAGTA GATGCCGACG GTGACGGCAC
     2941 AATCGACTTC CCTGAGTTCC TGACAATGAT GGCAAGAAAA ATGAAATACA GGGACACGGA
     3001 AGAAGAAATT AGAGAAGCGT TCGGTGTGTT TGATAAGGAT GGCAATGGCT ACATCAGTGC
     3061 AGCAGAGCTT CGCCACGTGA TGACAAACCT TGGAGAGAAG TTAACAGATG AAGAGGTTGA
     3121 TGAAATGATC AGGGAAGCAG ACATCGATGG GGATGGTCAG GTAAACTACG AAGAGTTTGT
     3181 ACAAATGATG ACAGCGAAGT GAacgcgtac cggtgCTAGC GTCGACGGTA CCATGGTATT
     3241 GATATCTGAG CTCCGCATCG GCCGCTGTCA TCAGATCGCC ATCTCGCGCC CGTGCCTCTG
     3301 ACTTCTAAGT CCAATTACTC TTCAACATCC CTACATGCTC TTTCTCCCTG TGCTCCCACC
     3361 CCCTATTTTT GTTATTATCA AAAAAACTTC TTCTTAATTT CTTTGTTTTT TAGCTTCTTT
     3421 TAAGTCACCT CTAACAATGA AATTGTGTAG ATTCAAAAAT AGAATTAATT CGTAATAAAA
     3481 AGTCGAAAAA AATTGTGCTC CCTCCCCCCA TTAATAATAA TTCTATCCCA AAATCTACAC
     3541 AATGTTCTGT GTACACTTCT TATGTTTTTT TTACTTCTGA TAAATTTTTT TTGAAACATC
     3601 ATAGAAAAAA CCGCACACAA AATACCTTAT CATATGTTAC GTTTCAGTTT ATGACCGCAA
     3661 TTTTTATTTC TTCGCACGTC TGGGCCTCTC ATGACGTCAA ATCATGCTCA TCGTGAAAAA
     3721 GTTTTGGAGT ATTTTTGGAA TTTTTCAATC AAGTGAAAGT TTATGAAATT AATTTTCCTG
     3781 CTTTTGCTTT TTGGGGGTTT CCCCTATTGT TTGTCAAGAG TTTCGAGGAC GGCGTTTTTC
     3841 TTGCTAAAAT CACAAGTATT GATGAGCACG ATGCAAGAAA GATCGGAAGA AGGTTTGGGT
     3901 TTGAGGCTCA GTGGAAGGTG AGTAGAAGTT GATAATTTGA AAGTGGAGTA GTGTCTATGG
     3961 GGTTTTTGCC TTAAATGACA GAATACATTC CCAATATACC AAACATAACT GTTTCCTACT
     4021 AGTCGGCCGT ACGGGCCCTT TCGTCTCGCG CGTTTCGGTG ATGACGGTGA AAACCTCTGA
     4081 CACATGCAGC TCCCGGAGAC GGTCACAGCT TGTCTGTAAG CGGATGCCGG GAGCAGACAA
     4141 GCCCGTCAGG GCGCGTCAGC GGGTGTTGGC GGGTGTCGGG GCTGGCTTAA CTATGCGGCA
     4201 TCAGAGCAGA TTGTACTGAG AGTGCACCAT ATGCGGTGTG AAATACCGCA CAGATGCGTA
     4261 AGGAGAAAAT ACCGCATCAG GCGGCCTTAA GGGCCTCGTG ATACGCCTAT TTTTATAGGT
     4321 TAATGTCATG ATAATAATGG TTTCTTAGAC GTCAGGTGGC ACTTTTCGGG GAAATGTGCG
     4381 CGGAACCCCT ATTTGTTTAT TTTTCTAAAT ACATTCAAAT ATGTATCCGC TCATGAGACA
     4441 ATAACCCTGA TAAATGCTTC AATAATATTG AAAAAGGAAG AGTATGAGTA TTCAACATTT
     4501 CCGTGTCGCC CTTATTCCCT TTTTTGCGGC ATTTTGCCTT CCTGTTTTTG CTCACCCAGA
     4561 AACGCTGGTG AAAGTAAAAG ATGCTGAAGA TCAGTTGGGT GCACGAGTGG GTTACATCGA
     4621 ACTGGATCTC AACAGCGGTA AGATCCTTGA GAGTTTTCGC CCCGAAGAAC GTTTTCCAAT
     4681 GATGAGCACT TTTAAAGTTC TGCTATGTGG CGCGGTATTA TCCCGTATTG ACGCCGGGCA
     4741 AGAGCAACTC GGTCGCCGCA TACACTATTC TCAGAATGAC TTGGTTGAGT ACTCACCAGT
     4801 CACAGAAAAG CATCTTACGG ATGGCATGAC AGTAAGAGAA TTATGCAGTG CTGCCATAAC
     4861 CATGAGTGAT AACACTGCGG CCAACTTACT TCTGACAACG ATCGGAGGAC CGAAGGAGCT
     4921 AACCGCTTTT TTGCACAACA TGGGGGATCA TGTAACTCGC CTTGATCGTT GGGAACCGGA
     4981 GCTGAATGAA GCCATACCAA ACGACGAGCG TGACACCACG ATGCCTGTAG CAATGGCAAC
     5041 AACGTTGCGC AAACTATTAA CTGGCGAACT ACTTACTCTA GCTTCCCGGC AACAATTAAT
     5101 AGACTGGATG GAGGCGGATA AAGTTGCAGG ACCACTTCTG CGCTCGGCCC TTCCGGCTGG
     5161 CTGGTTTATT GCTGATAAAT CTGGAGCCGG TGAGCGTGGG TCTCGCGGTA TCATTGCAGC
     5221 ACTGGGGCCA GATGGTAAGC CCTCCCGTAT CGTAGTTATC TACACGACGG GGAGTCAGGC
     5281 AACTATGGAT GAACGAAATA GACAGATCGC TGAGATAGGT GCCTCACTGA TTAAGCATTG
     5341 GTAACTGTCA GACCAAGTTT ACTCATATAT ACTTTAGATT GATTTAAAAC TTCATTTTTA
     5401 ATTTAAAAGG ATCTAGGTGA AGATCCTTTT TGATAATCTC ATGACCAAAA TCCCTTAACG
     5461 TGAGTTTTCG TTCCACTGAG CGTCAGACCC CGTAGAAAAG ATCAAAGGAT CTTCTTGAGA
     5521 TCCTTTTTTT CTGCGCGTAA TCTGCTGCTT GCAAACAAAA AAACCACCGC TACCAGCGGT
     5581 GGTTTGTTTG CCGGATCAAG AGCTACCAAC TCTTTTTCCG AAGGTAACTG GCTTCAGCAG
     5641 AGCGCAGATA CCAAATACTG TCCTTCTAGT GTAGCCGTAG TTAGGCCACC ACTTCAAGAA
     5701 CTCTGTAGCA CCGCCTACAT ACCTCGCTCT GCTAATCCTG TTACCAGTGG CTGCTGCCAG
     5761 TGGCGATAAG TCGTGTCTTA CCGGGTTGGA CTCAAGACGA TAGTTACCGG ATAAGGCGCA
     5821 GCGGTCGGGC TGAACGGGGG GTTCGTGCAC ACAGCCCAGC TTGGAGCGAA CGACCTACAC
     5881 CGAACTGAGA TACCTACAGC GTGAGCATTG AGAAAGCGCC ACGCTTCCCG AAGGGAGAAA
     5941 GGCGGACAGG TATCCGGTAA GCGGCAGGGT CGGAACAGGA GAGCGCACGA GGGAGCTTCC
     6001 AGGGGGAAAC GCCTGGTATC TTTATAGTCC TGTCGGGTTT CGCCACCTCT GACTTGAGCG
     6061 TCGATTTTTG TGATGCTCGT CAGGGGGGCG GAGCCTATGG AAAAACGCCA GCAACGCGGC
     6121 CTTTTTACGG TTCCTGGCCT TTTGCTGGCC TTTTGCTCAC ATGTTCTTTC CTGCGTTATC
     6181 CCCTGATTCT GTGGATAACC GTATTACCGC CTTTGAGTGA GCTGATACCG CTCGCCGCAG
     6241 CCGAACGACC GAGCGCAGCG AGTCAGTGAG CGAGGAAGCG GAAGAGCGCC CAATACGCAA
     6301 ACCGCCTCTC CCCGCGCGTT GGCCGATTCA TTAATGCAGC TGGCACGACA GGTTTCCCGA
     6361 CTGGAAAGCG GGCAGTGAGC GCAACGCAAT TAATGTGAGT TAGCTCACTC ATTAGGCACC
     6421 CCAGGCTTTA CACTTTATGC TTCCGGCTCG TATGTTGTGT GGAATTGTGA GCGGATAACA
     6481 ATTTCACACA GGAAACAGCT ATGACCATGA TTACGCCAAG CTgtaagttt aaacatgatc
     6541 ttactaacta actattctca tttaaatttt cagAGCTTAA AAATGGCTGA AATCACTCAC
     6601 AACGATGGAT ACGCTAACAA CTTGGAAATG AAAT  
//
