# Supplementary material for: Roles of the ClC chloride channel CLH-1 in food-associated salt chemotaxis behavior of C. elegans
Source: eLife. 2021 Jan 25;10:e55701. doi: 10.7554/eLife.55701 (PMC7834019; doi:10.7554/eLife.55701)
Supplement: Supplementary file 4. [file elife-55701-supp4.zip › Plasmid constructions/pG-npr-9p-mCherry.ape]

LOCUS       New_DNA                 6103 bp ds-DNA     circular     10-OCT-2013
DEFINITION  .
ACCESSION   
VERSION     
SOURCE      .
  ORGANISM  .
COMMENT     Insert from pENTR-npr-9 111 to 1842
COMMENT     Backbone from pPD-DEST-mCherry 1699 to 16
COMMENT     
COMMENT     ApEinfo:methylated:1
FEATURES             Location/Qualifiers
     misc_feature    34..1738
                     /label=pENTR-npr9p
                     /ApEinfo_fwdcolor=cyan
                     /ApEinfo_revcolor=green
                     /ApEinfo_graphicformat=arrow_data {{0 1 2 0 0 -1} {} 0}
                     width 5 offset 0
     misc_recomb     complement(1742..1748)
                     /label=attB2
                     /ApEinfo_fwdcolor=#dda0dd
                     /ApEinfo_revcolor=#dda0dd
                     /ApEinfo_graphicformat=arrow_data {{0 1 2 0 0 -1} {} 0}
                     width 5 offset 0
     misc_feature    2498..2548
                     /label=intron2
                     /ApEinfo_fwdcolor=#ffff00
                     /ApEinfo_revcolor=green
                     /ApEinfo_graphicformat=arrow_data {{0 1 2 0 0 -1} {} 0}
                     width 5 offset 0
     misc_feature    3953..4813
                     /label=Amp
                     /ApEinfo_fwdcolor=#ffff00
                     /ApEinfo_revcolor=green
                     /ApEinfo_graphicformat=arrow_data {{0 1 2 0 0 -1} {} 0}
                     width 5 offset 0
     misc_feature    2305..2497
                     /label=mCherry exon3
                     /ApEinfo_fwdcolor=#ff0080
                     /ApEinfo_revcolor=green
                     /ApEinfo_graphicformat=arrow_data {{0 1 2 0 0 -1} {} 0}
                     width 5 offset 0
     misc_recomb     17..30
                     /label=attB1
                     /ApEinfo_fwdcolor=#dda0dd
                     /ApEinfo_revcolor=#dda0dd
                     /ApEinfo_graphicformat=arrow_data {{0 1 2 0 0 -1} {} 0}
                     width 5 offset 0
     misc_feature    1749..1763
                     /label=attR2
                     /ApEinfo_fwdcolor=#0000ff
                     /ApEinfo_revcolor=green
                     /ApEinfo_graphicformat=arrow_data {{0 1 2 0 0 -1} {} 0}
                     width 5 offset 0
     misc_feature    1853..2008
                     /label=worm mCherry exon1
                     /ApEinfo_fwdcolor=#ff0080
                     /ApEinfo_revcolor=green
                     /ApEinfo_graphicformat=arrow_data {{0 1 2 0 0 -1} {} 0}
                     width 5 offset 0
     misc_feature    9..16
                     /label=attR1
                     /ApEinfo_fwdcolor=#0000ff
                     /ApEinfo_revcolor=green
                     /ApEinfo_graphicformat=arrow_data {{0 1 2 0 0 -1} {} 0}
                     width 5 offset 0
     misc_recomb     complement(1742..1748)
                     /label=AttL2
                     /ApEinfo_fwdcolor=plum
                     /ApEinfo_revcolor=plum
                     /ApEinfo_graphicformat=arrow_data {{0 1 2 0 0 -1} {} 0}
                     width 5 offset 0
     misc_feature    2254..2304
                     /label=intron 2
                     /ApEinfo_fwdcolor=#ffff00
                     /ApEinfo_revcolor=green
                     /ApEinfo_graphicformat=arrow_data {{0 1 2 0 0 -1} {} 0}
                     width 5 offset 0
     misc_feature    5992..6103
                     /label=decoy
                     /ApEinfo_fwdcolor=#ff8000
                     /ApEinfo_revcolor=green
                     /ApEinfo_graphicformat=arrow_data {{0 1 2 0 0 -1} {} 0}
                     width 5 offset 0
     misc_feature    2549..2716
                     /label=mCherry exon4
                     /ApEinfo_fwdcolor=#ff0080
                     /ApEinfo_revcolor=green
                     /ApEinfo_graphicformat=arrow_data {{0 1 2 0 0 -1} {} 0}
                     width 5 offset 0
     misc_recomb     17..30
                     /label=AttL1
                     /ApEinfo_fwdcolor=plum
                     /ApEinfo_revcolor=plum
                     /ApEinfo_graphicformat=arrow_data {{0 1 2 0 0 -1} {} 0}
                     width 5 offset 0
     misc_feature    1782..1823
                     /label=synthetic intron
                     /ApEinfo_fwdcolor=#8000ff
                     /ApEinfo_revcolor=green
                     /ApEinfo_graphicformat=arrow_data {{0 1 2 0 0 -1} {} 0}
                     width 5 offset 0
     misc_feature    2060..2253
                     /label=mCherry exon2
                     /ApEinfo_fwdcolor=#ff0080
                     /ApEinfo_revcolor=green
                     /ApEinfo_graphicformat=arrow_data {{0 1 2 0 0 -1} {} 0}
                     width 5 offset 0
     misc_feature    17..23
                     /label=Gateway recomb1
                     /ApEinfo_fwdcolor=#ff0000
                     /ApEinfo_revcolor=#ff0000
                     /ApEinfo_graphicformat=arrow_data {{0 1 2 0 0 -1} {} 0}
                     width 5 offset 0
     misc_feature    2009..2059
                     /label=intron
                     /ApEinfo_fwdcolor=#ffff00
                     /ApEinfo_revcolor=green
                     /ApEinfo_graphicformat=arrow_data {{0 1 2 0 0 -1} {} 0}
                     width 5 offset 0
     misc_feature    2734..3483
                     /label=unc-54 3'end
                     /ApEinfo_fwdcolor=#6666ff
                     /ApEinfo_revcolor=green
                     /ApEinfo_graphicformat=arrow_data {{0 1 2 0 0 -1} {} 0}
                     width 5 offset 0
ORIGIN
        1 AAGCTATCAC AAGTTTGTAC AAAAAAGCAG GCTacagttg ggttgatgac gacgtcacaa
       61 ttgagacgag agaagactgt attgttcatt ttcgtcaaat ggaaaggttc gcgcattttc
      121 gataattgct cacaggtcac aaataagggc ggatacactt aattacatcg tgacgaagaa
      181 attgaaaaca taaagaataa attgaaactg ctatatagaa aattcaagtc tttggtctca
      241 tcacaataaa catgctgaac tgtaaacgtc agaattgttt ctcttggttt tattttccat
      301 agatcgacaa ctcatttaaa actgttttta tacatcactt gattcagaag aacgatcact
      361 ggtcaataac aatgaccaga atgccattct agaaggtcgt ttgattggtg atacagttga
      421 tgtcaagatt cggatatcaa actataaact tatcattgta aaactgaaaa attatgattt
      481 tcagaactgt cgatgtctct ctgcaaaaat atatatacag atgtgaatgt tttgcataca
      541 tgtgtgttct gtgttgtaac ctaaatgtac atacatgttt ccctatagat tgtatgtatg
      601 ttactctaat tagcatggat taaatttgag gaaacaacac tgaaatatag tttccataac
      661 agaaaagaaa aattcattac agtcacaatt ttcacaagac tatcaattca ggactcaaaa
      721 ctcagaagag ctacagaaaa ctaatcaaga attcgttttg gaaatgttta gaaagtaaac
      781 gtttaattta actaaaatgt tttattccgt caacctgttt ttgctctggg tgggaatcag
      841 ttgtttctta actggcaccg tatattgcac acttaagaaa aaatataaaa aaaactgaaa
      901 tattatataa aaatatcatt tttttttcaa tctgcatcgt gttcaattcc tgaataatca
      961 gtaaatagca agtatatgta tcggttttta attgacattt tagtttctgt tcttaagctg
     1021 aacaagttgt ttttaacgca ttgattaaaa ttttgtcatg atccgtaata aagtccaacg
     1081 ccatttaaaa ggtttctgaa gaaattgtta ttttttcttc ttttttttca attgattttc
     1141 aatatgatga gtacaagtac gtgatgaatt ataacactct tattacaaaa tacaagactt
     1201 tttactactt ctcattctat ccggcgccta atggtacatc tagatatgtg ccctccggcg
     1261 actcacagaa tccagtaaac acaactctga cactgacaat tcctgtttcg ttcgcaacac
     1321 acgtcaggat tgctatttcc gttaaagtaa caaatgtcac tttttcttag atttcttccg
     1381 tctattgata tagattttag ttttactatt agctcaacaa tttttttaga aaaaaaagta
     1441 ctgaattaaa aaaaaaccac aaaattgaaa gttcaaactt tcgacttatg catttcgtta
     1501 tgcatttttg acactttttt accggcggga caatggagtt tcacactttt gcgaggaatg
     1561 cataacttga ataactaaca aggtttctaa aaacttggtt cggaaaacgg aaataaagaa
     1621 actactttac aagtcgcatt tttgataaat ctagaacgct ctattgtgct gtcttgatat
     1681 gtgtttttcc aaatttaatg tactttgtag gtttattcgt ctttattgta attttagaAC
     1741 CCAGCTTTCT TGTACAAAGT GGTGATCCAA AGGACCCAAA GGTATGTTTC GAATGATACT
     1801 AACATAACAT AGAACATTTT CAGGAGGACC CTTGGCTAGC GTCGACGGTA CCatggtctc
     1861 aaagggtgaa gaagataaca tggcaattat taaagagttt atgcgtttca aggtgcatat
     1921 ggagggatct gtcaatgggc atgagtttga aattgaaggt gaaggagaag gccgaccata
     1981 tgagggaaca caaaccgcaa aactaaaggt aagtttaaac atatatatac taactaaccc
     2041 tgattattta aattttcagg taactaaagg cggaccatta ccattcgcct gggacatcct
     2101 ctctccacag ttcatgtatg gaagtaaagc ttatgttaaa catccggcag atataccaga
     2161 ttatttgaaa ctttcattcc cggagggttt taagtgggaa cgcgtaatga attttgaaga
     2221 cggaggagtt gttacagtga cgcaagactc aaggtaagtt taaacagttc ggtactaact
     2281 aaccatacat atttaaattt tcagcctcca agatggagaa tttatttata aagtcaaact
     2341 tcgaggaacg aatttcccct cggatggacc tgttatgcag aagaagacta tgggatggga
     2401 agcttcaagt gaaagaatgt accctgaaga cggtgctctt aagggagaga ttaaacaacg
     2461 tcttaaattg aaagatggag gacattacga tgctgaggta agtttaaaca tgattttact
     2521 aactaactaa tctgatttaa attttcaggt gaagacaact tacaaagcca aaaaaccagt
     2581 tcagctgcca ggagcgtaca atgttaatat taaactggat atcacctccc acaacgagga
     2641 ttacactatc gttgagcaat atgaaagagc tgaagggcgg cactcgacag gtggcatgga
     2701 tgaattgtat aagtagGAGC TCCGCATCGG CCGCTGTCAT CAGATCGCCA TCTCGCGCCC
     2761 GTGCCTCTGA CTTCTAAGTC CAATTACTCT TCAACATCCC TACATGCTCT TTCTCCCTGT
     2821 GCTCCCACCC CCTATTTTTG TTATTATCAA AAAAACTTCT TCTTAATTTC TTTGTTTTTT
     2881 AGCTTCTTTT AAGTCACCTC TAACAATGAA ATTGTGTAGA TTCAAAAATA GAATTAATTC
     2941 GTAATAAAAA GTCGAAAAAA ATTGTGCTCC CTCCCCCCAT TAATAATAAT TCTATCCCAA
     3001 AATCTACACA ATGTTCTGTG TACACTTCTT ATGTTTTTTT TACTTCTGAT AAATTTTTTT
     3061 TGAAACATCA TAGAAAAAAC CGCACACAAA ATACCTTATC ATATGTTACG TTTCAGTTTA
     3121 TGACCGCAAT TTTTATTTCT TCGCACGTCT GGGCCTCTCA TGACGTCAAA TCATGCTCAT
     3181 CGTGAAAAAG TTTTGGAGTA TTTTTGGAAT TTTTCAATCA AGTGAAAGTT TATGAAATTA
     3241 ATTTTCCTGC TTTTGCTTTT TGGGGGTTTC CCCTATTGTT TGTCAAGAGT TTCGAGGACG
     3301 GCGTTTTTCT TGCTAAAATC ACAAGTATTG ATGAGCACGA TGCAAGAAAG ATCGGAAGAA
     3361 GGTTTGGGTT TGAGGCTCAG TGGAAGGTGA GTAGAAGTTG ATAATTTGAA AGTGGAGTAG
     3421 TGTCTATGGG GTTTTTGCCT TAAATGACAG AATACATTCC CAATATACCA AACATAACTG
     3481 TTTCCTACTA GTCGGCCGTA CGGGCCCTTT CGTCTCGCGC GTTTCGGTGA TGACGGTGAA
     3541 AACCTCTGAC ACATGCAGCT CCCGGAGACG GTCACAGCTT GTCTGTAAGC GGATGCCGGG
     3601 AGCAGACAAG CCCGTCAGGG CGCGTCAGCG GGTGTTGGCG GGTGTCGGGG CTGGCTTAAC
     3661 TATGCGGCAT CAGAGCAGAT TGTACTGAGA GTGCACCATA TGCGGTGTGA AATACCGCAC
     3721 AGATGCGTAA GGAGAAAATA CCGCATCAGG CGGCCTTAAG GGCCTCGTGA TACGCCTATT
     3781 TTTATAGGTT AATGTCATGA TAATAATGGT TTCTTAGACG TCAGGTGGCA CTTTTCGGGG
     3841 AAATGTGCGC GGAACCCCTA TTTGTTTATT TTTCTAAATA CATTCAAATA TGTATCCGCT
     3901 CATGAGACAA TAACCCTGAT AAATGCTTCA ATAATATTGA AAAAGGAAGA GTATGAGTAT
     3961 TCAACATTTC CGTGTCGCCC TTATTCCCTT TTTTGCGGCA TTTTGCCTTC CTGTTTTTGC
     4021 TCACCCAGAA ACGCTGGTGA AAGTAAAAGA TGCTGAAGAT CAGTTGGGTG CACGAGTGGG
     4081 TTACATCGAA CTGGATCTCA ACAGCGGTAA GATCCTTGAG AGTTTTCGCC CCGAAGAACG
     4141 TTTTCCAATG ATGAGCACTT TTAAAGTTCT GCTATGTGGC GCGGTATTAT CCCGTATTGA
     4201 CGCCGGGCAA GAGCAACTCG GTCGCCGCAT ACACTATTCT CAGAATGACT TGGTTGAGTA
     4261 CTCACCAGTC ACAGAAAAGC ATCTTACGGA TGGCATGACA GTAAGAGAAT TATGCAGTGC
     4321 TGCCATAACC ATGAGTGATA ACACTGCGGC CAACTTACTT CTGACAACGA TCGGAGGACC
     4381 GAAGGAGCTA ACCGCTTTTT TGCACAACAT GGGGGATCAT GTAACTCGCC TTGATCGTTG
     4441 GGAACCGGAG CTGAATGAAG CCATACCAAA CGACGAGCGT GACACCACGA TGCCTGTAGC
     4501 AATGGCAACA ACGTTGCGCA AACTATTAAC TGGCGAACTA CTTACTCTAG CTTCCCGGCA
     4561 ACAATTAATA GACTGGATGG AGGCGGATAA AGTTGCAGGA CCACTTCTGC GCTCGGCCCT
     4621 TCCGGCTGGC TGGTTTATTG CTGATAAATC TGGAGCCGGT GAGCGTGGGT CTCGCGGTAT
     4681 CATTGCAGCA CTGGGGCCAG ATGGTAAGCC CTCCCGTATC GTAGTTATCT ACACGACGGG
     4741 GAGTCAGGCA ACTATGGATG AACGAAATAG ACAGATCGCT GAGATAGGTG CCTCACTGAT
     4801 TAAGCATTGG TAACTGTCAG ACCAAGTTTA CTCATATATA CTTTAGATTG ATTTAAAACT
     4861 TCATTTTTAA TTTAAAAGGA TCTAGGTGAA GATCCTTTTT GATAATCTCA TGACCAAAAT
     4921 CCCTTAACGT GAGTTTTCGT TCCACTGAGC GTCAGACCCC GTAGAAAAGA TCAAAGGATC
     4981 TTCTTGAGAT CCTTTTTTTC TGCGCGTAAT CTGCTGCTTG CAAACAAAAA AACCACCGCT
     5041 ACCAGCGGTG GTTTGTTTGC CGGATCAAGA GCTACCAACT CTTTTTCCGA AGGTAACTGG
     5101 CTTCAGCAGA GCGCAGATAC CAAATACTGT CCTTCTAGTG TAGCCGTAGT TAGGCCACCA
     5161 CTTCAAGAAC TCTGTAGCAC CGCCTACATA CCTCGCTCTG CTAATCCTGT TACCAGTGGC
     5221 TGCTGCCAGT GGCGATAAGT CGTGTCTTAC CGGGTTGGAC TCAAGACGAT AGTTACCGGA
     5281 TAAGGCGCAG CGGTCGGGCT GAACGGGGGG TTCGTGCACA CAGCCCAGCT TGGAGCGAAC
     5341 GACCTACACC GAACTGAGAT ACCTACAGCG TGAGCATTGA GAAAGCGCCA CGCTTCCCGA
     5401 AGGGAGAAAG GCGGACAGGT ATCCGGTAAG CGGCAGGGTC GGAACAGGAG AGCGCACGAG
     5461 GGAGCTTCCA GGGGGAAACG CCTGGTATCT TTATAGTCCT GTCGGGTTTC GCCACCTCTG
     5521 ACTTGAGCGT CGATTTTTGT GATGCTCGTC AGGGGGGCGG AGCCTATGGA AAAACGCCAG
     5581 CAACGCGGCC TTTTTACGGT TCCTGGCCTT TTGCTGGCCT TTTGCTCACA TGTTCTTTCC
     5641 TGCGTTATCC CCTGATTCTG TGGATAACCG TATTACCGCC TTTGAGTGAG CTGATACCGC
     5701 TCGCCGCAGC CGAACGACCG AGCGCAGCGA GTCAGTGAGC GAGGAAGCGG AAGAGCGCCC
     5761 AATACGCAAA CCGCCTCTCC CCGCGCGTTG GCCGATTCAT TAATGCAGCT GGCACGACAG
     5821 GTTTCCCGAC TGGAAAGCGG GCAGTGAGCG CAACGCAATT AATGTGAGTT AGCTCACTCA
     5881 TTAGGCACCC CAGGCTTTAC ACTTTATGCT TCCGGCTCGT ATGTTGTGTG GAATTGTGAG
     5941 CGGATAACAA TTTCACACAG GAAACAGCTA TGACCATGAT TACGCCAAGC Tgtaagttta
     6001 aacatgatct tactaactaa ctattctcat ttaaattttc agAGCTTAAA AATGGCTGAA
     6061 ATCACTCACA ACGATGGATA CGCTAACAAC TTGGAAATGA AAT 
//
