# Supplementary material for: Roles of the ClC chloride channel CLH-1 in food-associated salt chemotaxis behavior of C. elegans
Source: eLife. 2021 Jan 25;10:e55701. doi: 10.7554/eLife.55701 (PMC7834019; doi:10.7554/eLife.55701)
Supplement: Supplementary file 4. [file elife-55701-supp4.zip › Plasmid constructions/pG-rimb-1p-clh-1cDNA(wt).ape]

LOCUS       pG_H20p_clh_1cDN        8747 bp ds-DNA     circular     15-FEB-2020
DEFINITION  .
ACCESSION   
VERSION     
SOURCE      .
  ORGANISM  .
COMMENT      
COMMENT     ApEinfo:methylated:1
FEATURES             Location/Qualifiers
     misc_feature    2747..2803
                     /label=exon2
                     /ApEinfo_fwdcolor=#ff7400
                     /ApEinfo_revcolor=green
                     /ApEinfo_graphicformat=arrow_data {{0 1 2 0 0 -1} {} 0}
                     width 5 offset 0
     misc_feature    5040..5223
                     /label=exon16
                     /ApEinfo_fwdcolor=#ff8400
                     /ApEinfo_revcolor=green
                     /ApEinfo_graphicformat=arrow_data {{0 1 2 0 0 -1} {} 0}
                     width 5 offset 0
     misc_feature    5422..6128
                     /label=unc54-3-UTR
                     /ApEinfo_fwdcolor=#008080
                     /ApEinfo_revcolor=#008080
                     /ApEinfo_graphicformat=arrow_data {{0 1 2 0 0 -1} {} 0}
                     width 5 offset 0
     misc_recomb     complement(2530..2536)
                     /label=attB2
                     /ApEinfo_fwdcolor=#dda0dd
                     /ApEinfo_revcolor=#dda0dd
                     /ApEinfo_graphicformat=arrow_data {{0 1 2 0 0 -1} {} 0}
                     width 5 offset 0
     misc_feature    2953..3072
                     /label=exon4
                     /ApEinfo_fwdcolor=#ff7a00
                     /ApEinfo_revcolor=green
                     /ApEinfo_graphicformat=arrow_data {{0 1 2 0 0 -1} {} 0}
                     width 5 offset 0
     misc_recomb     10..16
                     /label=attB1
                     /ApEinfo_fwdcolor=#dda0dd
                     /ApEinfo_revcolor=#dda0dd
                     /ApEinfo_graphicformat=arrow_data {{0 1 2 0 0 -1} {} 0}
                     width 5 offset 0
     misc_recomb     complement(2530..2536)
                     /label=attR2
                     /ApEinfo_fwdcolor=plum
                     /ApEinfo_revcolor=plum
                     /ApEinfo_graphicformat=arrow_data {{0 1 2 0 0 -1} {} 0}
                     width 5 offset 0
     misc_recomb     10..16
                     /label=attR1
                     /ApEinfo_fwdcolor=plum
                     /ApEinfo_revcolor=plum
                     /ApEinfo_graphicformat=arrow_data {{0 1 2 0 0 -1} {} 0}
                     width 5 offset 0
     misc_feature    2556..2597
                     /label=synthetic intron
                     /ApEinfo_fwdcolor=#ff80ff
                     /ApEinfo_revcolor=green
                     /ApEinfo_graphicformat=arrow_data {{0 1 2 0 0 -1} {} 0}
                     width 5 offset 0
     misc_feature    join(2609..2611,5340..5377)
                     /label=MCS II
                     /ApEinfo_fwdcolor=#a9ff8f
                     /ApEinfo_revcolor=green
                     /ApEinfo_graphicformat=arrow_data {{0 1 2 0 0 -1} {} 0}
                     width 5 offset 0
     misc_feature    5346..5348
                     /label=ATG in MCSII
                     /ApEinfo_fwdcolor=cyan
                     /ApEinfo_revcolor=green
                     /ApEinfo_graphicformat=arrow_data {{0 1 2 0 0 -1} {} 0}
                     width 5 offset 0
     misc_feature    2542..2560
                     /label=pPDSeq1
                     /ApEinfo_fwdcolor=#00ffff
                     /ApEinfo_revcolor=green
                     /ApEinfo_graphicformat=arrow_data {{0 1 2 0 0 -1} {} 0}
                     width 5 offset 0
     misc_feature    3719..3820
                     /label=exon9
                     /ApEinfo_fwdcolor=#fff300
                     /ApEinfo_revcolor=green
                     /ApEinfo_graphicformat=arrow_data {{0 1 2 0 0 -1} {} 0}
                     width 5 offset 0
     misc_feature    complement(5449..5468)
                     /label=pDEST-3'UTR-R
                     /ApEinfo_fwdcolor=cyan
                     /ApEinfo_revcolor=green
                     /ApEinfo_graphicformat=arrow_data {{0 1 2 0 0 -1} {} 0}
                     width 5 offset 0
     misc_feature    complement(6120..6141)
                     /label=unc-54UTRspe1'
                     /ApEinfo_fwdcolor=cyan
                     /ApEinfo_revcolor=green
                     /ApEinfo_graphicformat=arrow_data {{0 1 2 0 0 -1} {} 0}
                     width 5 offset 0
     primer_bind     8602..8622
                     /label=M13-rev
                     /ApEinfo_fwdcolor=cyan
                     /ApEinfo_revcolor=green
                     /ApEinfo_graphicformat=arrow_data {{0 1 2 0 0 -1} {} 0}
                     width 5 offset 0
     rep_origin      7552..8234
                     /label=ColE1 origin
                     /ApEinfo_fwdcolor=gray50
                     /ApEinfo_revcolor=gray50
                     /ApEinfo_graphicformat=arrow_data {{0 1 2 0 0 -1} {} 0}
                     width 5 offset 0
     misc_feature    4869..4931
                     /label=exon14
                     /ApEinfo_fwdcolor=#ff8100
                     /ApEinfo_revcolor=green
                     /ApEinfo_graphicformat=arrow_data {{0 1 2 0 0 -1} {} 0}
                     width 5 offset 0
     misc_binding    8574..8596
                     /label=LacO
                     /ApEinfo_fwdcolor=#6495ed
                     /ApEinfo_revcolor=#6495ed
                     /ApEinfo_graphicformat=arrow_data {{0 1 2 0 0 -1} {} 0}
                     width 5 offset 0
     CDS             6795..7454
                     /label=AmpR
                     /ApEinfo_fwdcolor=yellow
                     /ApEinfo_revcolor=yellow
                     /ApEinfo_graphicformat=arrow_data {{0 1 2 0 0 -1} {} 0}
                     width 5 offset 0
     misc_feature    3055..3055
                     /label=pe577 T->C
                     /ApEinfo_fwdcolor=#ff0000
                     /ApEinfo_revcolor=green
                     /ApEinfo_graphicformat=arrow_data {{0 1 2 0 0 -1} {} 0}
                     width 5 offset 0
     misc_feature    2619..2746
                     /label=exon1
                     /ApEinfo_fwdcolor=#fff300
                     /ApEinfo_revcolor=green
                     /ApEinfo_graphicformat=arrow_data {{0 1 2 0 0 -1} {} 0}
                     width 5 offset 0
     misc_feature    4932..5039
                     /label=exon15
                     /ApEinfo_fwdcolor=#fff803
                     /ApEinfo_revcolor=green
                     /ApEinfo_graphicformat=arrow_data {{0 1 2 0 0 -1} {} 0}
                     width 5 offset 0
     misc_feature    2804..2952
                     /label=exon3
                     /ApEinfo_fwdcolor=#fffe00
                     /ApEinfo_revcolor=green
                     /ApEinfo_graphicformat=arrow_data {{0 1 2 0 0 -1} {} 0}
                     width 5 offset 0
     misc_feature    5224..5339
                     /label=exon17
                     /ApEinfo_fwdcolor=#fff100
                     /ApEinfo_revcolor=green
                     /ApEinfo_graphicformat=arrow_data {{0 1 2 0 0 -1} {} 0}
                     width 5 offset 0
     misc_feature    3073..3204
                     /label=exon5
                     /ApEinfo_fwdcolor=#ffec00
                     /ApEinfo_revcolor=green
                     /ApEinfo_graphicformat=arrow_data {{0 1 2 0 0 -1} {} 0}
                     width 5 offset 0
     misc_feature    3205..3338
                     /label=exon6
                     /ApEinfo_fwdcolor=#ff8400
                     /ApEinfo_revcolor=green
                     /ApEinfo_graphicformat=arrow_data {{0 1 2 0 0 -1} {} 0}
                     width 5 offset 0
     misc_feature    complement(5320..5339)
                     /label=cr1
                     /ApEinfo_fwdcolor=cyan
                     /ApEinfo_revcolor=green
                     /ApEinfo_graphicformat=arrow_data {{0 1 2 0 0 -1} {} 0}
                     width 5 offset 0
     misc_feature    3339..3501
                     /label=exon7
                     /ApEinfo_fwdcolor=#fffa00
                     /ApEinfo_revcolor=green
                     /ApEinfo_graphicformat=arrow_data {{0 1 2 0 0 -1} {} 0}
                     width 5 offset 0
     misc_feature    3502..3718
                     /label=exon8
                     /ApEinfo_fwdcolor=#ff8600
                     /ApEinfo_revcolor=green
                     /ApEinfo_graphicformat=arrow_data {{0 1 2 0 0 -1} {} 0}
                     width 5 offset 0
     misc_feature    2619..2638
                     /label=cf1
                     /ApEinfo_fwdcolor=#00ffff
                     /ApEinfo_revcolor=green
                     /ApEinfo_graphicformat=arrow_data {{0 1 2 0 0 -1} {} 0}
                     width 5 offset 0
     misc_feature    3821..4459
                     /label=exon10
                     /ApEinfo_fwdcolor=#ff8100
                     /ApEinfo_revcolor=green
                     /ApEinfo_graphicformat=arrow_data {{0 1 2 0 0 -1} {} 0}
                     width 5 offset 0
     misc_feature    4460..4696
                     /label=exon11
                     /ApEinfo_fwdcolor=#fffb00
                     /ApEinfo_revcolor=green
                     /ApEinfo_graphicformat=arrow_data {{0 1 2 0 0 -1} {} 0}
                     width 5 offset 0
     misc_feature    4697..4741
                     /label=exon12
                     /ApEinfo_fwdcolor=#ff7a00
                     /ApEinfo_revcolor=green
                     /ApEinfo_graphicformat=arrow_data {{0 1 2 0 0 -1} {} 0}
                     width 5 offset 0
     misc_feature    4742..4868
                     /label=exon13
                     /ApEinfo_fwdcolor=#ffec00
                     /ApEinfo_revcolor=green
                     /ApEinfo_graphicformat=arrow_data {{0 1 2 0 0 -1} {} 0}
                     width 5 offset 0
     misc_feature    2619..2638
                     /label=cf1(1)
                     /ApEinfo_label=cf1
                     /ApEinfo_fwdcolor=#00ffff
                     /ApEinfo_revcolor=green
                     /ApEinfo_graphicformat=arrow_data {{0 1 2 0 0 -1} {} 0}
                     width 5 offset 0
     misc_feature    complement(2664..2683)
                     /label=cr3
                     /ApEinfo_fwdcolor=cyan
                     /ApEinfo_revcolor=green
                     /ApEinfo_graphicformat=arrow_data {{0 1 2 0 0 -1} {} 0}
                     width 5 offset 0
     misc_feature    3074..3094
                     /label=f3
                     /ApEinfo_fwdcolor=#00ffff
                     /ApEinfo_revcolor=green
                     /ApEinfo_graphicformat=arrow_data {{0 1 2 0 0 -1} {} 0}
                     width 5 offset 0
     misc_feature    3681..3700
                     /label=f5
                     /ApEinfo_fwdcolor=cyan
                     /ApEinfo_revcolor=green
                     /ApEinfo_graphicformat=arrow_data {{0 1 2 0 0 -1} {} 0}
                     width 5 offset 0
     misc_feature    4232..4251
                     /label=f7
                     /ApEinfo_fwdcolor=#00ffff
                     /ApEinfo_revcolor=green
                     /ApEinfo_graphicformat=arrow_data {{0 1 2 0 0 -1} {} 0}
                     width 5 offset 0
     misc_feature    4650..4669
                     /label=cf3
                     /ApEinfo_fwdcolor=#00ffff
                     /ApEinfo_revcolor=green
                     /ApEinfo_graphicformat=arrow_data {{0 1 2 0 0 -1} {} 0}
                     width 5 offset 0
     misc_feature    5001..5020
                     /label=f10
                     /ApEinfo_fwdcolor=#00ffff
                     /ApEinfo_revcolor=green
                     /ApEinfo_graphicformat=arrow_data {{0 1 2 0 0 -1} {} 0}
                     width 5 offset 0
     misc_feature    3475..3497
                     /label=geno-f
                     /ApEinfo_fwdcolor=#00ffff
                     /ApEinfo_revcolor=green
                     /ApEinfo_graphicformat=arrow_data {{0 1 2 0 0 -1} {} 0}
                     width 5 offset 0
     misc_feature    complement(3562..3581)
                     /label=geno-r
                     /ApEinfo_fwdcolor=cyan
                     /ApEinfo_revcolor=green
                     /ApEinfo_graphicformat=arrow_data {{0 1 2 0 0 -1} {} 0}
                     width 5 offset 0
     misc_feature    3497..3497
                     /label=pe572 G->A
                     /ApEinfo_fwdcolor=#ff0600
                     /ApEinfo_revcolor=green
                     /ApEinfo_graphicformat=arrow_data {{0 1 2 0 0 -1} {} 0}
                     width 5 offset 0
     misc_feature    4742..4753
                     /label=nothing beta
                     /ApEinfo_fwdcolor=#8000ff
                     /ApEinfo_revcolor=#8000ff
                     /ApEinfo_graphicformat=arrow_data {{0 1 2 0 0 -1} {} 0}
                     width 5 offset 0
     misc_recomb     complement(2516..2529)
                     /label=attB2(1)
                     /ApEinfo_label=attB2
                     /ApEinfo_fwdcolor=#dda0dd
                     /ApEinfo_revcolor=#dda0dd
                     /ApEinfo_graphicformat=arrow_data {{0 1 2 0 0 -1} {} 0}
                     width 5 offset 0
     misc_recomb     17..30
                     /label=attB1(1)
                     /ApEinfo_label=attB1
                     /ApEinfo_fwdcolor=#dda0dd
                     /ApEinfo_revcolor=#dda0dd
                     /ApEinfo_graphicformat=arrow_data {{0 1 2 0 0 -1} {} 0}
                     width 5 offset 0
     misc_recomb     complement(2516..2529)
                     /label=AttL2
                     /ApEinfo_fwdcolor=plum
                     /ApEinfo_revcolor=plum
                     /ApEinfo_graphicformat=arrow_data {{0 1 2 0 0 -1} {} 0}
                     width 5 offset 0
     misc_recomb     17..30
                     /label=AttL1
                     /ApEinfo_fwdcolor=plum
                     /ApEinfo_revcolor=plum
                     /ApEinfo_graphicformat=arrow_data {{0 1 2 0 0 -1} {} 0}
                     width 5 offset 0
     misc_feature    complement(2523..2529)
                     /label=Gateway Recomb2
                     /ApEinfo_fwdcolor=#ff0000
                     /ApEinfo_revcolor=#ff0000
                     /ApEinfo_graphicformat=arrow_data {{0 1 2 0 0 -1} {} 0}
                     width 5 offset 0
     misc_feature    17..23
                     /label=Gateway recomb1
                     /ApEinfo_fwdcolor=#ff0000
                     /ApEinfo_revcolor=#ff0000
                     /ApEinfo_graphicformat=arrow_data {{0 1 2 0 0 -1} {} 0}
                     width 5 offset 0
     misc_feature    35..2509
                     /label=rimb-1 upstream
                     /ApEinfo_fwdcolor=cyan
                     /ApEinfo_revcolor=green
                     /ApEinfo_graphicformat=arrow_data {{0 1 2 0 0 -1} {} 0}
                     width 5 offset 0
ORIGIN
        1 AAGCTATCAC AAGTTTGTAC AAAAAAGCAG GCTTCTCCTT GAAGCTCATC CAGACGTCGC
       61 TGTCCTCCTC CTCCTCGTCC CCGGGGCGCT GTGTGTGTGT GTGTGTGCTC CGTGAGCATG
      121 TAGCAGCTTC AGCCCATTTA AAGGCGCACA CTCTCTGCAT CTCTGCGTGT CTCGACACTC
      181 GTTTTTTCTC TTCTTTTCTG CTGCACACAC ACACACACAC ACACACACGC TCATGCCAGA
      241 GCACTTCTTG CTCCGGGGGG CTCCGCGCGG AGCCGAGGAG GACCTCCTCC TCCTTTTTCT
      301 TCTTCGCTTT TTAGTTCTTC TTGCCTCGGT CTCGCCCCTT GTTTTGCTCT CCATGTAGTA
      361 TATACATCTG GGTGTGTGTG TGTGTGTGCA CCTTTGGAGC ATTTTTTGAA CTTTTCCAGA
      421 ACTTTGGAGC AACATTTTCA GCTTGTTCAG TGCACTTTTT AGGCTGAAAA TCCTATTTTT
      481 AGGTTTTCGA AAGTTTTTTT GGAGCATTTT TCGTGCAATT TAGGTGCAAA ATTAAAAAAA
      541 AGGGTTTTGT AGTGAATTAA AATTTTTTTG AAACTTTCGC CTTTTTAAAA AAATGTTTCT
      601 AATATCTTTA AAAATTGGAA TATTTTGGAA AACAATTTGT TTTCAATTGG CAATTTATTA
      661 ATTCTGAGCT TCTGAGCGTA AATTTTTTTT TATTTTGGAG CAATTCTGAG ATGTCTTAGT
      721 GCATTTTTCG GGCATACATA AAAAAAAATT TATCTTAATA ATAAAAACCT TAAATTTAGG
      781 CTTCACCGTC TGGAAATTCA ATTTTTTCAG CTGAAAAACT TTCAAAAAAA AAAAAATTAA
      841 ATTTTCACAT TTATTTTCTC TGGAATTTTG GAGCAATTTC AAAGCTGTCT TAGTGCATTT
      901 TTAGTACACA AATATTTTTT CATTTTTCTT AAATTTTAAT AATCTAAGCT TAAATAAAGG
      961 CTTCACCGTC TGAAAATGCA ACTTTTTTCA GATGAAATAT TAAAAAAAAA AACCTCTTTT
     1021 ATTAATTTTG TGCTCCAAAC TTTCCCACGG TACGCAAATC ATGTAATATG TACTTTTAAA
     1081 CATTATTTTT CCAATCAAAA ATATCCAACA GCTTTTCCTT ACAATTTGAA AATTTTTATT
     1141 AAAATTTCAA AAAAATTTTT TTTTTTTTTT AATTTCGAAT TTTTTTAAAC TTGTTGTAAC
     1201 TTTTTTCCCT GTCGGCGCCA ATTAACAAAA TACGTAGAAT TTTGCGCTTA TTGTTTTGTT
     1261 AGTTAACAAA TTTTTGACAA CTTTCTTATC AGCTGAGATT TAGGTGTTTC AGTTCGCAAT
     1321 CTGCGTCTCT CCTTGCTCTC CTCTATTTTA AAACCCCCAT AACTTTGTTC TTGTGAGAGT
     1381 TATCAAAAAA TTGTCAACTA ACAAAATATA GAGCACAAAA ATATGCACAT TTTGTATGTT
     1441 GACAATTTTT TGATACCTTT TTTAGTTTTC GAGATATCTT AGTTTTAGTT TAGCTGTACC
     1501 TTTTTCTGGC AAAAAACTTC CAAATTTCGG CAATTTTTCG GCAAATTTCC CGGCAAATTT
     1561 CGCCAAGTAC ATCGGGCTCT CAGACAAGTG GTCTGTGAGT GGAAGTCGAT AAAAGTAGTT
     1621 TACGTGCTCT CCGTCCCCCC GCTTCTTCTC CGTCTCTGCT TCTATTTCTC CATTGACTAG
     1681 TCCCACTACT TTTTACGGGG CGGAGGGCTC TCTTGCACTC CAGCTTCTTC TCTTTTTGTG
     1741 CTCTTTTTTG CCCGTATGTG GGTGCTCATT TATTTTTCTT TGGTTTTAAA ATAAATTCGG
     1801 TTTATTAGGC TACTCGTAAA AATGAAGAAA AAACTTCAAA TTCAAACGAC ATTAAAAAAA
     1861 AATTTAATAA AAATTTTTTG AATTGCTCAA AAGCCCCACC TATATATATA TATAGCTCCG
     1921 CCTACTTCTC GCACAGACCC CGCCCACTTT TTGACTCCGC CCCCTTATTG GCAAAAGTTC
     1981 TTGAAAAAAA TAAAAATAAA AATTCAAATT GAAACAATTT TTTTTTAATG AAGTAGTTTT
     2041 TTTCTAAATT GATGGAAAAT TTCTAAACAG TTTACAAGCA CCGCCCACTT TTTGACTCCG
     2101 CCCCTTTGTT GGAAAAATTC TTGTAAAAAA AAATAAAAAA TAAAAGCTTC TCTTTCAAAC
     2161 GATTTTTAGT TGGTTTTTGT ATGAAAAGTT TTTTTCCTAA AATAGAAATG TCTGAATAAT
     2221 TTGCAACCTC CGCCCTTTTC TTACCCAGAC CTCCGCCCCT TTATTGACTA ATTTTTTTTG
     2281 GTCCATTTAC CTGAAGTTCA AAAAAAAAAT TTACAGTTTC ATAGAGTAAT AATTTTTCAA
     2341 AAATCTCTTT TTCCAATGTT TAATGTGTCA TTATAAACCC GCCCAGTTTT AAGCTCCGCC
     2401 CATTTAGGCC CCGCCCATTT ATGACCCAAA TATTTTTTTC TCTATTCACC CGTGGATTTC
     2461 CCTCCAACAA GTTACCCCAA AAATAAAAAT AAAAATTCCT GCAGGCGCCC ACACCCAGCT
     2521 TTCTTGTACA AAGTGGTGAT CCAAAGGACC CAAAGGTATG TTTCGAATGA TACTAACATA
     2581 ACATAGAACA TTTTCAGGAG GACCCTTGGC TagcCAGGAT GGAAGACGCC GTCGTCGTCG
     2641 ACGAGGAGCA CCGACGACGT GGCGAAGACA CTCAATCGTC GGGCCAGTCG AGCCTTCCAT
     2701 CGGACATTGT GCAGTTCACT GCGAGACCCC ACATGTTAAT GGAAGATGTT GAATGCAGCC
     2761 CGATTGAGCC GACGGAAAAG GAATGGAATG AATATCGTGA TAGGGTTCAA GAAAATGCGG
     2821 ATCAAATGGA ATTGCTAGGA GATGACGAGT CGAGTGACAC AGAAGATCAG AATGATCTGG
     2881 ATGAAGAGTA CGAGGATTAT TATACTGATT CAAAATCCAC CAGACGGGAA ACAACGAAAG
     2941 AATTTTTGAC GCGTCAATTC CAAAATATTG TGCATTTCTT TGTCGAGGAC TGGTTCATCT
     3001 CGGCCGCACT TGGATTCATC ACGGCAATCT TTTCGATTTT CATCGATATG GGAATTGAGT
     3061 ATCTGATTCA TTTCCGAAAC TTCATGCTAG AGTCTCTGGA GCAATTCAAC AACTACGCGG
     3121 CGTTTTGTGG ATGGGTGTTT TATATTACTG GACTTGTGTA TCTCGCCGCG TTGGTGTGCT
     3181 ATGGATTTGG AAAACAGGCT GTTGGATCCG GAATTCCCGA AGTCAAAGTT ATCATTCACG
     3241 GCTTCCAACT GAAAAATTAT TTATCTGGGA AAACCTTGAT CGCGAAGATG ATTGGACTTA
     3301 CGCTTACTAT TGGATCAGGT CTTCCAGTTG GTAAAGAGGG ACCATTTGTA CATATCGGAG
     3361 CTATTGTCGC CTCACTCCTC AACAAAGTCA CCGCCGCTTG CCAATACAAC GCATTTTTCT
     3421 CCAACGAAGG TCGTGCCATG GAAATGTTGA GCATCGGTTG TGCCGTCGGA ATCGCTTGCA
     3481 CATTCTCGGC GCCTATGGGA GCTGTACTGT ACGGTATCGA GTCAACTTCC AAATATTTTG
     3541 CTGTGAAAAA CTATTGGAGA TCATTCTTTG CCACTACCTG CTCTGCCATG CTTTTCCGTT
     3601 TTGCCATTGC GTTCTTTGTG CCACAACATA TTGCCGGAAC CATTACTGCC TATTATCAAA
     3661 CTTATTTCCC AAATGAGGTG TTTGTTGTCG AGGAATTGCC ATTTTTCATT GGTTTGGGAG
     3721 TTATGACTGG TCTTCTCGGA GCTCTCTTCG TCTATTATCA CCGAAGAATC GCGTTCTTCA
     3781 AACGAAAAAA TCGCATCTTC CAGGCCCTAT TCGGAAAAAG CCCAATCCTG TTCACTGCCT
     3841 GTTGTGCTGC AATTTTCGCC GTTCTCGTCT ACCCCAATGG TTTAGGAAGC TACGTGGCCG
     3901 GAAAATACAC TTTCCGTGAA ACCCTCGTCG ATTTCCTCTC CAACTGTACC CTCTGGAAGC
     3961 AAACGAATGG GTCTGAAGGA TGTCCACCCC ATATGTTGGA GCATTGGTCG GGTCCAGAAG
     4021 GAGATATGAT GCCTATCAAC TCTCTTTTGA TCTACTTCCT TTTCTATTTT ATCATCGTTC
     4081 CAATTTGTAT TACCTTGTAC ATTCCATCAG GAATCTTCGT TCCATGCTTC GTCATTGGTG
     4141 CCTGTGGTGG AAGAATTTTC GGAGAAATTA TATCAATGAT TTGGCCGTAT GGACTCCGTG
     4201 GTCTCGGTCA GCCACAGATC TACCCTGGAC TTTATGCCGT GGTTGGAGCT GCGTCATTCA
     4261 CCGGATCCGT CACTCACTCC TTGTCCATTG CTCTAATCGT TTGTGAAACA ACTGGACAGC
     4321 TGTGTGCTCT GCTACCTGTG CTCATTGCCC TTATGATCTC AAATGCTATC TGTGCTTTCC
     4381 TGCAACCTTC CATTTATGAT TCTATTATTA AGATTAATGG ATACCCATAC CTTGCAGATT
     4441 TGCCTCCATC TCGTATGAGT GTGCATCAAA TGAAAGTCGA ACGTATCATG GTCAAGGACA
     4501 TCTTCTACAT CACCCGCGAG ACCACCTACC GTGAGCTCCG CGAGATGCTC CTCGAGAGTC
     4561 CAACCCTTCG CTCCTACCCA TTTGTCACCG ATTCCCGCTC GATGACACTT CTCGGCTCCG
     4621 TCGCCCGCAA GTATCTTCTG TACCTTATTC AACGTAAACT CGGACCCGAG CCAGAGCTCT
     4681 TCGGACATCG TAGAAGAAGT CGCACGGCAT CGGAAATCTT CAGCACGATC AACAATCTAA
     4741 GAAAGTATTC TAGACGTGGC TCGCTCGCTG CGAATGGTGC TCACATGTCG TCTGGAAATG
     4801 CGTTGATGAC TGACAGGAAT ATCTCCGGAA ACACTCTTCT TCCACAATCT CCACTTCATG
     4861 AAGATCAGGG AGATCGCAGT CCATTGGCCC CACTTCTGTA CGCTCAGACT AATCAACACG
     4921 AGCCGATTGT GCACTCTTTG GCAAAGAGAG CTGAAATTCT ATCAAAGAAA TTGGACATGG
     4981 AAGAAGTGGC AATCGATCCG GCACCGTTCC AGTTGGTTAG AGGCACCTCT CTTTACAAGG
     5041 TCCACACCCT GTTCTCCCTT CTTGCTCTCA ACCATGCCTA TGTTACTGAA AAAGGTCGTC
     5101 TTTGTGGTGT AGTTGCCGTG AAGGAACTTC GTGAGGCGCT CAGTAACATC TACAGTAGAG
     5161 GAGCTGTCGT CCCGAAACAG AGAATCCGAA CATCCACATT CCGACTCAAT CCAGAACAAG
     5221 ATCTTGACCG TGAGCTCCAA AACGGCCATA CAGCGGAGCC AAACGGCGCC CCAATCAGAC
     5281 AACCACGTGT CACAATCGAT GTTCCTGAAA ACGCAAAGAC GGATGACGAA ACCCGCTAAG
     5341 GTACCATGGT ATTGATATCT GAGCTCCGCA TCGGCCGCTG TCATCAGATC GCCATCTCGC
     5401 GCCCGTGCCT CTGACTTCTA AGTCCAATTA CTCTTCAACA TCCCTACATG CTCTTTCTCC
     5461 CTGTGCTCCC ACCCCCTATT TTTGTTATTA TCAAAAAAAC TTCTTCTTAA TTTCTTTGTT
     5521 TTTTAGCTTC TTTTAAGTCA CCTCTAACAA TGAAATTGTG TAGATTCAAA AATAGAATTA
     5581 ATTCGTAATA AAAAGTCGAA AAAAATTGTG CTCCCTCCCC CCATTAATAA TAATTCTATC
     5641 CCAAAATCTA CACAATGTTC TGTGTACACT TCTTATGTTT TTTTTACTTC TGATAAATTT
     5701 TTTTTGAAAC ATCATAGAAA AAACCGCACA CAAAATACCT TATCATATGT TACGTTTCAG
     5761 TTTATGACCG CAATTTTTAT TTCTTCGCAC GTCTGGGCCT CTCATGACGT CAAATCATGC
     5821 TCATCGTGAA AAAGTTTTGG AGTATTTTTG GAATTTTTCA ATCAAGTGAA AGTTTATGAA
     5881 ATTAATTTTC CTGCTTTTGC TTTTTGGGGG TTTCCCCTAT TGTTTGTCAA GAGTTTCGAG
     5941 GACGGCGTTT TTCTTGCTAA AATCACAAGT ATTGATGAGC ACGATGCAAG AAAGATCGGA
     6001 AGAAGGTTTG GGTTTGAGGC TCAGTGGAAG GTGAGTAGAA GTTGATAATT TGAAAGTGGA
     6061 GTAGTGTCTA TGGGGTTTTT GCCTTAAATG ACAGAATACA TTCCCAATAT ACCAAACATA
     6121 ACTGTTTCCT ACTAGTCGGC CGTACGGGCC CTTTCGTCTC GCGCGTTTCG GTGATGACGG
     6181 TGAAAACCTC TGACACATGC AGCTCCCGGA GACGGTCACA GCTTGTCTGT AAGCGGATGC
     6241 CGGGAGCAGA CAAGCCCGTC AGGGCGCGTC AGCGGGTGTT GGCGGGTGTC GGGGCTGGCT
     6301 TAACTATGCG GCATCAGAGC AGATTGTACT GAGAGTGCAC CATATGCGGT GTGAAATACC
     6361 GCACAGATGC GTAAGGAGAA AATACCGCAT CAGGCGGCCT TAAGGGCCTC GTGATACGCC
     6421 TATTTTTATA GGTTAATGTC ATGATAATAA TGGTTTCTTA GACGTCAGGT GGCACTTTTC
     6481 GGGGAAATGT GCGCGGAACC CCTATTTGTT TATTTTTCTA AATACATTCA AATATGTATC
     6541 CGCTCATGAG ACAATAACCC TGATAAATGC TTCAATAATA TTGAAAAAGG AAGAGTATGA
     6601 GTATTCAACA TTTCCGTGTC GCCCTTATTC CCTTTTTTGC GGCATTTTGC CTTCCTGTTT
     6661 TTGCTCACCC AGAAACGCTG GTGAAAGTAA AAGATGCTGA AGATCAGTTG GGTGCACGAG
     6721 TGGGTTACAT CGAACTGGAT CTCAACAGCG GTAAGATCCT TGAGAGTTTT CGCCCCGAAG
     6781 AACGTTTTCC AATGATGAGC ACTTTTAAAG TTCTGCTATG TGGCGCGGTA TTATCCCGTA
     6841 TTGACGCCGG GCAAGAGCAA CTCGGTCGCC GCATACACTA TTCTCAGAAT GACTTGGTTG
     6901 AGTACTCACC AGTCACAGAA AAGCATCTTA CGGATGGCAT GACAGTAAGA GAATTATGCA
     6961 GTGCTGCCAT AACCATGAGT GATAACACTG CGGCCAACTT ACTTCTGACA ACGATCGGAG
     7021 GACCGAAGGA GCTAACCGCT TTTTTGCACA ACATGGGGGA TCATGTAACT CGCCTTGATC
     7081 GTTGGGAACC GGAGCTGAAT GAAGCCATAC CAAACGACGA GCGTGACACC ACGATGCCTG
     7141 TAGCAATGGC AACAACGTTG CGCAAACTAT TAACTGGCGA ACTACTTACT CTAGCTTCCC
     7201 GGCAACAATT AATAGACTGG ATGGAGGCGG ATAAAGTTGC AGGACCACTT CTGCGCTCGG
     7261 CCCTTCCGGC TGGCTGGTTT ATTGCTGATA AATCTGGAGC CGGTGAGCGT GGGTCTCGCG
     7321 GTATCATTGC AGCACTGGGG CCAGATGGTA AGCCCTCCCG TATCGTAGTT ATCTACACGA
     7381 CGGGGAGTCA GGCAACTATG GATGAACGAA ATAGACAGAT CGCTGAGATA GGTGCCTCAC
     7441 TGATTAAGCA TTGGTAACTG TCAGACCAAG TTTACTCATA TATACTTTAG ATTGATTTAA
     7501 AACTTCATTT TTAATTTAAA AGGATCTAGG TGAAGATCCT TTTTGATAAT CTCATGACCA
     7561 AAATCCCTTA ACGTGAGTTT TCGTTCCACT GAGCGTCAGA CCCCGTAGAA AAGATCAAAG
     7621 GATCTTCTTG AGATCCTTTT TTTCTGCGCG TAATCTGCTG CTTGCAAACA AAAAAACCAC
     7681 CGCTACCAGC GGTGGTTTGT TTGCCGGATC AAGAGCTACC AACTCTTTTT CCGAAGGTAA
     7741 CTGGCTTCAG CAGAGCGCAG ATACCAAATA CTGTCCTTCT AGTGTAGCCG TAGTTAGGCC
     7801 ACCACTTCAA GAACTCTGTA GCACCGCCTA CATACCTCGC TCTGCTAATC CTGTTACCAG
     7861 TGGCTGCTGC CAGTGGCGAT AAGTCGTGTC TTACCGGGTT GGACTCAAGA CGATAGTTAC
     7921 CGGATAAGGC GCAGCGGTCG GGCTGAACGG GGGGTTCGTG CACACAGCCC AGCTTGGAGC
     7981 GAACGACCTA CACCGAACTG AGATACCTAC AGCGTGAGCA TTGAGAAAGC GCCACGCTTC
     8041 CCGAAGGGAG AAAGGCGGAC AGGTATCCGG TAAGCGGCAG GGTCGGAACA GGAGAGCGCA
     8101 CGAGGGAGCT TCCAGGGGGA AACGCCTGGT ATCTTTATAG TCCTGTCGGG TTTCGCCACC
     8161 TCTGACTTGA GCGTCGATTT TTGTGATGCT CGTCAGGGGG GCGGAGCCTA TGGAAAAACG
     8221 CCAGCAACGC GGCCTTTTTA CGGTTCCTGG CCTTTTGCTG GCCTTTTGCT CACATGTTCT
     8281 TTCCTGCGTT ATCCCCTGAT TCTGTGGATA ACCGTATTAC CGCCTTTGAG TGAGCTGATA
     8341 CCGCTCGCCG CAGCCGAACG ACCGAGCGCA GCGAGTCAGT GAGCGAGGAA GCGGAAGAGC
     8401 GCCCAATACG CAAACCGCCT CTCCCCGCGC GTTGGCCGAT TCATTAATGC AGCTGGCACG
     8461 ACAGGTTTCC CGACTGGAAA GCGGGCAGTG AGCGCAACGC AATTAATGTG AGTTAGCTCA
     8521 CTCATTAGGC ACCCCAGGCT TTACACTTTA TGCTTCCGGC TCGTATGTTG TGTGGAATTG
     8581 TGAGCGGATA ACAATTTCAC ACAGGAAACA GCTATGACCA TGATTACGCC AAGCTgtaag
     8641 tttaaacatg atcttactaa ctaactattc tcatttaaat tttcagAGCT TAAAAATGGC
     8701 TGAAATCACT CACAACGATG GATACGCTAA CAACTTGGAA ATGAAAT 
//
