# Supplementary material for: Roles of the ClC chloride channel CLH-1 in food-associated salt chemotaxis behavior of C. elegans
Source: eLife. 2021 Jan 25;10:e55701. doi: 10.7554/eLife.55701 (PMC7834019; doi:10.7554/eLife.55701)
Supplement: Supplementary file 4. [file elife-55701-supp4.zip › Plasmid constructions/pG-vap-1p-clh-1cDNA(wt).ape]

LOCUS       pG_vap_1p_clh_1c        8784 bp ds-DNA     circular     15-FEB-2020
DEFINITION  .
ACCESSION   
VERSION     
SOURCE      .
  ORGANISM  .
COMMENT      
COMMENT     ApEinfo:methylated:1
FEATURES             Location/Qualifiers
     misc_feature    5459..6165
                     /label=unc54-3-UTR
                     /ApEinfo_fwdcolor=#008080
                     /ApEinfo_revcolor=#008080
                     /ApEinfo_graphicformat=arrow_data {{0 1 2 0 0 -1} {} 0}
                     width 5 offset 0
     misc_recomb     complement(2567..2573)
                     /label=attB2
                     /ApEinfo_fwdcolor=#dda0dd
                     /ApEinfo_revcolor=#dda0dd
                     /ApEinfo_graphicformat=arrow_data {{0 1 2 0 0 -1} {} 0}
                     width 5 offset 0
     misc_recomb     10..16
                     /label=attB1
                     /ApEinfo_fwdcolor=#dda0dd
                     /ApEinfo_revcolor=#dda0dd
                     /ApEinfo_graphicformat=arrow_data {{0 1 2 0 0 -1} {} 0}
                     width 5 offset 0
     misc_recomb     complement(2567..2573)
                     /label=attR2
                     /ApEinfo_fwdcolor=plum
                     /ApEinfo_revcolor=plum
                     /ApEinfo_graphicformat=arrow_data {{0 1 2 0 0 -1} {} 0}
                     width 5 offset 0
     misc_recomb     10..16
                     /label=attR1
                     /ApEinfo_fwdcolor=plum
                     /ApEinfo_revcolor=plum
                     /ApEinfo_graphicformat=arrow_data {{0 1 2 0 0 -1} {} 0}
                     width 5 offset 0
     misc_feature    2593..2634
                     /label=synthetic intron
                     /ApEinfo_fwdcolor=#ff80ff
                     /ApEinfo_revcolor=green
                     /ApEinfo_graphicformat=arrow_data {{0 1 2 0 0 -1} {} 0}
                     width 5 offset 0
     misc_feature    join(2646..2648,5377..5414)
                     /label=MCS II
                     /ApEinfo_fwdcolor=#a9ff8f
                     /ApEinfo_revcolor=green
                     /ApEinfo_graphicformat=arrow_data {{0 1 2 0 0 -1} {} 0}
                     width 5 offset 0
     misc_feature    5383..5385
                     /label=ATG in MCSII
                     /ApEinfo_fwdcolor=cyan
                     /ApEinfo_revcolor=green
                     /ApEinfo_graphicformat=arrow_data {{0 1 2 0 0 -1} {} 0}
                     width 5 offset 0
     misc_feature    2579..2597
                     /label=pPDSeq1
                     /ApEinfo_fwdcolor=#00ffff
                     /ApEinfo_revcolor=green
                     /ApEinfo_graphicformat=arrow_data {{0 1 2 0 0 -1} {} 0}
                     width 5 offset 0
     misc_feature    complement(5486..5505)
                     /label=pDEST-3'UTR-R
                     /ApEinfo_fwdcolor=cyan
                     /ApEinfo_revcolor=green
                     /ApEinfo_graphicformat=arrow_data {{0 1 2 0 0 -1} {} 0}
                     width 5 offset 0
     misc_feature    complement(6157..6178)
                     /label=unc-54UTRspe1'
                     /ApEinfo_fwdcolor=cyan
                     /ApEinfo_revcolor=green
                     /ApEinfo_graphicformat=arrow_data {{0 1 2 0 0 -1} {} 0}
                     width 5 offset 0
     primer_bind     8639..8659
                     /label=M13-rev
                     /ApEinfo_fwdcolor=cyan
                     /ApEinfo_revcolor=green
                     /ApEinfo_graphicformat=arrow_data {{0 1 2 0 0 -1} {} 0}
                     width 5 offset 0
     rep_origin      7589..8271
                     /label=ColE1 origin
                     /ApEinfo_fwdcolor=gray50
                     /ApEinfo_revcolor=gray50
                     /ApEinfo_graphicformat=arrow_data {{0 1 2 0 0 -1} {} 0}
                     width 5 offset 0
     misc_binding    8611..8633
                     /label=LacO
                     /ApEinfo_fwdcolor=#6495ed
                     /ApEinfo_revcolor=#6495ed
                     /ApEinfo_graphicformat=arrow_data {{0 1 2 0 0 -1} {} 0}
                     width 5 offset 0
     CDS             6832..7491
                     /label=AmpR
                     /ApEinfo_fwdcolor=yellow
                     /ApEinfo_revcolor=yellow
                     /ApEinfo_graphicformat=arrow_data {{0 1 2 0 0 -1} {} 0}
                     width 5 offset 0
     misc_feature    17..33
                     /label=attL1
                     /ApEinfo_fwdcolor=cyan
                     /ApEinfo_revcolor=green
                     /ApEinfo_graphicformat=arrow_data {{0 1 2 0 0 -1} {} 0}
                     width 5 offset 0
     misc_feature    2550..2566
                     /label=attL2
                     /ApEinfo_fwdcolor=cyan
                     /ApEinfo_revcolor=green
                     /ApEinfo_graphicformat=arrow_data {{0 1 2 0 0 -1} {} 0}
                     width 5 offset 0
     misc_feature    57..2540
                     /label=promoter of vap-1
                     /ApEinfo_fwdcolor=cyan
                     /ApEinfo_revcolor=green
                     /ApEinfo_graphicformat=arrow_data {{0 1 2 0 0 -1} {} 0}
                     width 5 offset 0
     misc_recomb     complement(2553..2566)
                     /label=attB2(1)
                     /ApEinfo_label=attB2
                     /ApEinfo_fwdcolor=#dda0dd
                     /ApEinfo_revcolor=#dda0dd
                     /ApEinfo_graphicformat=arrow_data {{0 1 2 0 0 -1} {} 0}
                     width 5 offset 0
     misc_recomb     17..30
                     /label=attB1(1)
                     /ApEinfo_label=attB1
                     /ApEinfo_fwdcolor=#dda0dd
                     /ApEinfo_revcolor=#dda0dd
                     /ApEinfo_graphicformat=arrow_data {{0 1 2 0 0 -1} {} 0}
                     width 5 offset 0
     misc_recomb     complement(2553..2566)
                     /label=AttL2
                     /ApEinfo_fwdcolor=plum
                     /ApEinfo_revcolor=plum
                     /ApEinfo_graphicformat=arrow_data {{0 1 2 0 0 -1} {} 0}
                     width 5 offset 0
     misc_recomb     17..30
                     /label=AttL1
                     /ApEinfo_fwdcolor=plum
                     /ApEinfo_revcolor=plum
                     /ApEinfo_graphicformat=arrow_data {{0 1 2 0 0 -1} {} 0}
                     width 5 offset 0
     misc_feature    complement(2560..2566)
                     /label=Gateway Recomb2
                     /ApEinfo_fwdcolor=#ff0000
                     /ApEinfo_revcolor=#ff0000
                     /ApEinfo_graphicformat=arrow_data {{0 1 2 0 0 -1} {} 0}
                     width 5 offset 0
     misc_feature    17..23
                     /label=Gateway recomb1
                     /ApEinfo_fwdcolor=#ff0000
                     /ApEinfo_revcolor=#ff0000
                     /ApEinfo_graphicformat=arrow_data {{0 1 2 0 0 -1} {} 0}
                     width 5 offset 0
     misc_feature    2656..2783
                     /label=exon1
                     /ApEinfo_fwdcolor=#fff300
                     /ApEinfo_revcolor=green
                     /ApEinfo_graphicformat=arrow_data {{0 1 2 0 0 -1} {} 0}
                     width 5 offset 0
     misc_feature    4969..5076
                     /label=exon15
                     /ApEinfo_fwdcolor=#fff803
                     /ApEinfo_revcolor=green
                     /ApEinfo_graphicformat=arrow_data {{0 1 2 0 0 -1} {} 0}
                     width 5 offset 0
     misc_feature    complement(2701..2720)
                     /label=cr3
                     /ApEinfo_fwdcolor=cyan
                     /ApEinfo_revcolor=green
                     /ApEinfo_graphicformat=arrow_data {{0 1 2 0 0 -1} {} 0}
                     width 5 offset 0
     misc_feature    4779..4790
                     /label=nothing beta
                     /ApEinfo_fwdcolor=#8000ff
                     /ApEinfo_revcolor=#8000ff
                     /ApEinfo_graphicformat=arrow_data {{0 1 2 0 0 -1} {} 0}
                     width 5 offset 0
     misc_feature    2841..2989
                     /label=exon3
                     /ApEinfo_fwdcolor=#fffe00
                     /ApEinfo_revcolor=green
                     /ApEinfo_graphicformat=arrow_data {{0 1 2 0 0 -1} {} 0}
                     width 5 offset 0
     misc_feature    5261..5376
                     /label=exon17
                     /ApEinfo_fwdcolor=#fff100
                     /ApEinfo_revcolor=green
                     /ApEinfo_graphicformat=arrow_data {{0 1 2 0 0 -1} {} 0}
                     width 5 offset 0
     misc_feature    3718..3737
                     /label=f5
                     /ApEinfo_fwdcolor=cyan
                     /ApEinfo_revcolor=green
                     /ApEinfo_graphicformat=arrow_data {{0 1 2 0 0 -1} {} 0}
                     width 5 offset 0
     misc_feature    2990..3109
                     /label=exon4
                     /ApEinfo_fwdcolor=#ff7a00
                     /ApEinfo_revcolor=green
                     /ApEinfo_graphicformat=arrow_data {{0 1 2 0 0 -1} {} 0}
                     width 5 offset 0
     misc_feature    3110..3241
                     /label=exon5
                     /ApEinfo_fwdcolor=#ffec00
                     /ApEinfo_revcolor=green
                     /ApEinfo_graphicformat=arrow_data {{0 1 2 0 0 -1} {} 0}
                     width 5 offset 0
     misc_feature    4269..4288
                     /label=f7
                     /ApEinfo_fwdcolor=#00ffff
                     /ApEinfo_revcolor=green
                     /ApEinfo_graphicformat=arrow_data {{0 1 2 0 0 -1} {} 0}
                     width 5 offset 0
     misc_feature    3242..3375
                     /label=exon6
                     /ApEinfo_fwdcolor=#ff8400
                     /ApEinfo_revcolor=green
                     /ApEinfo_graphicformat=arrow_data {{0 1 2 0 0 -1} {} 0}
                     width 5 offset 0
     misc_feature    complement(5357..5376)
                     /label=cr1
                     /ApEinfo_fwdcolor=cyan
                     /ApEinfo_revcolor=green
                     /ApEinfo_graphicformat=arrow_data {{0 1 2 0 0 -1} {} 0}
                     width 5 offset 0
     misc_feature    4687..4706
                     /label=cf3
                     /ApEinfo_fwdcolor=#00ffff
                     /ApEinfo_revcolor=green
                     /ApEinfo_graphicformat=arrow_data {{0 1 2 0 0 -1} {} 0}
                     width 5 offset 0
     misc_feature    3376..3538
                     /label=exon7
                     /ApEinfo_fwdcolor=#fffa00
                     /ApEinfo_revcolor=green
                     /ApEinfo_graphicformat=arrow_data {{0 1 2 0 0 -1} {} 0}
                     width 5 offset 0
     misc_feature    3539..3755
                     /label=exon8
                     /ApEinfo_fwdcolor=#ff8600
                     /ApEinfo_revcolor=green
                     /ApEinfo_graphicformat=arrow_data {{0 1 2 0 0 -1} {} 0}
                     width 5 offset 0
     misc_feature    5038..5057
                     /label=f10
                     /ApEinfo_fwdcolor=#00ffff
                     /ApEinfo_revcolor=green
                     /ApEinfo_graphicformat=arrow_data {{0 1 2 0 0 -1} {} 0}
                     width 5 offset 0
     misc_feature    2656..2675
                     /label=cf1
                     /ApEinfo_fwdcolor=#00ffff
                     /ApEinfo_revcolor=green
                     /ApEinfo_graphicformat=arrow_data {{0 1 2 0 0 -1} {} 0}
                     width 5 offset 0
     misc_feature    3756..3857
                     /label=exon9
                     /ApEinfo_fwdcolor=#fff300
                     /ApEinfo_revcolor=green
                     /ApEinfo_graphicformat=arrow_data {{0 1 2 0 0 -1} {} 0}
                     width 5 offset 0
     misc_feature    3512..3534
                     /label=geno-f
                     /ApEinfo_fwdcolor=#00ffff
                     /ApEinfo_revcolor=green
                     /ApEinfo_graphicformat=arrow_data {{0 1 2 0 0 -1} {} 0}
                     width 5 offset 0
     misc_feature    3858..4496
                     /label=exon10
                     /ApEinfo_fwdcolor=#ff8100
                     /ApEinfo_revcolor=green
                     /ApEinfo_graphicformat=arrow_data {{0 1 2 0 0 -1} {} 0}
                     width 5 offset 0
     misc_feature    4497..4733
                     /label=exon11
                     /ApEinfo_fwdcolor=#fffb00
                     /ApEinfo_revcolor=green
                     /ApEinfo_graphicformat=arrow_data {{0 1 2 0 0 -1} {} 0}
                     width 5 offset 0
     misc_feature    complement(3599..3618)
                     /label=geno-r
                     /ApEinfo_fwdcolor=cyan
                     /ApEinfo_revcolor=green
                     /ApEinfo_graphicformat=arrow_data {{0 1 2 0 0 -1} {} 0}
                     width 5 offset 0
     misc_feature    4734..4778
                     /label=exon12
                     /ApEinfo_fwdcolor=#ff7a00
                     /ApEinfo_revcolor=green
                     /ApEinfo_graphicformat=arrow_data {{0 1 2 0 0 -1} {} 0}
                     width 5 offset 0
     misc_feature    4779..4905
                     /label=exon13
                     /ApEinfo_fwdcolor=#ffec00
                     /ApEinfo_revcolor=green
                     /ApEinfo_graphicformat=arrow_data {{0 1 2 0 0 -1} {} 0}
                     width 5 offset 0
     misc_feature    4906..4968
                     /label=exon14
                     /ApEinfo_fwdcolor=#ff8100
                     /ApEinfo_revcolor=green
                     /ApEinfo_graphicformat=arrow_data {{0 1 2 0 0 -1} {} 0}
                     width 5 offset 0
     misc_feature    3534..3534
                     /label=pe572 G->A
                     /ApEinfo_fwdcolor=#ff0600
                     /ApEinfo_revcolor=green
                     /ApEinfo_graphicformat=arrow_data {{0 1 2 0 0 -1} {} 0}
                     width 5 offset 0
     misc_feature    2656..2675
                     /label=cf1(1)
                     /ApEinfo_label=cf1
                     /ApEinfo_fwdcolor=#00ffff
                     /ApEinfo_revcolor=green
                     /ApEinfo_graphicformat=arrow_data {{0 1 2 0 0 -1} {} 0}
                     width 5 offset 0
     misc_feature    2784..2840
                     /label=exon2
                     /ApEinfo_fwdcolor=#ff7400
                     /ApEinfo_revcolor=green
                     /ApEinfo_graphicformat=arrow_data {{0 1 2 0 0 -1} {} 0}
                     width 5 offset 0
     misc_feature    5077..5260
                     /label=exon16
                     /ApEinfo_fwdcolor=#ff8400
                     /ApEinfo_revcolor=green
                     /ApEinfo_graphicformat=arrow_data {{0 1 2 0 0 -1} {} 0}
                     width 5 offset 0
     misc_feature    3111..3131
                     /label=f3
                     /ApEinfo_fwdcolor=#00ffff
                     /ApEinfo_revcolor=green
                     /ApEinfo_graphicformat=arrow_data {{0 1 2 0 0 -1} {} 0}
                     width 5 offset 0
     misc_feature    3092..3092
                     /label=pe577 T->A
                     /ApEinfo_fwdcolor=#ff0000
                     /ApEinfo_revcolor=green
                     /ApEinfo_graphicformat=arrow_data {{0 1 2 0 0 -1} {} 0}
                     width 5 offset 0
ORIGIN
        1 AAGCTATCAC AAGTTTGTAC AAAAAAGCAG GCTTTAAAGG AACCAATTCA GTCGACattt
       61 atagaaagtt tccaaaaaaa tcaagtttta ttgtacatac gtaaaagggc ttgccttcta
      121 tttaaaattc atctcgtgtt atttactaga aagaacactc acgagcaagt aacgtctgca
      181 catccgctaa tgggaccaca aagtctgctc cgagtctgag ttccacagaa accacaatcg
      241 ctgtcacaaa tgctccattc actccaatct ccataactcg agtcacaagc tgctctcttt
      301 aaacgaccat caccaagaca cacatcaacg acaagtgaaa atacagtaac caaagcaaaa
      361 cacaacttca tattgaacag gctgatcggt ttcggattga tttcctaaat gtattcaccc
      421 cagttttcct tttataggat tccgtaatct gtgcaataaa acaacttaac ctcacatttg
      481 taaagattat ccatatttgg ttacgattta ctacttggtt tttgaaggac tcgtgatatt
      541 tgcagattac taaatgttgt attgtataaa aggacgtcgt gcaatgtgtc agtatttaga
      601 tttatgattg cgttttgcgt tttttctcaa taaaaagaac ttcctgtttt ttaccgtaag
      661 cacatagtaa cttcacgtat ttgcattatt atacatttat acattcttga agcttacgag
      721 ctttttggca atagacccag gtcacatcta acttcttgtg tcgctgcgtg caaaatcaac
      781 aaaattcaga actaaatttt cagatgcaaa ttttcagatt tagagacagt ttgggcagaa
      841 tttcatttta aactcgtact ctccgtatca gttgctttga ttcatatatt tttaaagtcc
      901 tttggaaaaa caaaaatact ccctagtaag gcagacacta ctgagacaca ttgatcaagt
      961 tcttctataa aaagtttaat aagacttttg agtactgaat atgtgatttt aacattcaat
     1021 ttgagaattc ctactaaaac ttccgaattt tccgaatttt aaaatcattt ttcacattca
     1081 aaataacgtt taatatagaa aataaagttg aatttttagt tgaaaattta gtctcttacc
     1141 tcttttttac ttattcagaa gaaacatgcg tgtttttcat aacatctcta aaaaggaaac
     1201 aagagtaaag attttattcg cgaaattggg attaatcaag tccgcaataa aagcgtttcg
     1261 ttggaatatc aactttcttc ttgtatccat tgcagcacga cgggcttggt gcaaggcaga
     1321 ccttgtctgt atcactgcat ggctctgatt cgttgtcatc tcctctgaaa ttatgaatat
     1381 atattaaaaa ttgttgataa aattgtgaat taagaaaaat ggaaacttta gtttcttgaa
     1441 aaaatgtatt tcgttgcgga ggaagaaaaa ccgtcaacta tagcttttcg acaatttttt
     1501 tgtttgcatt gaaattgatt atcaccatag aattgattaa aatcatttgt cacttgttgt
     1561 cttgctttaa aaaaatggtt attaattttc ctactggtcg ttctcctcct ttaaatgtta
     1621 aagtgtttct ttcagagaag caatagtttt tggttttctc ttcagaaaac tttaagatgg
     1681 actcgaacag aatagattct acaaaacgta cgtgcaaagt gcaagtgggc actcaggaag
     1741 gagttcgcat gttctggtac gtgcgtgcgt tccgcagaaa ccacactcat tatcgcatgc
     1801 agcccattct tcccactctc cccattctgc ttcaagtggg cagttacaga tctctttctc
     1861 gagacggtct cctctgaaat tataaatgtg aagtattagt attgtattgt tctcttgatg
     1921 cagaaataat gctgtaacaa cttaagttct tacgtgcatc cactcatatc cgctcctggg
     1981 atacacacac gactgcgccc acggtaagtg gctcccggac aattctaaat ttcaagtagt
     2041 tctttaacac aataaattac attacctacc acacaagtat ctgcccacgc tccccaatca
     2101 gtccatgttc ctgctagggc ggtagtggca aggaaagtca gaaatatcac aacgcttttc
     2161 atgttccaaa ctaattcaga atggcagatt tcagagttgc atcaagttta aattctgagc
     2221 agtactcgtg ttggtaatcc ggatcaattt gtacaaaaat cgaataaaac aaaccctact
     2281 tgtgggttca attgtgcagg attaaatcgc cggcacgtgt caaaaagtaa cggccaaaac
     2341 ccgagattat tcgagattat tcaggtgaat gcacgtacca aaaacgataa tctgattgaa
     2401 ttgcacacaa aaatttgtga gttgagtata aagattacac acataatctt gaatagtgtt
     2461 tggtcatata gttcgcgatc aagagtttag aacatttgtt atataaatat cgtgtcgcag
     2521 gcgtgcgttc attttcacag GATATCTAGA CCCAGCTTTC TTGTACAAAG TGGTGATCCA
     2581 AAGGACCCAA AGGTATGTTT CGAATGATAC TAACATAACA TAGAACATTT TCAGGAGGAC
     2641 CCTTGGCTag cCAGGATGGA AGACGCCGTC GTCGTCGACG AGGAGCACCG ACGACGTGGC
     2701 GAAGACACTC AATCGTCGGG CCAGTCGAGC CTTCCATCGG ACATTGTGCA GTTCACTGCG
     2761 AGACCCCACA TGTTAATGGA AGATGTTGAA TGCAGCCCGA TTGAGCCGAC GGAAAAGGAA
     2821 TGGAATGAAT ATCGTGATAG GGTTCAAGAA AATGCGGATC AAATGGAATT GCTAGGAGAT
     2881 GACGAGTCGA GTGACACAGA AGATCAGAAT GATCTGGATG AAGAGTACGA GGATTATTAT
     2941 ACTGATTCAA AATCCACCAG ACGGGAAACA ACGAAAGAAT TTTTGACGCG TCAATTCCAA
     3001 AATATTGTGC ATTTCTTTGT CGAGGACTGG TTCATCTCGG CCGCACTTGG ATTCATCACG
     3061 GCAATCTTTT CGATTTTCAT CGATATGGGA ATTGAGTATC TGATTCATTT CCGAAACTTC
     3121 ATGCTAGAGT CTCTGGAGCA ATTCAACAAC TACGCGGCGT TTTGTGGATG GGTGTTTTAT
     3181 ATTACTGGAC TTGTGTATCT CGCCGCGTTG GTGTGCTATG GATTTGGAAA ACAGGCTGTT
     3241 GGATCCGGAA TTCCCGAAGT CAAAGTTATC ATTCACGGCT TCCAACTGAA AAATTATTTA
     3301 TCTGGGAAAA CCTTGATCGC GAAGATGATT GGACTTACGC TTACTATTGG ATCAGGTCTT
     3361 CCAGTTGGTA AAGAGGGACC ATTTGTACAT ATCGGAGCTA TTGTCGCCTC ACTCCTCAAC
     3421 AAAGTCACCG CCGCTTGCCA ATACAACGCA TTTTTCTCCA ACGAAGGTCG TGCCATGGAA
     3481 ATGTTGAGCA TCGGTTGTGC CGTCGGAATC GCTTGCACAT TCTCGGCGCC TATGGGAGCT
     3541 GTACTGTACG GTATCGAGTC AACTTCCAAA TATTTTGCTG TGAAAAACTA TTGGAGATCA
     3601 TTCTTTGCCA CTACCTGCTC TGCCATGCTT TTCCGTTTTG CCATTGCGTT CTTTGTGCCA
     3661 CAACATATTG CCGGAACCAT TACTGCCTAT TATCAAACTT ATTTCCCAAA TGAGGTGTTT
     3721 GTTGTCGAGG AATTGCCATT TTTCATTGGT TTGGGAGTTA TGACTGGTCT TCTCGGAGCT
     3781 CTCTTCGTCT ATTATCACCG AAGAATCGCG TTCTTCAAAC GAAAAAATCG CATCTTCCAG
     3841 GCCCTATTCG GAAAAAGCCC AATCCTGTTC ACTGCCTGTT GTGCTGCAAT TTTCGCCGTT
     3901 CTCGTCTACC CCAATGGTTT AGGAAGCTAC GTGGCCGGAA AATACACTTT CCGTGAAACC
     3961 CTCGTCGATT TCCTCTCCAA CTGTACCCTC TGGAAGCAAA CGAATGGGTC TGAAGGATGT
     4021 CCACCCCATA TGTTGGAGCA TTGGTCGGGT CCAGAAGGAG ATATGATGCC TATCAACTCT
     4081 CTTTTGATCT ACTTCCTTTT CTATTTTATC ATCGTTCCAA TTTGTATTAC CTTGTACATT
     4141 CCATCAGGAA TCTTCGTTCC ATGCTTCGTC ATTGGTGCCT GTGGTGGAAG AATTTTCGGA
     4201 GAAATTATAT CAATGATTTG GCCGTATGGA CTCCGTGGTC TCGGTCAGCC ACAGATCTAC
     4261 CCTGGACTTT ATGCCGTGGT TGGAGCTGCG TCATTCACCG GATCCGTCAC TCACTCCTTG
     4321 TCCATTGCTC TAATCGTTTG TGAAACAACT GGACAGCTGT GTGCTCTGCT ACCTGTGCTC
     4381 ATTGCCCTTA TGATCTCAAA TGCTATCTGT GCTTTCCTGC AACCTTCCAT TTATGATTCT
     4441 ATTATTAAGA TTAATGGATA CCCATACCTT GCAGATTTGC CTCCATCTCG TATGAGTGTG
     4501 CATCAAATGA AAGTCGAACG TATCATGGTC AAGGACATCT TCTACATCAC CCGCGAGACC
     4561 ACCTACCGTG AGCTCCGCGA GATGCTCCTC GAGAGTCCAA CCCTTCGCTC CTACCCATTT
     4621 GTCACCGATT CCCGCTCGAT GACACTTCTC GGCTCCGTCG CCCGCAAGTA TCTTCTGTAC
     4681 CTTATTCAAC GTAAACTCGG ACCCGAGCCA GAGCTCTTCG GACATCGTAG AAGAAGTCGC
     4741 ACGGCATCGG AAATCTTCAG CACGATCAAC AATCTAAGAA AGTATTCTAG ACGTGGCTCG
     4801 CTCGCTGCGA ATGGTGCTCA CATGTCGTCT GGAAATGCGT TGATGACTGA CAGGAATATC
     4861 TCCGGAAACA CTCTTCTTCC ACAATCTCCA CTTCATGAAG ATCAGGGAGA TCGCAGTCCA
     4921 TTGGCCCCAC TTCTGTACGC TCAGACTAAT CAACACGAGC CGATTGTGCA CTCTTTGGCA
     4981 AAGAGAGCTG AAATTCTATC AAAGAAATTG GACATGGAAG AAGTGGCAAT CGATCCGGCA
     5041 CCGTTCCAGT TGGTTAGAGG CACCTCTCTT TACAAGGTCC ACACCCTGTT CTCCCTTCTT
     5101 GCTCTCAACC ATGCCTATGT TACTGAAAAA GGTCGTCTTT GTGGTGTAGT TGCCGTGAAG
     5161 GAACTTCGTG AGGCGCTCAG TAACATCTAC AGTAGAGGAG CTGTCGTCCC GAAACAGAGA
     5221 ATCCGAACAT CCACATTCCG ACTCAATCCA GAACAAGATC TTGACCGTGA GCTCCAAAAC
     5281 GGCCATACAG CGGAGCCAAA CGGCGCCCCA ATCAGACAAC CACGTGTCAC AATCGATGTT
     5341 CCTGAAAACG CAAAGACGGA TGACGAAACC CGCTAAGGTA CCATGGTATT GATATCTGAG
     5401 CTCCGCATCG GCCGCTGTCA TCAGATCGCC ATCTCGCGCC CGTGCCTCTG ACTTCTAAGT
     5461 CCAATTACTC TTCAACATCC CTACATGCTC TTTCTCCCTG TGCTCCCACC CCCTATTTTT
     5521 GTTATTATCA AAAAAACTTC TTCTTAATTT CTTTGTTTTT TAGCTTCTTT TAAGTCACCT
     5581 CTAACAATGA AATTGTGTAG ATTCAAAAAT AGAATTAATT CGTAATAAAA AGTCGAAAAA
     5641 AATTGTGCTC CCTCCCCCCA TTAATAATAA TTCTATCCCA AAATCTACAC AATGTTCTGT
     5701 GTACACTTCT TATGTTTTTT TTACTTCTGA TAAATTTTTT TTGAAACATC ATAGAAAAAA
     5761 CCGCACACAA AATACCTTAT CATATGTTAC GTTTCAGTTT ATGACCGCAA TTTTTATTTC
     5821 TTCGCACGTC TGGGCCTCTC ATGACGTCAA ATCATGCTCA TCGTGAAAAA GTTTTGGAGT
     5881 ATTTTTGGAA TTTTTCAATC AAGTGAAAGT TTATGAAATT AATTTTCCTG CTTTTGCTTT
     5941 TTGGGGGTTT CCCCTATTGT TTGTCAAGAG TTTCGAGGAC GGCGTTTTTC TTGCTAAAAT
     6001 CACAAGTATT GATGAGCACG ATGCAAGAAA GATCGGAAGA AGGTTTGGGT TTGAGGCTCA
     6061 GTGGAAGGTG AGTAGAAGTT GATAATTTGA AAGTGGAGTA GTGTCTATGG GGTTTTTGCC
     6121 TTAAATGACA GAATACATTC CCAATATACC AAACATAACT GTTTCCTACT AGTCGGCCGT
     6181 ACGGGCCCTT TCGTCTCGCG CGTTTCGGTG ATGACGGTGA AAACCTCTGA CACATGCAGC
     6241 TCCCGGAGAC GGTCACAGCT TGTCTGTAAG CGGATGCCGG GAGCAGACAA GCCCGTCAGG
     6301 GCGCGTCAGC GGGTGTTGGC GGGTGTCGGG GCTGGCTTAA CTATGCGGCA TCAGAGCAGA
     6361 TTGTACTGAG AGTGCACCAT ATGCGGTGTG AAATACCGCA CAGATGCGTA AGGAGAAAAT
     6421 ACCGCATCAG GCGGCCTTAA GGGCCTCGTG ATACGCCTAT TTTTATAGGT TAATGTCATG
     6481 ATAATAATGG TTTCTTAGAC GTCAGGTGGC ACTTTTCGGG GAAATGTGCG CGGAACCCCT
     6541 ATTTGTTTAT TTTTCTAAAT ACATTCAAAT ATGTATCCGC TCATGAGACA ATAACCCTGA
     6601 TAAATGCTTC AATAATATTG AAAAAGGAAG AGTATGAGTA TTCAACATTT CCGTGTCGCC
     6661 CTTATTCCCT TTTTTGCGGC ATTTTGCCTT CCTGTTTTTG CTCACCCAGA AACGCTGGTG
     6721 AAAGTAAAAG ATGCTGAAGA TCAGTTGGGT GCACGAGTGG GTTACATCGA ACTGGATCTC
     6781 AACAGCGGTA AGATCCTTGA GAGTTTTCGC CCCGAAGAAC GTTTTCCAAT GATGAGCACT
     6841 TTTAAAGTTC TGCTATGTGG CGCGGTATTA TCCCGTATTG ACGCCGGGCA AGAGCAACTC
     6901 GGTCGCCGCA TACACTATTC TCAGAATGAC TTGGTTGAGT ACTCACCAGT CACAGAAAAG
     6961 CATCTTACGG ATGGCATGAC AGTAAGAGAA TTATGCAGTG CTGCCATAAC CATGAGTGAT
     7021 AACACTGCGG CCAACTTACT TCTGACAACG ATCGGAGGAC CGAAGGAGCT AACCGCTTTT
     7081 TTGCACAACA TGGGGGATCA TGTAACTCGC CTTGATCGTT GGGAACCGGA GCTGAATGAA
     7141 GCCATACCAA ACGACGAGCG TGACACCACG ATGCCTGTAG CAATGGCAAC AACGTTGCGC
     7201 AAACTATTAA CTGGCGAACT ACTTACTCTA GCTTCCCGGC AACAATTAAT AGACTGGATG
     7261 GAGGCGGATA AAGTTGCAGG ACCACTTCTG CGCTCGGCCC TTCCGGCTGG CTGGTTTATT
     7321 GCTGATAAAT CTGGAGCCGG TGAGCGTGGG TCTCGCGGTA TCATTGCAGC ACTGGGGCCA
     7381 GATGGTAAGC CCTCCCGTAT CGTAGTTATC TACACGACGG GGAGTCAGGC AACTATGGAT
     7441 GAACGAAATA GACAGATCGC TGAGATAGGT GCCTCACTGA TTAAGCATTG GTAACTGTCA
     7501 GACCAAGTTT ACTCATATAT ACTTTAGATT GATTTAAAAC TTCATTTTTA ATTTAAAAGG
     7561 ATCTAGGTGA AGATCCTTTT TGATAATCTC ATGACCAAAA TCCCTTAACG TGAGTTTTCG
     7621 TTCCACTGAG CGTCAGACCC CGTAGAAAAG ATCAAAGGAT CTTCTTGAGA TCCTTTTTTT
     7681 CTGCGCGTAA TCTGCTGCTT GCAAACAAAA AAACCACCGC TACCAGCGGT GGTTTGTTTG
     7741 CCGGATCAAG AGCTACCAAC TCTTTTTCCG AAGGTAACTG GCTTCAGCAG AGCGCAGATA
     7801 CCAAATACTG TCCTTCTAGT GTAGCCGTAG TTAGGCCACC ACTTCAAGAA CTCTGTAGCA
     7861 CCGCCTACAT ACCTCGCTCT GCTAATCCTG TTACCAGTGG CTGCTGCCAG TGGCGATAAG
     7921 TCGTGTCTTA CCGGGTTGGA CTCAAGACGA TAGTTACCGG ATAAGGCGCA GCGGTCGGGC
     7981 TGAACGGGGG GTTCGTGCAC ACAGCCCAGC TTGGAGCGAA CGACCTACAC CGAACTGAGA
     8041 TACCTACAGC GTGAGCATTG AGAAAGCGCC ACGCTTCCCG AAGGGAGAAA GGCGGACAGG
     8101 TATCCGGTAA GCGGCAGGGT CGGAACAGGA GAGCGCACGA GGGAGCTTCC AGGGGGAAAC
     8161 GCCTGGTATC TTTATAGTCC TGTCGGGTTT CGCCACCTCT GACTTGAGCG TCGATTTTTG
     8221 TGATGCTCGT CAGGGGGGCG GAGCCTATGG AAAAACGCCA GCAACGCGGC CTTTTTACGG
     8281 TTCCTGGCCT TTTGCTGGCC TTTTGCTCAC ATGTTCTTTC CTGCGTTATC CCCTGATTCT
     8341 GTGGATAACC GTATTACCGC CTTTGAGTGA GCTGATACCG CTCGCCGCAG CCGAACGACC
     8401 GAGCGCAGCG AGTCAGTGAG CGAGGAAGCG GAAGAGCGCC CAATACGCAA ACCGCCTCTC
     8461 CCCGCGCGTT GGCCGATTCA TTAATGCAGC TGGCACGACA GGTTTCCCGA CTGGAAAGCG
     8521 GGCAGTGAGC GCAACGCAAT TAATGTGAGT TAGCTCACTC ATTAGGCACC CCAGGCTTTA
     8581 CACTTTATGC TTCCGGCTCG TATGTTGTGT GGAATTGTGA GCGGATAACA ATTTCACACA
     8641 GGAAACAGCT ATGACCATGA TTACGCCAAG CTgtaagttt aaacatgatc ttactaacta
     8701 actattctca tttaaatttt cagAGCTTAA AAATGGCTGA AATCACTCAC AACGATGGAT
     8761 ACGCTAACAA CTTGGAAATG AAAT   
//
