# Supplementary material for: Roles of the ClC chloride channel CLH-1 in food-associated salt chemotaxis behavior of C. elegans
Source: eLife. 2021 Jan 25;10:e55701. doi: 10.7554/eLife.55701 (PMC7834019; doi:10.7554/eLife.55701)
Supplement: Supplementary file 4. [file elife-55701-supp4.zip › Plasmid constructions/pG-vap-1p-mCherry.ape]

LOCUS       pG_vap_1p_mCherr        6914 bp ds-DNA     circular     15-FEB-2020
DEFINITION  .
ACCESSION   
VERSION     
SOURCE      .
  ORGANISM  .
COMMENT     
COMMENT     ApEinfo:methylated:1
FEATURES             Location/Qualifiers
     misc_feature    9..16
                     /label=attB1
                     /ApEinfo_fwdcolor=#80ff00
                     /ApEinfo_revcolor=green
                     /ApEinfo_graphicformat=arrow_data {{0 1 2 0 0 -1} {} 0}
                     width 5 offset 0
     misc_feature    3309..3359
                     /label=intron2
                     /ApEinfo_fwdcolor=#ffff00
                     /ApEinfo_revcolor=green
                     /ApEinfo_graphicformat=arrow_data {{0 1 2 0 0 -1} {} 0}
                     width 5 offset 0
     misc_feature    3360..3527
                     /label=mCherry exon4
                     /ApEinfo_fwdcolor=#ff0080
                     /ApEinfo_revcolor=green
                     /ApEinfo_graphicformat=arrow_data {{0 1 2 0 0 -1} {} 0}
                     width 5 offset 0
     misc_feature    2567..2574
                     /label=attB2
                     /ApEinfo_fwdcolor=#80ff00
                     /ApEinfo_revcolor=green
                     /ApEinfo_graphicformat=arrow_data {{0 1 2 0 0 -1} {} 0}
                     width 5 offset 0
     misc_feature    2593..2634
                     /label=Synthetic intron
                     /ApEinfo_fwdcolor=#0000ff
                     /ApEinfo_revcolor=green
                     /ApEinfo_graphicformat=arrow_data {{0 1 2 0 0 -1} {} 0}
                     width 5 offset 0
     misc_feature    2820..2870
                     /label=intron
                     /ApEinfo_fwdcolor=#ffff00
                     /ApEinfo_revcolor=green
                     /ApEinfo_graphicformat=arrow_data {{0 1 2 0 0 -1} {} 0}
                     width 5 offset 0
     misc_feature    3545..4294
                     /label=unc-54 3'end
                     /ApEinfo_fwdcolor=#0116ff
                     /ApEinfo_revcolor=green
                     /ApEinfo_graphicformat=arrow_data {{0 1 2 0 0 -1} {} 0}
                     width 5 offset 0
     misc_feature    2664..2819
                     /label=worm mCherry exon1
                     /ApEinfo_fwdcolor=#ff0080
                     /ApEinfo_revcolor=green
                     /ApEinfo_graphicformat=arrow_data {{0 1 2 0 0 -1} {} 0}
                     width 5 offset 0
     misc_feature    4764..5624
                     /label=Amp+
                     /ApEinfo_fwdcolor=#05ff24
                     /ApEinfo_revcolor=green
                     /ApEinfo_graphicformat=arrow_data {{0 1 2 0 0 -1} {} 0}
                     width 5 offset 0
     misc_feature    6803..6914
                     /label=decoy
                     /ApEinfo_fwdcolor=#fffc02
                     /ApEinfo_revcolor=green
                     /ApEinfo_graphicformat=arrow_data {{0 1 2 0 0 -1} {} 0}
                     width 5 offset 0
     misc_feature    2871..3064
                     /label=mCherry exon2
                     /ApEinfo_fwdcolor=#ff0080
                     /ApEinfo_revcolor=green
                     /ApEinfo_graphicformat=arrow_data {{0 1 2 0 0 -1} {} 0}
                     width 5 offset 0
     misc_feature    3065..3115
                     /label=intron 2
                     /ApEinfo_fwdcolor=#ffff00
                     /ApEinfo_revcolor=green
                     /ApEinfo_graphicformat=arrow_data {{0 1 2 0 0 -1} {} 0}
                     width 5 offset 0
     misc_feature    3116..3308
                     /label=mCherry exon3
                     /ApEinfo_fwdcolor=#ff0080
                     /ApEinfo_revcolor=green
                     /ApEinfo_graphicformat=arrow_data {{0 1 2 0 0 -1} {} 0}
                     width 5 offset 0
     misc_recomb     complement(2567..2573)
                     /label=attB2(1)
                     /ApEinfo_label=attB2
                     /ApEinfo_fwdcolor=#dda0dd
                     /ApEinfo_revcolor=#dda0dd
                     /ApEinfo_graphicformat=arrow_data {{0 1 2 0 0 -1} {} 0}
                     width 5 offset 0
     misc_recomb     10..16
                     /label=attB1(1)
                     /ApEinfo_label=attB1
                     /ApEinfo_fwdcolor=#dda0dd
                     /ApEinfo_revcolor=#dda0dd
                     /ApEinfo_graphicformat=arrow_data {{0 1 2 0 0 -1} {} 0}
                     width 5 offset 0
     primer_bind     6769..6789
                     /label=M13-rev
                     /ApEinfo_fwdcolor=cyan
                     /ApEinfo_revcolor=green
                     /ApEinfo_graphicformat=arrow_data {{0 1 2 0 0 -1} {} 0}
                     width 5 offset 0
     misc_feature    17..33
                     /label=attL1
                     /ApEinfo_fwdcolor=cyan
                     /ApEinfo_revcolor=green
                     /ApEinfo_graphicformat=arrow_data {{0 1 2 0 0 -1} {} 0}
                     width 5 offset 0
     rep_origin      5719..6401
                     /label=ColE1 origin
                     /ApEinfo_fwdcolor=gray50
                     /ApEinfo_revcolor=gray50
                     /ApEinfo_graphicformat=arrow_data {{0 1 2 0 0 -1} {} 0}
                     width 5 offset 0
     misc_feature    2550..2566
                     /label=attL2
                     /ApEinfo_fwdcolor=cyan
                     /ApEinfo_revcolor=green
                     /ApEinfo_graphicformat=arrow_data {{0 1 2 0 0 -1} {} 0}
                     width 5 offset 0
     misc_binding    6741..6763
                     /label=LacO
                     /ApEinfo_fwdcolor=#6495ed
                     /ApEinfo_revcolor=#6495ed
                     /ApEinfo_graphicformat=arrow_data {{0 1 2 0 0 -1} {} 0}
                     width 5 offset 0
     misc_feature    57..2540
                     /label=promoter of vap-1
                     /ApEinfo_fwdcolor=cyan
                     /ApEinfo_revcolor=green
                     /ApEinfo_graphicformat=arrow_data {{0 1 2 0 0 -1} {} 0}
                     width 5 offset 0
     CDS             4962..5621
                     /label=AmpR
                     /ApEinfo_fwdcolor=yellow
                     /ApEinfo_revcolor=yellow
                     /ApEinfo_graphicformat=arrow_data {{0 1 2 0 0 -1} {} 0}
                     width 5 offset 0
     misc_recomb     complement(2553..2566)
                     /label=attB2(2)
                     /ApEinfo_label=attB2
                     /ApEinfo_fwdcolor=#dda0dd
                     /ApEinfo_revcolor=#dda0dd
                     /ApEinfo_graphicformat=arrow_data {{0 1 2 0 0 -1} {} 0}
                     width 5 offset 0
     misc_recomb     complement(2567..2573)
                     /label=attB2(3)
                     /ApEinfo_label=attB2
                     /ApEinfo_fwdcolor=#dda0dd
                     /ApEinfo_revcolor=#dda0dd
                     /ApEinfo_graphicformat=arrow_data {{0 1 2 0 0 -1} {} 0}
                     width 5 offset 0
     misc_recomb     17..30
                     /label=attB1(2)
                     /ApEinfo_label=attB1
                     /ApEinfo_fwdcolor=#dda0dd
                     /ApEinfo_revcolor=#dda0dd
                     /ApEinfo_graphicformat=arrow_data {{0 1 2 0 0 -1} {} 0}
                     width 5 offset 0
     misc_recomb     10..16
                     /label=attB1(3)
                     /ApEinfo_label=attB1
                     /ApEinfo_fwdcolor=#dda0dd
                     /ApEinfo_revcolor=#dda0dd
                     /ApEinfo_graphicformat=arrow_data {{0 1 2 0 0 -1} {} 0}
                     width 5 offset 0
     misc_recomb     complement(2553..2566)
                     /label=AttL2
                     /ApEinfo_fwdcolor=plum
                     /ApEinfo_revcolor=plum
                     /ApEinfo_graphicformat=arrow_data {{0 1 2 0 0 -1} {} 0}
                     width 5 offset 0
     UTR             3560..4294
                     /label=unc-54 3UTR
                     /ApEinfo_fwdcolor=pink
                     /ApEinfo_revcolor=pink
                     /ApEinfo_graphicformat=arrow_data {{0 1 2 0 0 -1} {} 0}
                     width 5 offset 0
     misc_recomb     17..30
                     /label=AttL1
                     /ApEinfo_fwdcolor=plum
                     /ApEinfo_revcolor=plum
                     /ApEinfo_graphicformat=arrow_data {{0 1 2 0 0 -1} {} 0}
                     width 5 offset 0
     exon            4043..4197
                     /label=aex-5 exon1
                     /ApEinfo_fwdcolor=plum
                     /ApEinfo_revcolor=plum
                     /ApEinfo_graphicformat=arrow_data {{0 1 2 0 0 -1} {} 0}
                     width 5 offset 0
     misc_feature    complement(2560..2566)
                     /label=Gateway Recomb2
                     /ApEinfo_fwdcolor=#ff0000
                     /ApEinfo_revcolor=#ff0000
                     /ApEinfo_graphicformat=arrow_data {{0 1 2 0 0 -1} {} 0}
                     width 5 offset 0
     misc_feature    3309..3359
                     /label=synthetic_intron_3
                     /ApEinfo_fwdcolor=#ffff00
                     /ApEinfo_revcolor=#ffff00
                     /ApEinfo_graphicformat=arrow_data {{0 1 2 0 0 -1} {} 0}
                     width 5 offset 0
     misc_feature    17..23
                     /label=Gateway recomb1
                     /ApEinfo_fwdcolor=#ff0000
                     /ApEinfo_revcolor=#ff0000
                     /ApEinfo_graphicformat=arrow_data {{0 1 2 0 0 -1} {} 0}
                     width 5 offset 0
     misc_feature    3065..3115
                     /label=synthetic_intron_2
                     /ApEinfo_fwdcolor=#ffff00
                     /ApEinfo_revcolor=#ffff00
                     /ApEinfo_graphicformat=arrow_data {{0 1 2 0 0 -1} {} 0}
                     width 5 offset 0
     misc_feature    2820..2870
                     /label=synthetic_intron_1
                     /ApEinfo_fwdcolor=#ffff00
                     /ApEinfo_revcolor=#ffff00
                     /ApEinfo_graphicformat=arrow_data {{0 1 2 0 0 -1} {} 0}
                     width 5 offset 0
ORIGIN
        1 AAGCTATCAC AAGTTTGTAC AAAAAAGCAG GCTTTAAAGG AACCAATTCA GTCGACattt
       61 atagaaagtt tccaaaaaaa tcaagtttta ttgtacatac gtaaaagggc ttgccttcta
      121 tttaaaattc atctcgtgtt atttactaga aagaacactc acgagcaagt aacgtctgca
      181 catccgctaa tgggaccaca aagtctgctc cgagtctgag ttccacagaa accacaatcg
      241 ctgtcacaaa tgctccattc actccaatct ccataactcg agtcacaagc tgctctcttt
      301 aaacgaccat caccaagaca cacatcaacg acaagtgaaa atacagtaac caaagcaaaa
      361 cacaacttca tattgaacag gctgatcggt ttcggattga tttcctaaat gtattcaccc
      421 cagttttcct tttataggat tccgtaatct gtgcaataaa acaacttaac ctcacatttg
      481 taaagattat ccatatttgg ttacgattta ctacttggtt tttgaaggac tcgtgatatt
      541 tgcagattac taaatgttgt attgtataaa aggacgtcgt gcaatgtgtc agtatttaga
      601 tttatgattg cgttttgcgt tttttctcaa taaaaagaac ttcctgtttt ttaccgtaag
      661 cacatagtaa cttcacgtat ttgcattatt atacatttat acattcttga agcttacgag
      721 ctttttggca atagacccag gtcacatcta acttcttgtg tcgctgcgtg caaaatcaac
      781 aaaattcaga actaaatttt cagatgcaaa ttttcagatt tagagacagt ttgggcagaa
      841 tttcatttta aactcgtact ctccgtatca gttgctttga ttcatatatt tttaaagtcc
      901 tttggaaaaa caaaaatact ccctagtaag gcagacacta ctgagacaca ttgatcaagt
      961 tcttctataa aaagtttaat aagacttttg agtactgaat atgtgatttt aacattcaat
     1021 ttgagaattc ctactaaaac ttccgaattt tccgaatttt aaaatcattt ttcacattca
     1081 aaataacgtt taatatagaa aataaagttg aatttttagt tgaaaattta gtctcttacc
     1141 tcttttttac ttattcagaa gaaacatgcg tgtttttcat aacatctcta aaaaggaaac
     1201 aagagtaaag attttattcg cgaaattggg attaatcaag tccgcaataa aagcgtttcg
     1261 ttggaatatc aactttcttc ttgtatccat tgcagcacga cgggcttggt gcaaggcaga
     1321 ccttgtctgt atcactgcat ggctctgatt cgttgtcatc tcctctgaaa ttatgaatat
     1381 atattaaaaa ttgttgataa aattgtgaat taagaaaaat ggaaacttta gtttcttgaa
     1441 aaaatgtatt tcgttgcgga ggaagaaaaa ccgtcaacta tagcttttcg acaatttttt
     1501 tgtttgcatt gaaattgatt atcaccatag aattgattaa aatcatttgt cacttgttgt
     1561 cttgctttaa aaaaatggtt attaattttc ctactggtcg ttctcctcct ttaaatgtta
     1621 aagtgtttct ttcagagaag caatagtttt tggttttctc ttcagaaaac tttaagatgg
     1681 actcgaacag aatagattct acaaaacgta cgtgcaaagt gcaagtgggc actcaggaag
     1741 gagttcgcat gttctggtac gtgcgtgcgt tccgcagaaa ccacactcat tatcgcatgc
     1801 agcccattct tcccactctc cccattctgc ttcaagtggg cagttacaga tctctttctc
     1861 gagacggtct cctctgaaat tataaatgtg aagtattagt attgtattgt tctcttgatg
     1921 cagaaataat gctgtaacaa cttaagttct tacgtgcatc cactcatatc cgctcctggg
     1981 atacacacac gactgcgccc acggtaagtg gctcccggac aattctaaat ttcaagtagt
     2041 tctttaacac aataaattac attacctacc acacaagtat ctgcccacgc tccccaatca
     2101 gtccatgttc ctgctagggc ggtagtggca aggaaagtca gaaatatcac aacgcttttc
     2161 atgttccaaa ctaattcaga atggcagatt tcagagttgc atcaagttta aattctgagc
     2221 agtactcgtg ttggtaatcc ggatcaattt gtacaaaaat cgaataaaac aaaccctact
     2281 tgtgggttca attgtgcagg attaaatcgc cggcacgtgt caaaaagtaa cggccaaaac
     2341 ccgagattat tcgagattat tcaggtgaat gcacgtacca aaaacgataa tctgattgaa
     2401 ttgcacacaa aaatttgtga gttgagtata aagattacac acataatctt gaatagtgtt
     2461 tggtcatata gttcgcgatc aagagtttag aacatttgtt atataaatat cgtgtcgcag
     2521 gcgtgcgttc attttcacag GATATCTAGA CCCAGCTTTC TTGTACAAAG TGGTGATCCA
     2581 AAGGACCCAA AGGTATGTTT CGAATGATAC TAACATAACA TAGAACATTT TCAGGAGGAC
     2641 CCTTGGCTAG CGTCGACGGT ACCatggtct caaagggtga agaagataac atggcaatta
     2701 ttaaagagtt tatgcgtttc aaggtgcata tggagggatc tgtcaatggg catgagtttg
     2761 aaattgaagg tgaaggagaa ggccgaccat atgagggaac acaaaccgca aaactaaagg
     2821 taagtttaaa catatatata ctaactaacc ctgattattt aaattttcag gtaactaaag
     2881 gcggaccatt accattcgcc tgggacatcc tctctccaca gttcatgtat ggaagtaaag
     2941 cttatgttaa acatccggca gatataccag attatttgaa actttcattc ccggagggtt
     3001 ttaagtggga acgcgtaatg aattttgaag acggaggagt tgttacagtg acgcaagact
     3061 caaggtaagt ttaaacagtt cggtactaac taaccataca tatttaaatt ttcagcctcc
     3121 aagatggaga atttatttat aaagtcaaac ttcgaggaac gaatttcccc tcggatggac
     3181 ctgttatgca gaagaagact atgggatggg aagcttcaag tgaaagaatg taccctgaag
     3241 acggtgctct taagggagag attaaacaac gtcttaaatt gaaagatgga ggacattacg
     3301 atgctgaggt aagtttaaac atgattttac taactaacta atctgattta aattttcagg
     3361 tgaagacaac ttacaaagcc aaaaaaccag ttcagctgcc aggagcgtac aatgttaata
     3421 ttaaactgga tatcacctcc cacaacgagg attacactat cgttgagcaa tatgaaagag
     3481 ctgaagggcg gcactcgaca ggtggcatgg atgaattgta taagtagGAG CTCCGCATCG
     3541 GCCGCTGTCA TCAGATCGCC ATCTCGCGCC CGTGCCTCTG ACTTCTAAGT CCAATTACTC
     3601 TTCAACATCC CTACATGCTC TTTCTCCCTG TGCTCCCACC CCCTATTTTT GTTATTATCA
     3661 AAAAAACTTC TTCTTAATTT CTTTGTTTTT TAGCTTCTTT TAAGTCACCT CTAACAATGA
     3721 AATTGTGTAG ATTCAAAAAT AGAATTAATT CGTAATAAAA AGTCGAAAAA AATTGTGCTC
     3781 CCTCCCCCCA TTAATAATAA TTCTATCCCA AAATCTACAC AATGTTCTGT GTACACTTCT
     3841 TATGTTTTTT TTACTTCTGA TAAATTTTTT TTGAAACATC ATAGAAAAAA CCGCACACAA
     3901 AATACCTTAT CATATGTTAC GTTTCAGTTT ATGACCGCAA TTTTTATTTC TTCGCACGTC
     3961 TGGGCCTCTC ATGACGTCAA ATCATGCTCA TCGTGAAAAA GTTTTGGAGT ATTTTTGGAA
     4021 TTTTTCAATC AAGTGAAAGT TTATGAAATT AATTTTCCTG CTTTTGCTTT TTGGGGGTTT
     4081 CCCCTATTGT TTGTCAAGAG TTTCGAGGAC GGCGTTTTTC TTGCTAAAAT CACAAGTATT
     4141 GATGAGCACG ATGCAAGAAA GATCGGAAGA AGGTTTGGGT TTGAGGCTCA GTGGAAGGTG
     4201 AGTAGAAGTT GATAATTTGA AAGTGGAGTA GTGTCTATGG GGTTTTTGCC TTAAATGACA
     4261 GAATACATTC CCAATATACC AAACATAACT GTTTCCTACT AGTCGGCCGT ACGGGCCCTT
     4321 TCGTCTCGCG CGTTTCGGTG ATGACGGTGA AAACCTCTGA CACATGCAGC TCCCGGAGAC
     4381 GGTCACAGCT TGTCTGTAAG CGGATGCCGG GAGCAGACAA GCCCGTCAGG GCGCGTCAGC
     4441 GGGTGTTGGC GGGTGTCGGG GCTGGCTTAA CTATGCGGCA TCAGAGCAGA TTGTACTGAG
     4501 AGTGCACCAT ATGCGGTGTG AAATACCGCA CAGATGCGTA AGGAGAAAAT ACCGCATCAG
     4561 GCGGCCTTAA GGGCCTCGTG ATACGCCTAT TTTTATAGGT TAATGTCATG ATAATAATGG
     4621 TTTCTTAGAC GTCAGGTGGC ACTTTTCGGG GAAATGTGCG CGGAACCCCT ATTTGTTTAT
     4681 TTTTCTAAAT ACATTCAAAT ATGTATCCGC TCATGAGACA ATAACCCTGA TAAATGCTTC
     4741 AATAATATTG AAAAAGGAAG AGTATGAGTA TTCAACATTT CCGTGTCGCC CTTATTCCCT
     4801 TTTTTGCGGC ATTTTGCCTT CCTGTTTTTG CTCACCCAGA AACGCTGGTG AAAGTAAAAG
     4861 ATGCTGAAGA TCAGTTGGGT GCACGAGTGG GTTACATCGA ACTGGATCTC AACAGCGGTA
     4921 AGATCCTTGA GAGTTTTCGC CCCGAAGAAC GTTTTCCAAT GATGAGCACT TTTAAAGTTC
     4981 TGCTATGTGG CGCGGTATTA TCCCGTATTG ACGCCGGGCA AGAGCAACTC GGTCGCCGCA
     5041 TACACTATTC TCAGAATGAC TTGGTTGAGT ACTCACCAGT CACAGAAAAG CATCTTACGG
     5101 ATGGCATGAC AGTAAGAGAA TTATGCAGTG CTGCCATAAC CATGAGTGAT AACACTGCGG
     5161 CCAACTTACT TCTGACAACG ATCGGAGGAC CGAAGGAGCT AACCGCTTTT TTGCACAACA
     5221 TGGGGGATCA TGTAACTCGC CTTGATCGTT GGGAACCGGA GCTGAATGAA GCCATACCAA
     5281 ACGACGAGCG TGACACCACG ATGCCTGTAG CAATGGCAAC AACGTTGCGC AAACTATTAA
     5341 CTGGCGAACT ACTTACTCTA GCTTCCCGGC AACAATTAAT AGACTGGATG GAGGCGGATA
     5401 AAGTTGCAGG ACCACTTCTG CGCTCGGCCC TTCCGGCTGG CTGGTTTATT GCTGATAAAT
     5461 CTGGAGCCGG TGAGCGTGGG TCTCGCGGTA TCATTGCAGC ACTGGGGCCA GATGGTAAGC
     5521 CCTCCCGTAT CGTAGTTATC TACACGACGG GGAGTCAGGC AACTATGGAT GAACGAAATA
     5581 GACAGATCGC TGAGATAGGT GCCTCACTGA TTAAGCATTG GTAACTGTCA GACCAAGTTT
     5641 ACTCATATAT ACTTTAGATT GATTTAAAAC TTCATTTTTA ATTTAAAAGG ATCTAGGTGA
     5701 AGATCCTTTT TGATAATCTC ATGACCAAAA TCCCTTAACG TGAGTTTTCG TTCCACTGAG
     5761 CGTCAGACCC CGTAGAAAAG ATCAAAGGAT CTTCTTGAGA TCCTTTTTTT CTGCGCGTAA
     5821 TCTGCTGCTT GCAAACAAAA AAACCACCGC TACCAGCGGT GGTTTGTTTG CCGGATCAAG
     5881 AGCTACCAAC TCTTTTTCCG AAGGTAACTG GCTTCAGCAG AGCGCAGATA CCAAATACTG
     5941 TCCTTCTAGT GTAGCCGTAG TTAGGCCACC ACTTCAAGAA CTCTGTAGCA CCGCCTACAT
     6001 ACCTCGCTCT GCTAATCCTG TTACCAGTGG CTGCTGCCAG TGGCGATAAG TCGTGTCTTA
     6061 CCGGGTTGGA CTCAAGACGA TAGTTACCGG ATAAGGCGCA GCGGTCGGGC TGAACGGGGG
     6121 GTTCGTGCAC ACAGCCCAGC TTGGAGCGAA CGACCTACAC CGAACTGAGA TACCTACAGC
     6181 GTGAGCATTG AGAAAGCGCC ACGCTTCCCG AAGGGAGAAA GGCGGACAGG TATCCGGTAA
     6241 GCGGCAGGGT CGGAACAGGA GAGCGCACGA GGGAGCTTCC AGGGGGAAAC GCCTGGTATC
     6301 TTTATAGTCC TGTCGGGTTT CGCCACCTCT GACTTGAGCG TCGATTTTTG TGATGCTCGT
     6361 CAGGGGGGCG GAGCCTATGG AAAAACGCCA GCAACGCGGC CTTTTTACGG TTCCTGGCCT
     6421 TTTGCTGGCC TTTTGCTCAC ATGTTCTTTC CTGCGTTATC CCCTGATTCT GTGGATAACC
     6481 GTATTACCGC CTTTGAGTGA GCTGATACCG CTCGCCGCAG CCGAACGACC GAGCGCAGCG
     6541 AGTCAGTGAG CGAGGAAGCG GAAGAGCGCC CAATACGCAA ACCGCCTCTC CCCGCGCGTT
     6601 GGCCGATTCA TTAATGCAGC TGGCACGACA GGTTTCCCGA CTGGAAAGCG GGCAGTGAGC
     6661 GCAACGCAAT TAATGTGAGT TAGCTCACTC ATTAGGCACC CCAGGCTTTA CACTTTATGC
     6721 TTCCGGCTCG TATGTTGTGT GGAATTGTGA GCGGATAACA ATTTCACACA GGAAACAGCT
     6781 ATGACCATGA TTACGCCAAG CTgtaagttt aaacatgatc ttactaacta actattctca
     6841 tttaaatttt cagAGCTTAA AAATGGCTGA AATCACTCAC AACGATGGAT ACGCTAACAA
     6901 CTTGGAAATG AAAT    
//
