# Supplementary material for: Roles of the ClC chloride channel CLH-1 in food-associated salt chemotaxis behavior of C. elegans
Source: eLife. 2021 Jan 25;10:e55701. doi: 10.7554/eLife.55701 (PMC7834019; doi:10.7554/eLife.55701)
Supplement: Supplementary file 5. [file elife-55701-supp5.zip › Figure 1.xlsx]

## Sheet: 1b
	Figure 1b
	fed0	One-way analysis of variance
		P value	< 0.0001
		P value summary	****
		Are means signif. different? (P < 0.05)	Yes
		Number of groups	3
		F	123.6
		R square	0.9217
		Bartlett's test for equal variances
		Bartlett's statistic (corrected)	21.26
		P value	< 0.0001
		P value summary	****
		Do the variances differ signif. (P < 0.05)	Yes
		ANOVA Table	SS	df	MS
		Treatment (between columns)	4.867	2	2.433
		Residual (within columns)	0.4134	21	0.01969
		Total	5.28	23
		Dunnett's Multiple Comparison Test	Mean Diff.	q	Significant? P < 0.05?	Summary	95% CI of diff
		n2 vs pe572	-0.8858	12.63	Yes	***	-1.052 to -0.7195
		n2 vs pe577	-1.012	14.43	Yes	***	-1.178 to -0.8458
	fed50	One-way analysis of variance
		P value	0.0002
		P value summary	***
		Are means signif. different? (P < 0.05)	Yes
		Number of groups	3
		F	14.13
		R square	0.598
		Bartlett's test for equal variances
		Bartlett's statistic (corrected)	0.2871
		P value	0.8663
		P value summary	ns
		Do the variances differ signif. (P < 0.05)	No
		ANOVA Table	SS	df	MS
		Treatment (between columns)	1.172	2	0.5861
		Residual (within columns)	0.7879	19	0.04147
		Total	1.96	21
		Dunnett's Multiple Comparison Test	Mean Diff.	q	Significant? P < 0.05?	Summary	95% CI of diff
		n2 vs pe572	-0.4993	4.737	Yes	***	-0.7509 to -0.2476
		n2 vs pe577	-0.458	4.346	Yes	***	-0.7097 to -0.2063
	fed100	One-way analysis of variance
		P value	0.2464
		P value summary	ns
		Are means signif. different? (P < 0.05)	No
		Number of groups	3
		F	1.498
		R square	0.1249
		Bartlett's test for equal variances
		Bartlett's statistic (corrected)	3.333
		P value	0.1889
		P value summary	ns
		Do the variances differ signif. (P < 0.05)	No
		ANOVA Table	SS	df	MS
		Treatment (between columns)	0.03014	2	0.01507
		Residual (within columns)	0.2112	21	0.01006
		Total	0.2413	23
		Dunnett's Multiple Comparison Test	Mean Diff.	q	Significant? P < 0.05?	Summary	95% CI of diff
		n2 vs pe572	0.07566	1.509	No	ns	-0.04325 to 0.1946
		n2 vs pe577	0.07467	1.489	No	ns	-0.04423 to 0.1936
	stv0	One-way analysis of variance
		P value	0.7335
		P value summary	ns
		Are means signif. different? (P < 0.05)	No
		Number of groups	3
		F	0.3146
		R square	0.02909
		Bartlett's test for equal variances
		Bartlett's statistic (corrected)	0.4165
		P value	0.812
		P value summary	ns
		Do the variances differ signif. (P < 0.05)	No
		ANOVA Table	SS	df	MS
		Treatment (between columns)	0.02031	2	0.01016
		Residual (within columns)	0.678	21	0.03228
		Total	0.6983	23
		Dunnett's Multiple Comparison Test	Mean Diff.	q	Significant? P < 0.05?	Summary	95% CI of diff
		n2 vs pe572	0.02025	0.2254	No	ns	-0.1928 to 0.2333
		n2 vs pe577	0.06929	0.7713	No	ns	-0.1438 to 0.2823
	stv50	One-way analysis of variance
		P value	0.0669
		P value summary	ns
		Are means signif. different? (P < 0.05)	No
		Number of groups	3
		F	3.129
		R square	0.2478
		Bartlett's test for equal variances
		Bartlett's statistic (corrected)	0.2754
		P value	0.8714
		P value summary	ns
		Do the variances differ signif. (P < 0.05)	No
		ANOVA Table	SS	df	MS
		Treatment (between columns)	0.5487	2	0.2744
		Residual (within columns)	1.666	19	0.08767
		Total	2.214	21
		Dunnett's Multiple Comparison Test	Mean Diff.	q	Significant? P < 0.05?	Summary	95% CI of diff
		n2 vs pe572	-0.2854	1.863	No	ns	-0.6514 to 0.08052
		n2 vs pe577	-0.3596	2.346	No	ns	-0.7255 to 0.006396
	stv100	One-way analysis of variance
		P value	0.6697
		P value summary	ns
		Are means signif. different? (P < 0.05)	No
		Number of groups	3
		F	0.4087
		R square	0.03747
		Bartlett's test for equal variances
		Bartlett's statistic (corrected)	7.5
		P value	0.0235
		P value summary	*
		Do the variances differ signif. (P < 0.05)	Yes
		ANOVA Table	SS	df	MS
		Treatment (between columns)	0.06241	2	0.0312
		Residual (within columns)	1.603	21	0.07634
		Total	1.666	23
		Dunnett's Multiple Comparison Test	Mean Diff.	q	Significant? P < 0.05?	Summary	95% CI of diff
		n2 vs pe572	-0.01281	0.09274	No	ns	-0.3404 to 0.3148
		n2 vs pe577	-0.114	0.8252	No	ns	-0.4416 to 0.2136

## Sheet: 1c
	Figure 1 supplement 2c
	fed0	One-way analysis of variance
		P value	< 0.0001
		P value summary	****
		Are means signif. different? (P < 0.05)	Yes
		Number of groups	6
		F	66.03
		R square	0.8992
		ANOVA Table	SS	df	MS
		Treatment (between columns)	4.42	5	0.884
		Residual (within columns)	0.4954	37	0.01339
		Total	4.915	42
		Tukey's Multiple Comparison Test	Mean Diff.	q	Significant? P < 0.05?	Summary	95% CI of diff
		WT_myo3p::GFP_only vs WT_clh-1gDNA(wt)	-0.2214	5.57	Yes	**	-0.3905 to -0.05235
		WT_myo3p::GFP_only vs JN572_myo3p::GFP_only	-0.8214	19.4	Yes	***	-1.002 to -0.6414
		WT_myo3p::GFP_only vs JN572_clh-1gDNA(wt)	-0.2045	4.082	No	ns	-0.4176 to 0.008568
		WT_myo3p::GFP_only vs JN577_myo3p::GFP_only	-0.8289	20.26	Yes	***	-1.003 to -0.6549
		WT_myo3p::GFP_only vs JN577_clh-1gDNA(wt)	-0.444	10.49	Yes	***	-0.6241 to -0.2639
		WT_clh-1gDNA(wt) vs JN572_myo3p::GFP_only	-0.6	14.55	Yes	***	-0.7754 to -0.4246
		WT_clh-1gDNA(wt) vs JN572_clh-1gDNA(wt)	0.01692	0.3441	No	ns	-0.1922 to 0.2260
		WT_clh-1gDNA(wt) vs JN577_myo3p::GFP_only	-0.6074	15.28	Yes	***	-0.7765 to -0.4384
		WT_clh-1gDNA(wt) vs JN577_clh-1gDNA(wt)	-0.2226	5.398	Yes	**	-0.3979 to -0.04720
		JN572_myo3p::GFP_only vs JN572_clh-1gDNA(wt)	0.6169	12.03	Yes	***	0.3988 to 0.8350
		JN572_myo3p::GFP_only vs JN577_myo3p::GFP_only	-0.00744	0.1757	No	ns	-0.1875 to 0.1727
		JN572_myo3p::GFP_only vs JN577_clh-1gDNA(wt)	0.3774	8.631	Yes	***	0.1914 to 0.5634
		JN572_clh-1gDNA(wt) vs JN577_myo3p::GFP_only	-0.6244	12.46	Yes	***	-0.8375 to -0.4113
		JN572_clh-1gDNA(wt) vs JN577_clh-1gDNA(wt)	-0.2395	4.67	Yes	*	-0.4576 to -0.02137
		JN577_myo3p::GFP_only vs JN577_clh-1gDNA(wt)	0.3849	9.089	Yes	***	0.2048 to 0.5650

## Sheet: 1d
	Figure 1c
	Dominant-recessive test
	fed0	One-way analysis of variance
		P value	< 0.0001
		P value summary	****
		Are means signif. different? (P < 0.05)	Yes
		Number of groups	8
		F	43.88
		R square	0.903
		Bartlett's test for equal variances
		Bartlett's statistic (corrected)	32.26
		P value	< 0.0001
		P value summary	****
		Do the variances differ signif. (P < 0.05)	Yes
		ANOVA Table	SS	df	MS
		Treatment (between columns)	5.147	7	0.7352
		Residual (within columns)	0.5529	33	0.01675
		Total	5.7	40
		Tukey's Multiple Comparison Test	Mean Diff.	q	Significant? P < 0.05?	Summary	95% CI of diff
		n2 homo vs n2 het	0.03959	0.7144	No	ns	-0.2141 to 0.2933
		n2 homo vs pe572 homo	-0.8125	14.66	Yes	***	-1.066 to -0.5588
		n2 homo vs pe572 het	-0.172	3.104	No	ns	-0.4257 to 0.08170
		n2 homo vs pe577 homo	-0.8672	15.65	Yes	***	-1.121 to -0.6135
		n2 homo vs pe577 het	-0.09157	1.652	No	ns	-0.3453 to 0.1621
		n2 homo vs tm1243 homo	0.01861	0.3358	No	ns	-0.2351 to 0.2723
		n2 homo vs tm1243 het	0.0223	0.4023	No	ns	-0.2314 to 0.2760
		n2 het vs pe572 homo	-0.8521	14.72	Yes	***	-1.117 to -0.5871
		n2 het vs pe572 het	-0.2116	3.655	No	ns	-0.4766 to 0.05339
		n2 het vs pe577 homo	-0.9068	15.66	Yes	***	-1.172 to -0.6418
		n2 het vs pe577 het	-0.1312	2.266	No	ns	-0.3961 to 0.1338
		n2 het vs tm1243 homo	-0.02098	0.3624	No	ns	-0.2860 to 0.2440
		n2 het vs tm1243 het	-0.01729	0.2988	No	ns	-0.2823 to 0.2477
		pe572 homo vs pe572 het	0.6405	11.06	Yes	***	0.3755 to 0.9055
		pe572 homo vs pe577 homo	-0.05468	0.9447	No	ns	-0.3197 to 0.2103
		pe572 homo vs pe577 het	0.7209	12.45	Yes	***	0.4559 to 0.9859
		pe572 homo vs tm1243 homo	0.8311	14.36	Yes	***	0.5661 to 1.096
		pe572 homo vs tm1243 het	0.8348	14.42	Yes	***	0.5698 to 1.100
		pe572 het vs pe577 homo	-0.6952	12.01	Yes	***	-0.9601 to -0.4302
		pe572 het vs pe577 het	0.08044	1.39	No	ns	-0.1845 to 0.3454
		pe572 het vs tm1243 homo	0.1906	3.293	No	ns	-0.07437 to 0.4556
		pe572 het vs tm1243 het	0.1943	3.357	No	ns	-0.07068 to 0.4593
		pe577 homo vs pe577 het	0.7756	13.4	Yes	***	0.5106 to 1.041
		pe577 homo vs tm1243 homo	0.8858	15.3	Yes	***	0.6208 to 1.151
		pe577 homo vs tm1243 het	0.8895	15.37	Yes	***	0.6245 to 1.154
		pe577 het vs tm1243 homo	0.1102	1.903	No	ns	-0.1548 to 0.3752
		pe577 het vs tm1243 het	0.1139	1.967	No	ns	-0.1511 to 0.3788
		tm1243 homo vs tm1243 het	0.003686	0.06368	No	ns	-0.2613 to 0.2687

## Sheet: 1s1c
	Figure 1 supplement 1c
	fed0	One-way analysis of variance
		P value	0.0198
		P value summary	*
		Are means signif. different? (P < 0.05)	Yes
		Number of groups	3
		F	4.758
		R square	0.3118
		Bartlett's test for equal variances
		Bartlett's statistic (corrected)	40.99
		P value	< 0.0001
		P value summary	****
		Do the variances differ signif. (P < 0.05)	Yes
		ANOVA Table	SS	df	MS
		Treatment (between columns)	0.07643	2	0.03821
		Residual (within columns)	0.1687	21	0.008031
		Total	0.2451	23
		Dunnett's Multiple Comparison Test	Mean Diff.	q	Significant? P < 0.05?	Summary	95% CI of diff
		n2 vs pe572	-0.09823	2.192	No	ns	-0.2045 to 0.008029
		n2 vs pe577	-0.1333	2.976	Yes	*	-0.2396 to -0.02707
	fed50	One-way analysis of variance
		P value	0.0984
		P value summary	ns
		Are means signif. different? (P < 0.05)	No
		Number of groups	3
		F	2.627
		R square	0.2166
		Bartlett's test for equal variances
		Bartlett's statistic (corrected)	8.339
		P value	0.0155
		P value summary	*
		Do the variances differ signif. (P < 0.05)	Yes
		ANOVA Table	SS	df	MS
		Treatment (between columns)	0.01396	2	0.006978
		Residual (within columns)	0.05048	19	0.002657
		Total	0.06443	21
		Dunnett's Multiple Comparison Test	Mean Diff.	q	Significant? P < 0.05?	Summary	95% CI of diff
		n2 vs pe572	0.04132	1.549	No	ns	-0.02238 to 0.1050
		n2 vs pe577	0.05914	2.217	No	ns	-0.004564 to 0.1228
	fed100	One-way analysis of variance
		P value	0.478
		P value summary	ns
		Are means signif. different? (P < 0.05)	No
		Number of groups	3
		F	0.7646
		R square	0.06788
		Bartlett's test for equal variances
		Bartlett's statistic (corrected)	3.418
		P value	0.181
		P value summary	ns
		Do the variances differ signif. (P < 0.05)	No
		ANOVA Table	SS	df	MS
		Treatment (between columns)	0.0007927	2	0.0003964
		Residual (within columns)	0.01089	21	0.0005184
		Total	0.01168	23
		Dunnett's Multiple Comparison Test	Mean Diff.	q	Significant? P < 0.05?	Summary	95% CI of diff
		n2 vs pe572	0.00256	0.2248	No	ns	-0.02444 to 0.02956
		n2 vs pe577	0.01327	1.166	No	ns	-0.01373 to 0.04026
	stv0	One-way analysis of variance
		P value	0.8199
		P value summary	ns
		Are means signif. different? (P < 0.05)	No
		Number of groups	3
		F	0.2005
		R square	0.01874
		Bartlett's test for equal variances
		Bartlett's statistic (corrected)	0.3193
		P value	0.8524
		P value summary	ns
		Do the variances differ signif. (P < 0.05)	No
		ANOVA Table	SS	df	MS
		Treatment (between columns)	0.002557	2	0.001279
		Residual (within columns)	0.1339	21	0.006378
		Total	0.1365	23
		Dunnett's Multiple Comparison Test	Mean Diff.	q	Significant? P < 0.05?	Summary	95% CI of diff
		n2 vs pe572	0.0004114	0.0103	No	ns	-0.09428 to 0.09510
		n2 vs pe577	-0.02169	0.5431	No	ns	-0.1164 to 0.07300
	stv50	One-way analysis of variance
		P value	0.0353
		P value summary	*
		Are means signif. different? (P < 0.05)	Yes
		Number of groups	3
		F	4.007
		R square	0.2967
		Bartlett's test for equal variances
		Bartlett's statistic (corrected)	0.6136
		P value	0.7358
		P value summary	ns
		Do the variances differ signif. (P < 0.05)	No
		ANOVA Table	SS	df	MS
		Treatment (between columns)	0.04024	2	0.02012
		Residual (within columns)	0.0954	19	0.005021
		Total	0.1356	21
		Dunnett's Multiple Comparison Test	Mean Diff.	q	Significant? P < 0.05?	Summary	95% CI of diff
		n2 vs pe572	-0.09221	2.514	Yes	*	-0.1798 to -0.004631
		n2 vs pe577	-0.08522	2.324	No	ns	-0.1728 to 0.002358
	stv100	One-way analysis of variance
		P value	0.0628
		P value summary	ns
		Are means signif. different? (P < 0.05)	No
		Number of groups	3
		F	3.167
		R square	0.2317
		Bartlett's test for equal variances
		Bartlett's statistic (corrected)	2.244
		P value	0.3257
		P value summary	ns
		Do the variances differ signif. (P < 0.05)	No
		ANOVA Table	SS	df	MS
		Treatment (between columns)	0.03677	2	0.01838
		Residual (within columns)	0.1219	21	0.005805
		Total	0.1587	23
		Dunnett's Multiple Comparison Test	Mean Diff.	q	Significant? P < 0.05?	Summary	95% CI of diff
		n2 vs pe572	-0.02171	0.57	No	ns	-0.1121 to 0.06863
		n2 vs pe577	-0.09173	2.408	Yes	*	-0.1821 to -0.001388

## Sheet: 1s1d
	Figure 1 supplement 1d
	1 hour	One-way analysis of variance
		P value	< 0.0001
		P value summary	****
		Are means signif. different? (P < 0.05)	Yes
		Number of groups	4
		F	69.95
		R square	0.913
		Bartlett's test for equal variances
		Bartlett's statistic (corrected)	25.62
		P value	< 0.0001
		P value summary	****
		Do the variances differ signif. (P < 0.05)	Yes
		ANOVA Table	SS	df	MS
		Treatment (between columns)	6.577	3	2.192
		Residual (within columns)	0.6268	20	0.03134
		Total	7.203	23
		Dunnett's Multiple Comparison Test	Mean Diff.	q	Significant? P < 0.05?	Summary	95% CI of diff
		n2 1h vs pe572 1h	-1.111	10.87	Yes	***	-1.371 to -0.8515
		n2 1h vs pe577 1h	-0.9915	9.701	Yes	***	-1.251 to -0.7319
		n2 1h vs tm1243 1h	-0.01578	0.1543	No	ns	-0.2754 to 0.2439
	6 hours	One-way analysis of variance
		P value	< 0.0001
		P value summary	****
		Are means signif. different? (P < 0.05)	Yes
		Number of groups	4
		F	23.68
		R square	0.7803
		Bartlett's test for equal variances
		Bartlett's statistic (corrected)	45.97
		P value	< 0.0001
		P value summary	****
		Do the variances differ signif. (P < 0.05)	Yes
		ANOVA Table	SS	df	MS
		Treatment (between columns)	3.575	3	1.192
		Residual (within columns)	1.006	20	0.05031
		Total	4.581	23
		Dunnett's Multiple Comparison Test	Mean Diff.	q	Significant? P < 0.05?	Summary	95% CI of diff
		n2 6h vs pe572 6h	-0.6882	5.314	Yes	***	-1.017 to -0.3592
		n2 6h vs pe577 6h	-0.8638	6.67	Yes	***	-1.193 to -0.5348
		n2 6h vs tm1243 6h	-0.0289	0.2231	No	ns	-0.3579 to 0.3001
	24 hours	One-way analysis of variance
		P value	< 0.0001
		P value summary	****
		Are means signif. different? (P < 0.05)	Yes
		Number of groups	4
		F	230.2
		R square	0.9719
		Bartlett's test for equal variances
		Bartlett's statistic (corrected)	4.742
		P value	0.1917
		P value summary	ns
		Do the variances differ signif. (P < 0.05)	No
		ANOVA Table	SS	df	MS
		Treatment (between columns)	3.999	3	1.333
		Residual (within columns)	0.1158	20	0.005792
		Total	4.115	23
		Dunnett's Multiple Comparison Test	Mean Diff.	q	Significant? P < 0.05?	Summary	95% CI of diff
		n2 24h vs pe572 24h	-0.8551	19.46	Yes	***	-0.9667 to -0.7435
		n2 24h vs pe577 24h	-0.8566	19.49	Yes	***	-0.9682 to -0.7449
		n2 24h vs tm1243 24h	-0.08303	1.89	No	ns	-0.1947 to 0.02859

## Sheet: 1s1e
	Figure 1 supplement 1e
	96 hours	One-way analysis of variance
		P value	< 0.0001
		P value summary	****
		Are means signif. different? (P < 0.05)	Yes
		Number of groups	4
		F	81.48
		R square	0.9386
		Bartlett's test for equal variances
		Bartlett's statistic (corrected)	1.851
		P value	0.6038
		P value summary	ns
		Do the variances differ signif. (P < 0.05)	No
		ANOVA Table	SS	df	MS
		Treatment (between columns)	3.13	3	1.043
		Residual (within columns)	0.2049	16	0.0128
		Total	3.335	19
		Dunnett's Multiple Comparison Test	Mean Diff.	q	Significant? P < 0.05?	Summary	95% CI of diff
		N2 vs pe572	-0.8724	12.19	Yes	***	-1.058 to -0.6869
		N2 vs pe577	-0.7912	11.06	Yes	***	-0.9767 to -0.6057
		N2 vs tm1243	-0.09059	1.266	No	ns	-0.2761 to 0.09495

## Sheet: 1s3a
	Figure 1 supplement 3a
	fed0	One-way analysis of variance
		P value	0.2036
		P value summary	ns
		Are means signif. different? (P < 0.05)	No
		Number of groups	4
		F	1.64
		R square	0.1541
		Bartlett's test for equal variances
		Bartlett's statistic (corrected)	3.799
		P value	0.284
		P value summary	ns
		Do the variances differ signif. (P < 0.05)	No
		ANOVA Table	SS	df	MS
		Treatment (between columns)	0.006949	3	0.002316
		Residual (within columns)	0.03814	27	0.001413
		Total	0.04509	30
		Dunnett's Multiple Comparison Test	Mean Diff.	q	Significant? P < 0.05?	Summary	95% CI of diff
		n2 vs ok658	-0.02695	1.453	No	ns	-0.07315 to 0.01924
		n2 vs tm1243	-0.01869	1.008	No	ns	-0.06489 to 0.02750
		n2 vs qa901	-0.03783	2.039	No	ns	-0.08402 to 0.008369
	fed100	One-way analysis of variance
		P value	0.0051
		P value summary	**
		Are means signif. different? (P < 0.05)	Yes
		Number of groups	4
		F	5.343
		R square	0.3725
		Bartlett's test for equal variances
		Bartlett's statistic (corrected)	1.791
		P value	0.6168
		P value summary	ns
		Do the variances differ signif. (P < 0.05)	No
		ANOVA Table	SS	df	MS
		Treatment (between columns)	0.0513	3	0.0171
		Residual (within columns)	0.08642	27	0.003201
		Total	0.1377	30
		Dunnett's Multiple Comparison Test	Mean Diff.	q	Significant? P < 0.05?	Summary	95% CI of diff
		n2 vs ok658	0.1041	3.73	Yes	**	0.03462 to 0.1737
		n2 vs tm1243	0.02302	0.8246	No	ns	-0.04651 to 0.09255
		n2 vs qa901	0.06668	2.388	No	ns	-0.002846 to 0.1362
	stv0	One-way analysis of variance
		P value	0.3253
		P value summary	ns
		Are means signif. different? (P < 0.05)	No
		Number of groups	4
		F	1.209
		R square	0.1184
		Bartlett's test for equal variances
		Bartlett's statistic (corrected)	3.51
		P value	0.3195
		P value summary	ns
		Do the variances differ signif. (P < 0.05)	No
		ANOVA Table	SS	df	MS
		Treatment (between columns)	0.08336	3	0.02779
		Residual (within columns)	0.6204	27	0.02298
		Total	0.7038	30
		Dunnett's Multiple Comparison Test	Mean Diff.	q	Significant? P < 0.05?	Summary	95% CI of diff
		n2 vs ok658	-0.004697	0.06278	No	ns	-0.1910 to 0.1816
		n2 vs tm1243	0.1333	1.782	No	ns	-0.05299 to 0.3196
		n2 vs qa901	0.02176	0.2908	No	ns	-0.1646 to 0.2081
	stv100	One-way analysis of variance
		P value	0.6215
		P value summary	ns
		Are means signif. different? (P < 0.05)	No
		Number of groups	4
		F	0.5985
		R square	0.06235
		Bartlett's test for equal variances
		Bartlett's statistic (corrected)	7.837
		P value	0.0495
		P value summary	*
		Do the variances differ signif. (P < 0.05)	Yes
		ANOVA Table	SS	df	MS
		Treatment (between columns)	0.06942	3	0.02314
		Residual (within columns)	1.044	27	0.03867
		Total	1.113	30
		Dunnett's Multiple Comparison Test	Mean Diff.	q	Significant? P < 0.05?	Summary	95% CI of diff
		n2 vs ok658	0.009678	0.09972	No	ns	-0.2320 to 0.2514
		n2 vs tm1243	0.119	1.226	No	ns	-0.1227 to 0.3607
		n2 vs qa901	0.07086	0.7301	No	ns	-0.1708 to 0.3125

## Sheet: 1s3b
	Figure 1 supplement 3b
	haploinsufficiency test
	fed0	One-way analysis of variance
		P value	< 0.0001
		P value summary	****
		Are means signif. different? (P < 0.05)	Yes
		Number of groups	8
		F	84.99
		R square	0.9282
		Bartlett's test for equal variances
		Bartlett's statistic (corrected)	64.89
		P value	< 0.0001
		P value summary	****
		Do the variances differ signif. (P < 0.05)	Yes
		ANOVA Table	SS	df	MS
		Treatment (between columns)	9.109	7	1.301
		Residual (within columns)	0.7042	46	0.01531
		Total	9.813	53
		Tukey's Multiple Comparison Test	Mean Diff.	q	Significant? P < 0.05?	Summary	95% CI of diff
		N2 vs N2xtm1243	-0.004821	0.09666	No	ns	-0.2291 to 0.2195
		N2 vs pe572	-0.9686	22.14	Yes	***	-1.165 to -0.7718
		N2 vs pe572xtm1243	-0.4097	8.671	Yes	***	-0.6222 to -0.1972
		N2 vs pe577	-0.9532	21.79	Yes	***	-1.150 to -0.7564
		N2 vs pe577xtm1243	-0.4222	8.935	Yes	***	-0.6347 to -0.2097
		N2 vs tm1243	-0.009375	0.207	No	ns	-0.2130 to 0.1943
		N2 vs tm1243xtm1243	0.001345	0.02847	No	ns	-0.2111 to 0.2138
		N2xtm1243 vs pe572	-0.9638	19.32	Yes	***	-1.188 to -0.7395
		N2xtm1243 vs pe572xtm1243	-0.4049	7.642	Yes	***	-0.6431 to -0.1666
		N2xtm1243 vs pe577	-0.9484	19.01	Yes	***	-1.173 to -0.7241
		N2xtm1243 vs pe577xtm1243	-0.4174	7.878	Yes	***	-0.6556 to -0.1791
		N2xtm1243 vs tm1243	-0.004554	0.08889	No	ns	-0.2349 to 0.2258
		N2xtm1243 vs tm1243xtm1243	0.006166	0.1164	No	ns	-0.2321 to 0.2444
		pe572 vs pe572xtm1243	0.5589	11.83	Yes	***	0.3464 to 0.7714
		pe572 vs pe577	0.0154	0.352	No	ns	-0.1813 to 0.2121
		pe572 vs pe577xtm1243	0.5464	11.56	Yes	***	0.3339 to 0.7589
		pe572 vs tm1243	0.9592	21.18	Yes	***	0.7556 to 1.163
		pe572 vs tm1243xtm1243	0.9699	20.53	Yes	***	0.7574 to 1.182
		pe572xtm1243 vs pe577	-0.5435	11.5	Yes	***	-0.7560 to -0.3310
		pe572xtm1243 vs pe577xtm1243	-0.01251	0.2476	No	ns	-0.2397 to 0.2147
		pe572xtm1243 vs tm1243	0.4003	8.224	Yes	***	0.1814 to 0.6192
		pe572xtm1243 vs tm1243xtm1243	0.411	8.137	Yes	***	0.1839 to 0.6382
		pe577 vs pe577xtm1243	0.531	11.24	Yes	***	0.3185 to 0.7435
		pe577 vs tm1243	0.9438	20.84	Yes	***	0.7402 to 1.147
		pe577 vs tm1243xtm1243	0.9545	20.2	Yes	***	0.7420 to 1.167
		pe577xtm1243 vs tm1243	0.4128	8.481	Yes	***	0.1939 to 0.6317
		pe577xtm1243 vs tm1243xtm1243	0.4236	8.385	Yes	***	0.1964 to 0.6507
		tm1243 vs tm1243xtm1243	0.01072	0.2202	No	ns	-0.2082 to 0.2296

## Sheet: 1s3c
	Figure 1 supplement 3c
	levamisole resistance test
	15	One-way analysis of variance
		P value	0.0014
		P value summary	**
		Are means signif. different? (P < 0.05)	Yes
		Number of groups	5
		F	5.804
		R square	0.4363
		Bartlett's test for equal variances
		Bartlett's statistic (corrected)
		P value
		P value summary	ns
		Do the variances differ signif. (P < 0.05)	No
		ANOVA Table	SS	df	MS
		Treatment (between columns)	0.4365	4	0.1091
		Residual (within columns)	0.5641	30	0.0188
		Total	1.001	34
		Dunnett's Multiple Comparison Test	Mean Diff.	q	Significant? P < 0.05?	Summary	95% CI of diff
		N2_15 vs pe572_15	0.1116	1.522	No	ns	-0.07739 to 0.3005
		N2_15 vs pe577_15	0.1077	1.469	No	ns	-0.08130 to 0.2966
		N2_15 vs tm1243_15	-0.05303	0.7236	No	ns	-0.2420 to 0.1359
		N2_15 vs unc29_15	-0.1887	2.574	No	ns	-0.3777 to 0.0002744
	30	One-way analysis of variance
		P value	< 0.0001
		P value summary	****
		Are means signif. different? (P < 0.05)	Yes
		Number of groups	5
		F	10.26
		R square	0.5777
		Bartlett's test for equal variances
		Bartlett's statistic (corrected)
		P value
		P value summary	ns
		Do the variances differ signif. (P < 0.05)	No
		ANOVA Table	SS	df	MS
		Treatment (between columns)	1.52	4	0.38
		Residual (within columns)	1.111	30	0.03705
		Total	2.632	34
		Dunnett's Multiple Comparison Test	Mean Diff.	q	Significant? P < 0.05?	Summary	95% CI of diff
		N2_30 vs pe572_30	0.1887	1.834	No	ns	-0.07651 to 0.4540
		N2_30 vs pe577_30	0.2385	2.319	No	ns	-0.02671 to 0.5038
		N2_30 vs tm1243_30	-0.09258	0.8999	No	ns	-0.3578 to 0.1727
		N2_30 vs unc29_30	-0.3407	3.312	Yes	**	-0.6060 to -0.07546
	45	One-way analysis of variance
		P value	< 0.0001
		P value summary	****
		Are means signif. different? (P < 0.05)	Yes
		Number of groups	5
		F	24.36
		R square	0.7646
		Bartlett's test for equal variances
		Bartlett's statistic (corrected)
		P value
		P value summary	ns
		Do the variances differ signif. (P < 0.05)	No
		ANOVA Table	SS	df	MS
		Treatment (between columns)	2.88	4	0.7201
		Residual (within columns)	0.8869	30	0.02956
		Total	3.767	34
		Dunnett's Multiple Comparison Test	Mean Diff.	q	Significant? P < 0.05?	Summary	95% CI of diff
		N2_45 vs pe572_45	0.2454	2.67	Yes	*	0.008447 to 0.4823
		N2_45 vs pe577_45	0.2669	2.904	Yes	*	0.02998 to 0.5039
		N2_45 vs tm1243_45	-0.1218	1.325	No	ns	-0.3587 to 0.1152
		N2_45 vs unc29_45	-0.5181	5.637	Yes	***	-0.7550 to -0.2811
	60	One-way analysis of variance
		P value	< 0.0001
		P value summary	****
		Are means signif. different? (P < 0.05)	Yes
		Number of groups	5
		F	64.21
		R square	0.8954
		Bartlett's test for equal variances
		Bartlett's statistic (corrected)
		P value
		P value summary	ns
		Do the variances differ signif. (P < 0.05)	No
		ANOVA Table	SS	df	MS
		Treatment (between columns)	4.203	4	1.051
		Residual (within columns)	0.4909	30	0.01636
		Total	4.694	34
		Dunnett's Multiple Comparison Test	Mean Diff.	q	Significant? P < 0.05?	Summary	95% CI of diff
		N2_60 vs pe572_60	0.07881	1.153	No	ns	-0.09747 to 0.2551
		N2_60 vs pe577_60	0.1148	1.679	No	ns	-0.06149 to 0.2911
		N2_60 vs tm1243_60	-0.2135	3.122	Yes	*	-0.3897 to -0.03717
		N2_60 vs unc29_60	-0.8231	12.04	Yes	***	-0.9994 to -0.6469
	75	One-way analysis of variance
		P value	< 0.0001
		P value summary	****
		Are means signif. different? (P < 0.05)	Yes
		Number of groups	5
		F	331.8
		R square	0.9779
		Bartlett's test for equal variances
		Bartlett's statistic (corrected)
		P value
		P value summary	ns
		Do the variances differ signif. (P < 0.05)	No
		ANOVA Table	SS	df	MS
		Treatment (between columns)	5.177	4	1.294
		Residual (within columns)	0.117	30	0.003901
		Total	5.294	34
		Dunnett's Multiple Comparison Test	Mean Diff.	q	Significant? P < 0.05?	Summary	95% CI of diff
		N2_75 vs pe572_75	0.004586	0.1374	No	ns	-0.08148 to 0.09065
		N2_75 vs pe577_75	0.009688	0.2902	No	ns	-0.07638 to 0.09576
		N2_75 vs tm1243_75	-0.1242	3.721	Yes	**	-0.2103 to -0.03814
		N2_75 vs unc29_75	-0.9808	29.38	Yes	***	-1.067 to -0.8947
	90	One-way analysis of variance
		P value	< 0.0001
		P value summary	****
		Are means signif. different? (P < 0.05)	Yes
		Number of groups	5
		F	2320
		R square	0.9968
		Bartlett's test for equal variances
		Bartlett's statistic (corrected)
		P value
		P value summary	ns
		Do the variances differ signif. (P < 0.05)	No
		ANOVA Table	SS	df	MS
		Treatment (between columns)	5.416	4	1.354
		Residual (within columns)	0.01751	30	0.0005837
		Total	5.434	34
		Dunnett's Multiple Comparison Test	Mean Diff.	q	Significant? P < 0.05?	Summary	95% CI of diff
		N2_90 vs pe572_90	0	0	No	ns	-0.03329 to 0.03329
		N2_90 vs pe577_90	0	0	No	ns	-0.03329 to 0.03329
		N2_90 vs tm1243_90	-0.02829	2.19	No	ns	-0.06158 to 0.005009
		N2_90 vs unc29_90	-0.9901	76.67	Yes	***	-1.023 to -0.9568
	105	The samples all have a standard error of zero..
	120	The samples all have a standard error of zero..

## Sheet: 1s3d
	Figure 1 supplement 3d
	fed0	One-way analysis of variance
		P value	< 0.0001
		P value summary	****
		Are means signif. different? (P < 0.05)	Yes
		Number of groups	6
		F	49.19
		R square	0.8913
		Bartlett's test for equal variances
		Bartlett's statistic (corrected)	20.43
		P value	0.001
		P value summary	**
		Do the variances differ signif. (P < 0.05)	Yes
		ANOVA Table	SS	df	MS
		Treatment (between columns)	5.062	5	1.012
		Residual (within columns)	0.6174	30	0.02058
		Total	5.679	35
		Tukey's Multiple Comparison Test	Mean Diff.	q	Significant? P < 0.05?	Summary	95% CI of diff
		WT_myo3p::GFP_only vs WT_clh-1gDNA(pe572)_#1	-0.7893	13.48	Yes	***	-1.041 to -0.5374
		WT_myo3p::GFP_only vs WT_clh-1gDNA(pe577)_#1	-0.9137	15.6	Yes	***	-1.166 to -0.6618
		WT_myo3p::GFP_only vs tm1243_myo3p::GFP_only	-0.009035	0.1543	No	ns	-0.2610 to 0.2429
		WT_myo3p::GFP_only vs tm1243_clh-1gDNA(pe572)_#1	-0.7475	12.76	Yes	***	-0.9994 to -0.4955
		WT_myo3p::GFP_only vs tm1243_clh-1gDNA(pe577)_#1	-0.7021	11.99	Yes	***	-0.9541 to -0.4502
		WT_clh-1gDNA(pe572)_#1 vs WT_clh-1gDNA(pe577)_#1	-0.1244	2.124	No	ns	-0.3763 to 0.1276
		WT_clh-1gDNA(pe572)_#1 vs tm1243_myo3p::GFP_only	0.7803	13.32	Yes	***	0.5284 to 1.032
		WT_clh-1gDNA(pe572)_#1 vs tm1243_clh-1gDNA(pe572)_#1	0.04189	0.7152	No	ns	-0.2101 to 0.2938
		WT_clh-1gDNA(pe572)_#1 vs tm1243_clh-1gDNA(pe577)_#1	0.08723	1.489	No	ns	-0.1647 to 0.3392
		WT_clh-1gDNA(pe577)_#1 vs tm1243_myo3p::GFP_only	0.9047	15.45	Yes	***	0.6527 to 1.157
		WT_clh-1gDNA(pe577)_#1 vs tm1243_clh-1gDNA(pe572)_#1	0.1663	2.839	No	ns	-0.08568 to 0.4182
		WT_clh-1gDNA(pe577)_#1 vs tm1243_clh-1gDNA(pe577)_#1	0.2116	3.613	No	ns	-0.04034 to 0.4636
		tm1243_myo3p::GFP_only vs tm1243_clh-1gDNA(pe572)_#1	-0.7384	12.61	Yes	***	-0.9904 to -0.4865
		tm1243_myo3p::GFP_only vs tm1243_clh-1gDNA(pe577)_#1	-0.6931	11.83	Yes	***	-0.9450 to -0.4411
		tm1243_clh-1gDNA(pe572)_#1 vs tm1243_clh-1gDNA(pe577)_#1	0.04534	0.7742	No	ns	-0.2066 to 0.2973
