# Supplementary material for: Roles of the ClC chloride channel CLH-1 in food-associated salt chemotaxis behavior of C. elegans
Source: eLife. 2021 Jan 25;10:e55701. doi: 10.7554/eLife.55701 (PMC7834019; doi:10.7554/eLife.55701)
Supplement: Supplementary file 5. [file elife-55701-supp5.zip › Figure 2.xlsx]

## Sheet: 2a
	Figure 2b
	fed0	Number of families	1
		Number of comparisons per family	21
		Alpha	0.05
		Tukey's multiple comparisons test	Mean Diff.	95.00% CI of diff.	Significant?	Summary	Adjusted P Value
		WT vs. clh-1(pe572)	-0.6649	-0.9110 to -0.4188	Yes	****	<0.0001	A-B
		WT vs. clh-1(pe572); clh-2(ok636)	-0.601	-0.8620 to -0.3399	Yes	****	<0.0001	A-C
		WT vs. Column D	-0.7724	-1.033 to -0.5114	Yes	****	<0.0001	A-D
		WT vs. clh-1(pe572); clh-4(ok1162)	-0.4282	-0.6892 to -0.1671	Yes	***	0.0001	A-E
		WT vs. clh-1(pe572); clh-5(tm6008)	-0.671	-0.9321 to -0.4100	Yes	****	<0.0001	A-F
		WT vs. clh-1(pe572); clh-6(tm617)	-0.5587	-0.8197 to -0.2976	Yes	****	<0.0001	A-G
		clh-1(pe572) vs. clh-1(pe572); clh-2(ok636)	0.06392	-0.1822 to 0.3100	No	ns	0.9835	B-C
		clh-1(pe572) vs. Column D	-0.1076	-0.3537 to 0.1386	No	ns	0.8244	B-D
		clh-1(pe572) vs. clh-1(pe572); clh-4(ok1162)	0.2367	-0.009400 to 0.4828	No	ns	0.0664	B-E
		clh-1(pe572) vs. clh-1(pe572); clh-5(tm6008)	-0.006152	-0.2523 to 0.2400	No	ns	>0.9999	B-F
		clh-1(pe572) vs. clh-1(pe572); clh-6(tm617)	0.1062	-0.1399 to 0.3523	No	ns	0.8329	B-G
		clh-1(pe572); clh-2(ok636) vs. Column D	-0.1715	-0.4325 to 0.08956	No	ns	0.4118	C-D
		clh-1(pe572); clh-2(ok636) vs. clh-1(pe572); clh-4(ok1162)	0.1728	-0.08825 to 0.4338	No	ns	0.4026	C-E
		clh-1(pe572); clh-2(ok636) vs. clh-1(pe572); clh-5(tm6008)	-0.07008	-0.3311 to 0.1910	No	ns	0.9805	C-F
		clh-1(pe572); clh-2(ok636) vs. clh-1(pe572); clh-6(tm617)	0.04226	-0.2188 to 0.3033	No	ns	0.9987	C-G
		Column D vs. clh-1(pe572); clh-4(ok1162)	0.3443	0.08324 to 0.6053	Yes	**	0.0034	D-E
		Column D vs. clh-1(pe572); clh-5(tm6008)	0.1014	-0.1596 to 0.3625	No	ns	0.8904	D-F
		Column D vs. clh-1(pe572); clh-6(tm617)	0.2138	-0.04730 to 0.4748	No	ns	0.174	D-G
		clh-1(pe572); clh-4(ok1162) vs. clh-1(pe572); clh-5(tm6008)	-0.2429	-0.5039 to 0.01818	No	ns	0.0833	E-F
		clh-1(pe572); clh-4(ok1162) vs. clh-1(pe572); clh-6(tm617)	-0.1305	-0.3916 to 0.1305	No	ns	0.7169	E-G
		clh-1(pe572); clh-5(tm6008) vs. clh-1(pe572); clh-6(tm617)	0.1123	-0.1487 to 0.3734	No	ns	0.8346	F-G
		Test details	Mean 1	Mean 2	Mean Diff.	SE of diff.	n1	n2	q	DF
		WT vs. clh-1(pe572)	-0.9631	-0.2982	-0.6649	0.07968	7	9	11.8	44
		WT vs. clh-1(pe572); clh-2(ok636)	-0.9631	-0.3622	-0.601	0.08452	7	7	10.06	44
		WT vs. Column D	-0.9631	-0.1907	-0.7724	0.08452	7	7	12.93	44
		WT vs. clh-1(pe572); clh-4(ok1162)	-0.9631	-0.535	-0.4282	0.08452	7	7	7.164	44
		WT vs. clh-1(pe572); clh-5(tm6008)	-0.9631	-0.2921	-0.671	0.08452	7	7	11.23	44
		WT vs. clh-1(pe572); clh-6(tm617)	-0.9631	-0.4044	-0.5587	0.08452	7	7	9.348	44
		clh-1(pe572) vs. clh-1(pe572); clh-2(ok636)	-0.2982	-0.3622	0.06392	0.07968	9	7	1.134	44
		clh-1(pe572) vs. Column D	-0.2982	-0.1907	-0.1076	0.07968	9	7	1.909	44
		clh-1(pe572) vs. clh-1(pe572); clh-4(ok1162)	-0.2982	-0.535	0.2367	0.07968	9	7	4.201	44
		clh-1(pe572) vs. clh-1(pe572); clh-5(tm6008)	-0.2982	-0.2921	-0.006152	0.07968	9	7	0.1092	44
		clh-1(pe572) vs. clh-1(pe572); clh-6(tm617)	-0.2982	-0.4044	0.1062	0.07968	9	7	1.885	44
		clh-1(pe572); clh-2(ok636) vs. Column D	-0.3622	-0.1907	-0.1715	0.08452	7	7	2.87	44
		clh-1(pe572); clh-2(ok636) vs. clh-1(pe572); clh-4(ok1162)	-0.3622	-0.535	0.1728	0.08452	7	7	2.891	44
		clh-1(pe572); clh-2(ok636) vs. clh-1(pe572); clh-5(tm6008)	-0.3622	-0.2921	-0.07008	0.08452	7	7	1.173	44
		clh-1(pe572); clh-2(ok636) vs. clh-1(pe572); clh-6(tm617)	-0.3622	-0.4044	0.04226	0.08452	7	7	0.7071	44
		Column D vs. clh-1(pe572); clh-4(ok1162)	-0.1907	-0.535	0.3443	0.08452	7	7	5.761	44
		Column D vs. clh-1(pe572); clh-5(tm6008)	-0.1907	-0.2921	0.1014	0.08452	7	7	1.697	44
		Column D vs. clh-1(pe572); clh-6(tm617)	-0.1907	-0.4044	0.2138	0.08452	7	7	3.577	44
		clh-1(pe572); clh-4(ok1162) vs. clh-1(pe572); clh-5(tm6008)	-0.535	-0.2921	-0.2429	0.08452	7	7	4.064	44
		clh-1(pe572); clh-4(ok1162) vs. clh-1(pe572); clh-6(tm617)	-0.535	-0.4044	-0.1305	0.08452	7	7	2.184	44
		clh-1(pe572); clh-5(tm6008) vs. clh-1(pe572); clh-6(tm617)	-0.2921	-0.4044	0.1123	0.08452	7	7	1.88	44
	fed100	Number of families	1
		Number of comparisons per family	21
		Alpha	0.05
		Tukey's multiple comparisons test	Mean Diff.	95.00% CI of diff.	Significant?	Summary	Adjusted P Value
		WT vs. clh-1(pe572)	0.08314	-0.07473 to 0.2410	No	ns	0.6642	A-B
		WT vs. clh-1(pe572); clh-2(ok636)	0.1482	-0.009696 to 0.3060	No	ns	0.0784	A-C
		WT vs. Column D	0.173	0.01514 to 0.3309	Yes	*	0.0236	A-D
		WT vs. clh-1(pe572); clh-4(ok1162)	0.117	-0.04086 to 0.2749	No	ns	0.2707	A-E
		WT vs. clh-1(pe572); clh-5(tm6008)	0.1202	-0.03767 to 0.2781	No	ns	0.2423	A-F
		WT vs. clh-1(pe572); clh-6(tm617)	0.0611	-0.09677 to 0.2190	No	ns	0.891	A-G
		clh-1(pe572) vs. clh-1(pe572); clh-2(ok636)	0.06504	-0.09283 to 0.2229	No	ns	0.8592	B-C
		clh-1(pe572) vs. Column D	0.08988	-0.06799 to 0.2477	No	ns	0.5797	B-D
		clh-1(pe572) vs. clh-1(pe572); clh-4(ok1162)	0.03387	-0.1240 to 0.1917	No	ns	0.9939	B-E
		clh-1(pe572) vs. clh-1(pe572); clh-5(tm6008)	0.03707	-0.1208 to 0.1949	No	ns	0.9901	B-F
		clh-1(pe572) vs. clh-1(pe572); clh-6(tm617)	-0.02203	-0.1799 to 0.1358	No	ns	0.9994	B-G
		clh-1(pe572); clh-2(ok636) vs. Column D	0.02484	-0.1330 to 0.1827	No	ns	0.9989	C-D
		clh-1(pe572); clh-2(ok636) vs. clh-1(pe572); clh-4(ok1162)	-0.03117	-0.1890 to 0.1267	No	ns	0.9961	C-E
		clh-1(pe572); clh-2(ok636) vs. clh-1(pe572); clh-5(tm6008)	-0.02797	-0.1858 to 0.1299	No	ns	0.9979	C-F
		clh-1(pe572); clh-2(ok636) vs. clh-1(pe572); clh-6(tm617)	-0.08707	-0.2449 to 0.07080	No	ns	0.6151	C-G
		Column D vs. clh-1(pe572); clh-4(ok1162)	-0.056	-0.2139 to 0.1019	No	ns	0.9252	D-E
		Column D vs. clh-1(pe572); clh-5(tm6008)	-0.05281	-0.2107 to 0.1051	No	ns	0.9426	D-F
		Column D vs. clh-1(pe572); clh-6(tm617)	-0.1119	-0.2698 to 0.04596	No	ns	0.3202	D-G
		clh-1(pe572); clh-4(ok1162) vs. clh-1(pe572); clh-5(tm6008)	0.003196	-0.1547 to 0.1611	No	ns	>0.9999	E-F
		clh-1(pe572); clh-4(ok1162) vs. clh-1(pe572); clh-6(tm617)	-0.05591	-0.2138 to 0.1020	No	ns	0.9257	E-G
		clh-1(pe572); clh-5(tm6008) vs. clh-1(pe572); clh-6(tm617)	-0.0591	-0.2170 to 0.09877	No	ns	0.9053	F-G
		Test details	Mean 1	Mean 2	Mean Diff.	SE of diff.	n1	n2	q	DF
		WT vs. clh-1(pe572)	0.9476	0.8644	0.08314	0.051	7	7	2.305	42
		WT vs. clh-1(pe572); clh-2(ok636)	0.9476	0.7994	0.1482	0.051	7	7	4.109	42
		WT vs. Column D	0.9476	0.7745	0.173	0.051	7	7	4.798	42
		WT vs. clh-1(pe572); clh-4(ok1162)	0.9476	0.8306	0.117	0.051	7	7	3.245	42
		WT vs. clh-1(pe572); clh-5(tm6008)	0.9476	0.8274	0.1202	0.051	7	7	3.333	42
		WT vs. clh-1(pe572); clh-6(tm617)	0.9476	0.8865	0.0611	0.051	7	7	1.694	42
		clh-1(pe572) vs. clh-1(pe572); clh-2(ok636)	0.8644	0.7994	0.06504	0.051	7	7	1.803	42
		clh-1(pe572) vs. Column D	0.8644	0.7745	0.08988	0.051	7	7	2.492	42
		clh-1(pe572) vs. clh-1(pe572); clh-4(ok1162)	0.8644	0.8306	0.03387	0.051	7	7	0.9393	42
		clh-1(pe572) vs. clh-1(pe572); clh-5(tm6008)	0.8644	0.8274	0.03707	0.051	7	7	1.028	42
		clh-1(pe572) vs. clh-1(pe572); clh-6(tm617)	0.8644	0.8865	-0.02203	0.051	7	7	0.611	42
		clh-1(pe572); clh-2(ok636) vs. Column D	0.7994	0.7745	0.02484	0.051	7	7	0.6888	42
		clh-1(pe572); clh-2(ok636) vs. clh-1(pe572); clh-4(ok1162)	0.7994	0.8306	-0.03117	0.051	7	7	0.8642	42
		clh-1(pe572); clh-2(ok636) vs. clh-1(pe572); clh-5(tm6008)	0.7994	0.8274	-0.02797	0.051	7	7	0.7756	42
		clh-1(pe572); clh-2(ok636) vs. clh-1(pe572); clh-6(tm617)	0.7994	0.8865	-0.08707	0.051	7	7	2.415	42
		Column D vs. clh-1(pe572); clh-4(ok1162)	0.7745	0.8306	-0.056	0.051	7	7	1.553	42
		Column D vs. clh-1(pe572); clh-5(tm6008)	0.7745	0.8274	-0.05281	0.051	7	7	1.464	42
		Column D vs. clh-1(pe572); clh-6(tm617)	0.7745	0.8865	-0.1119	0.051	7	7	3.103	42
		clh-1(pe572); clh-4(ok1162) vs. clh-1(pe572); clh-5(tm6008)	0.8306	0.8274	0.003196	0.051	7	7	0.08863	42
		clh-1(pe572); clh-4(ok1162) vs. clh-1(pe572); clh-6(tm617)	0.8306	0.8865	-0.05591	0.051	7	7	1.55	42
		clh-1(pe572); clh-5(tm6008) vs. clh-1(pe572); clh-6(tm617)	0.8274	0.8865	-0.0591	0.051	7	7	1.639	42

## Sheet: 2b
	Figure 2b
	fed0	One-way analysis of variance
		P value	< 0.0001
		P value summary	****
		Are means signif. different? (P < 0.05)	Yes
		Number of groups	8
		F	9.762
		R square	0.6029
		Bartlett's test for equal variances
		Bartlett's statistic (corrected)	17.61
		P value	0.0139
		P value summary	*
		Do the variances differ signif. (P < 0.05)	Yes
		ANOVA Table	SS	df	MS
		Treatment (between columns)	0.2288	7	0.03269
		Residual (within columns)	0.1507	45	0.003349
		Total	0.3795	52
		Tukey's Multiple Comparison Test	Mean Diff.	q	Significant? P < 0.05?	Summary	95% CI of diff
		WT vs clh-1; clh-2	-0.02244	1.042	No	ns	-0.1194 to 0.07448
		WT vs clh-1; clh-2; clh-3	-0.1394	6.903	Yes	***	-0.2303 to -0.04850
		WT vs clh-1; clh-2; clh-4	-0.05394	2.671	No	ns	-0.1448 to 0.03697
		WT vs clh-1; clh-2; clh-5	-0.1704	7.915	Yes	***	-0.2674 to -0.07352
		WT vs clh-1; clh-2; clh-6	-0.03438	1.702	No	ns	-0.1253 to 0.05652
		WT vs clh-1; clh-2; clh-3; clh-4	-0.1592	7.884	Yes	***	-0.2501 to -0.06833
		WT vs clh-1; clh-2; clh-3; clh-5	-0.1274	6.306	Yes	**	-0.2183 to -0.03645
		clh-1; clh-2 vs clh-1; clh-2; clh-3	-0.117	4.72	Yes	*	-0.2285 to -0.005433
		clh-1; clh-2 vs clh-1; clh-2; clh-4	-0.0315	1.271	No	ns	-0.1430 to 0.08003
		clh-1; clh-2 vs clh-1; clh-2; clh-5	-0.148	5.719	Yes	**	-0.2645 to -0.03152
		clh-1; clh-2 vs clh-1; clh-2; clh-6	-0.01194	0.4818	No	ns	-0.1235 to 0.09959
		clh-1; clh-2 vs clh-1; clh-2; clh-3; clh-4	-0.1368	5.52	Yes	**	-0.2483 to -0.02526
		clh-1; clh-2 vs clh-1; clh-2; clh-3; clh-5	-0.1049	4.234	No	ns	-0.2164 to 0.006619
		clh-1; clh-2; clh-3 vs clh-1; clh-2; clh-4	0.08547	3.618	No	ns	-0.02087 to 0.1918
		clh-1; clh-2; clh-3 vs clh-1; clh-2; clh-5	-0.03104	1.253	No	ns	-0.1426 to 0.08049
		clh-1; clh-2; clh-3 vs clh-1; clh-2; clh-6	0.105	4.445	No	ns	-0.001316 to 0.2114
		clh-1; clh-2; clh-3 vs clh-1; clh-2; clh-3; clh-4	-0.01983	0.8392	No	ns	-0.1262 to 0.08651
		clh-1; clh-2; clh-3 vs clh-1; clh-2; clh-3; clh-5	0.01205	0.5101	No	ns	-0.09429 to 0.1184
		clh-1; clh-2; clh-4 vs clh-1; clh-2; clh-5	-0.1165	4.702	Yes	*	-0.2280 to -0.004981
		clh-1; clh-2; clh-4 vs clh-1; clh-2; clh-6	0.01956	0.8277	No	ns	-0.08678 to 0.1259
		clh-1; clh-2; clh-4 vs clh-1; clh-2; clh-3; clh-4	-0.1053	4.457	No	ns	-0.2116 to 0.001045
		clh-1; clh-2; clh-4 vs clh-1; clh-2; clh-3; clh-5	-0.07341	3.107	No	ns	-0.1798 to 0.03292
		clh-1; clh-2; clh-5 vs clh-1; clh-2; clh-6	0.1361	5.491	Yes	**	0.02454 to 0.2476
		clh-1; clh-2; clh-5 vs clh-1; clh-2; clh-3; clh-4	0.01122	0.4527	No	ns	-0.1003 to 0.1227
		clh-1; clh-2; clh-5 vs clh-1; clh-2; clh-3; clh-5	0.0431	1.739	No	ns	-0.06843 to 0.1546
		clh-1; clh-2; clh-6 vs clh-1; clh-2; clh-3; clh-4	-0.1248	5.285	Yes	*	-0.2312 to -0.01851
		clh-1; clh-2; clh-6 vs clh-1; clh-2; clh-3; clh-5	-0.09297	3.935	No	ns	-0.1993 to 0.01337
		clh-1; clh-2; clh-3; clh-4 vs clh-1; clh-2; clh-3; clh-5	0.03188	1.349	No	ns	-0.07446 to 0.1382
	fed100	One-way analysis of variance
		P value	< 0.0001
		P value summary	****
		Are means signif. different? (P < 0.05)	Yes
		Number of groups	8
		F	25.86
		R square	0.8009
		Bartlett's test for equal variances
		Bartlett's statistic (corrected)	17.72
		P value	0.0133
		P value summary	*
		Do the variances differ signif. (P < 0.05)	Yes
		ANOVA Table	SS	df	MS
		Treatment (between columns)	2.102	7	0.3002
		Residual (within columns)	0.5225	45	0.01161
		Total	2.624	52
		Tukey's Multiple Comparison Test	Mean Diff.	q	Significant? P < 0.05?	Summary	95% CI of diff
		WT vs clh-1; clh-2	0.09253	2.308	No	ns	-0.08794 to 0.2730
		WT vs clh-1; clh-2; clh-3	0.2589	6.885	Yes	***	0.08964 to 0.4282
		WT vs clh-1; clh-2; clh-4	0.1005	2.673	No	ns	-0.06874 to 0.2698
		WT vs clh-1; clh-2; clh-5	0.6563	16.37	Yes	***	0.4758 to 0.8367
		WT vs clh-1; clh-2; clh-6	0.2047	5.442	Yes	**	0.03540 to 0.3739
		WT vs clh-1; clh-2; clh-3; clh-4	0.2227	5.923	Yes	**	0.05347 to 0.3920
		WT vs clh-1; clh-2; clh-3; clh-5	0.4604	12.24	Yes	***	0.2912 to 0.6297
		clh-1; clh-2 vs clh-1; clh-2; clh-3	0.1664	3.606	No	ns	-0.04129 to 0.3740
		clh-1; clh-2 vs clh-1; clh-2; clh-4	0.007985	0.1731	No	ns	-0.1997 to 0.2156
		clh-1; clh-2 vs clh-1; clh-2; clh-5	0.5637	11.7	Yes	***	0.3468 to 0.7806
		clh-1; clh-2 vs clh-1; clh-2; clh-6	0.1121	2.43	No	ns	-0.09553 to 0.3198
		clh-1; clh-2 vs clh-1; clh-2; clh-3; clh-4	0.1302	2.822	No	ns	-0.07747 to 0.3379
		clh-1; clh-2 vs clh-1; clh-2; clh-3; clh-5	0.3679	7.974	Yes	***	0.1602 to 0.5755
		clh-1; clh-2; clh-3 vs clh-1; clh-2; clh-4	-0.1584	3.601	No	ns	-0.3564 to 0.03961
		clh-1; clh-2; clh-3 vs clh-1; clh-2; clh-5	0.3974	8.613	Yes	***	0.1897 to 0.6050
		clh-1; clh-2; clh-3 vs clh-1; clh-2; clh-6	-0.05424	1.233	No	ns	-0.2522 to 0.1438
		clh-1; clh-2; clh-3 vs clh-1; clh-2; clh-3; clh-4	-0.03618	0.8224	No	ns	-0.2342 to 0.1618
		clh-1; clh-2; clh-3 vs clh-1; clh-2; clh-3; clh-5	0.2015	4.581	Yes	*	0.003519 to 0.3995
		clh-1; clh-2; clh-4 vs clh-1; clh-2; clh-5	0.5557	12.05	Yes	***	0.3481 to 0.7634
		clh-1; clh-2; clh-4 vs clh-1; clh-2; clh-6	0.1041	2.367	No	ns	-0.09385 to 0.3021
		clh-1; clh-2; clh-4 vs clh-1; clh-2; clh-3; clh-4	0.1222	2.778	No	ns	-0.07579 to 0.3202
		clh-1; clh-2; clh-4 vs clh-1; clh-2; clh-3; clh-5	0.3599	8.182	Yes	***	0.1619 to 0.5579
		clh-1; clh-2; clh-5 vs clh-1; clh-2; clh-6	-0.4516	9.788	Yes	***	-0.6593 to -0.2439
		clh-1; clh-2; clh-5 vs clh-1; clh-2; clh-3; clh-4	-0.4335	9.397	Yes	***	-0.6412 to -0.2259
		clh-1; clh-2; clh-5 vs clh-1; clh-2; clh-3; clh-5	-0.1958	4.245	No	ns	-0.4035 to 0.01181
		clh-1; clh-2; clh-6 vs clh-1; clh-2; clh-3; clh-4	0.01807	0.4107	No	ns	-0.1799 to 0.2161
		clh-1; clh-2; clh-6 vs clh-1; clh-2; clh-3; clh-5	0.2558	5.814	Yes	**	0.05776 to 0.4538
		clh-1; clh-2; clh-3; clh-4 vs clh-1; clh-2; clh-3; clh-5	0.2377	5.403	Yes	**	0.03970 to 0.4357

## Sheet: 2c
	Figure 2a
	fed0	Number of families	1
		Number of comparisons per family	10
		Alpha	0.05
		Tukey's multiple comparisons test	Mean Diff.	95.00% CI of diff.	Significant?	Summary	Adjusted P Value
		WT vs. clh-1(pe572)	-0.9221	-1.089 to -0.7550	Yes	****	<0.0001	A-B
		WT vs. clh-5(tm6008)	-0.02873	-0.1858 to 0.1284	No	ns	0.9847	A-C
		WT vs. clh-3521(pe572)	-0.8801	-1.037 to -0.7229	Yes	****	<0.0001	A-D
		WT vs. clh-3521(tm1243)	-1.262	-1.436 to -1.088	Yes	****	<0.0001	A-E
		clh-1(pe572) vs. clh-5(tm6008)	0.8933	0.7228 to 1.064	Yes	****	<0.0001	B-C
		clh-1(pe572) vs. clh-3521(pe572)	0.04201	-0.1286 to 0.2126	No	ns	0.9547	B-D
		clh-1(pe572) vs. clh-3521(tm1243)	-0.34	-0.5261 to -0.1539	Yes	****	<0.0001	B-E
		clh-5(tm6008) vs. clh-3521(pe572)	-0.8513	-1.012 to -0.6905	Yes	****	<0.0001	C-D
		clh-5(tm6008) vs. clh-3521(tm1243)	-1.233	-1.411 to -1.056	Yes	****	<0.0001	C-E
		clh-3521(pe572) vs. clh-3521(tm1243)	-0.382	-0.5592 to -0.2048	Yes	****	<0.0001	D-E
		Test details	Mean 1	Mean 2	Mean Diff.	SE of diff.	n1	n2	q	DF
		WT vs. clh-1(pe572)	-0.9407	-0.01862	-0.9221	0.05857	11	8	22.26	41
		WT vs. clh-5(tm6008)	-0.9407	-0.9119	-0.02873	0.05507	11	10	0.7378	41
		WT vs. clh-3521(pe572)	-0.9407	-0.06063	-0.8801	0.05507	11	10	22.6	41
		WT vs. clh-3521(tm1243)	-0.9407	0.3214	-1.262	0.06094	11	7	29.29	41
		clh-1(pe572) vs. clh-5(tm6008)	-0.01862	-0.9119	0.8933	0.05979	8	10	21.13	41
		clh-1(pe572) vs. clh-3521(pe572)	-0.01862	-0.06063	0.04201	0.05979	8	10	0.9936	41
		clh-1(pe572) vs. clh-3521(tm1243)	-0.01862	0.3214	-0.34	0.06523	8	7	7.371	41
		clh-5(tm6008) vs. clh-3521(pe572)	-0.9119	-0.06063	-0.8513	0.05637	10	10	21.36	41
		clh-5(tm6008) vs. clh-3521(tm1243)	-0.9119	0.3214	-1.233	0.06212	10	7	28.08	41
		clh-3521(pe572) vs. clh-3521(tm1243)	-0.06063	0.3214	-0.382	0.06212	10	7	8.698	41
	fed100	Number of families	1
		Number of comparisons per family	10
		Alpha	0.05
		Tukey's multiple comparisons test	Mean Diff.	95.00% CI of diff.	Significant?	Summary	Adjusted P Value
		WT vs. clh-1(pe572)	-0.05502	-0.3489 to 0.2388	No	ns	0.9832	A-B
		WT vs. clh-5(tm6008)	0.531	0.2547 to 0.8073	Yes	****	<0.0001	A-C
		WT vs. clh-3521(pe572)	0.1145	-0.1618 to 0.3908	No	ns	0.7615	A-D
		WT vs. clh-3521(tm1243)	1.169	0.8633 to 1.475	Yes	****	<0.0001	A-E
		clh-1(pe572) vs. clh-5(tm6008)	0.586	0.2861 to 0.8860	Yes	****	<0.0001	B-C
		clh-1(pe572) vs. clh-3521(pe572)	0.1695	-0.1305 to 0.4695	No	ns	0.4985	B-D
		clh-1(pe572) vs. clh-3521(tm1243)	1.224	0.8968 to 1.551	Yes	****	<0.0001	B-E
		clh-5(tm6008) vs. clh-3521(pe572)	-0.4166	-0.6994 to -0.1337	Yes	**	0.0013	C-D
		clh-5(tm6008) vs. clh-3521(tm1243)	0.6381	0.3264 to 0.9497	Yes	****	<0.0001	C-E
		clh-3521(pe572) vs. clh-3521(tm1243)	1.055	0.7430 to 1.366	Yes	****	<0.0001	D-E
		Test details	Mean 1	Mean 2	Mean Diff.	SE of diff.	n1	n2	q	DF
		WT vs. clh-1(pe572)	0.8346	0.8896	-0.05502	0.103	11	8	0.7555	41
		WT vs. clh-5(tm6008)	0.8346	0.3036	0.531	0.09686	11	10	7.754	41
		WT vs. clh-3521(pe572)	0.8346	0.7201	0.1145	0.09686	11	10	1.671	41
		WT vs. clh-3521(tm1243)	0.8346	-0.3345	1.169	0.1072	11	7	15.43	41
		clh-1(pe572) vs. clh-5(tm6008)	0.8896	0.3036	0.586	0.1051	8	10	7.882	41
		clh-1(pe572) vs. clh-3521(pe572)	0.8896	0.7201	0.1695	0.1051	8	10	2.28	41
		clh-1(pe572) vs. clh-3521(tm1243)	0.8896	-0.3345	1.224	0.1147	8	7	15.09	41
		clh-5(tm6008) vs. clh-3521(pe572)	0.3036	0.7201	-0.4166	0.09913	10	10	5.942	41
		clh-5(tm6008) vs. clh-3521(tm1243)	0.3036	-0.3345	0.6381	0.1092	10	7	8.261	41
		clh-3521(pe572) vs. clh-3521(tm1243)	0.7201	-0.3345	1.055	0.1092	10	7	13.65	41

## Sheet: 2s1b
	Figure 2 supplement 1b
	fed0	One-way analysis of variance
		P value	0.3725
		P value summary	ns
		Are means signif. different? (P < 0.05)	No
		Number of groups	7
		F	1.109
		R square	0.1314
		Bartlett's test for equal variances
		Bartlett's statistic (corrected)	12.67
		P value	0.0486
		P value summary	*
		Do the variances differ signif. (P < 0.05)	Yes
		ANOVA Table	SS	df	MS
		Treatment (between columns)	0.008189	6	0.001365
		Residual (within columns)	0.05414	44	0.001231
		Total	0.06233	50
		Dunnett's Multiple Comparison Test	Mean Diff.	q	Significant? P < 0.05?	Summary	95% CI of diff
		WT vs clh-1(tm1243)	-0.01216	0.813	No	ns	-0.05211 to 0.02779
		WT vs clh-2(ok636)	0.0251	1.327	No	ns	-0.02543 to 0.07564
		WT vs clh-3(ok763)	-0.02497	1.402	No	ns	-0.07252 to 0.02258
		WT vs clh-4(ok1162)	0.002673	0.1501	No	ns	-0.04488 to 0.05023
		WT vs clh-5(tm6008)	-0.008504	0.4777	No	ns	-0.05606 to 0.03905
		WT vs clh-6(tm617)	-0.002199	0.1235	No	ns	-0.04975 to 0.04535
	fed100	One-way analysis of variance
		P value	< 0.0001
		P value summary	****
		Are means signif. different? (P < 0.05)	Yes
		Number of groups	7
		F	19.68
		R square	0.7285
		Bartlett's test for equal variances
		Bartlett's statistic (corrected)	9.044
		P value	0.1711
		P value summary	ns
		Do the variances differ signif. (P < 0.05)	No
		ANOVA Table	SS	df	MS
		Treatment (between columns)	0.6171	6	0.1028
		Residual (within columns)	0.2299	44	0.005226
		Total	0.847	50
		Dunnett's Multiple Comparison Test	Mean Diff.	q	Significant? P < 0.05?	Summary	95% CI of diff
		WT vs clh-1(tm1243)	0.02508	0.8136	No	ns	-0.05725 to 0.1074
		WT vs clh-2(ok636)	0.04538	1.164	No	ns	-0.05876 to 0.1495
		WT vs clh-3(ok763)	0.06331	1.725	No	ns	-0.03469 to 0.1613
		WT vs clh-4(ok1162)	-0.01734	0.4725	No	ns	-0.1153 to 0.08066
		WT vs clh-5(tm6008)	0.3567	9.721	Yes	***	0.2587 to 0.4547
		WT vs clh-6(tm617)	0.06283	1.712	No	ns	-0.03517 to 0.1608

## Sheet: 2s1c
	Figure 2 supplement 1c
	fed0	One-way analysis of variance
		P value	< 0.0001
		P value summary	****
		Are means signif. different? (P < 0.05)	Yes
		Number of groups	8
		F	29.13
		R square	0.8192
		Bartlett's test for equal variances
		Bartlett's statistic (corrected)	43.83
		P value	< 0.0001
		P value summary	****
		Do the variances differ signif. (P < 0.05)	Yes
		ANOVA Table	SS	df	MS
		Treatment (between columns)	0.7728	7	0.1104
		Residual (within columns)	0.1706	45	0.00379
		Total	0.9433	52
		Tukey's Multiple Comparison Test	Mean Diff.	q	Significant? P < 0.05?	Summary	95% CI of diff
		WT vs clh-1; clh-2	-0.01296	0.5657	No	ns	-0.1161 to 0.09015
		WT vs clh-1; clh-2; clh-3	-0.0809	3.765	No	ns	-0.1776 to 0.01581
		WT vs clh-1; clh-2; clh-4	-0.0606	2.821	No	ns	-0.1573 to 0.03610
		WT vs clh-1; clh-2; clh-5	-0.4404	19.23	Yes	***	-0.5436 to -0.3373
		WT vs clh-1; clh-2; clh-6	-0.04441	2.067	No	ns	-0.1411 to 0.05229
		WT vs clh-1; clh-2; clh-3; clh-4	-0.1124	5.23	Yes	*	-0.2091 to -0.01567
		WT vs clh-1; clh-2; clh-3; clh-5	-0.111	5.167	Yes	*	-0.2077 to -0.01432
		clh-1; clh-2 vs clh-1; clh-2; clh-3	-0.06794	2.577	No	ns	-0.1866 to 0.05071
		clh-1; clh-2 vs clh-1; clh-2; clh-4	-0.04764	1.807	No	ns	-0.1663 to 0.07101
		clh-1; clh-2 vs clh-1; clh-2; clh-5	-0.4275	15.53	Yes	***	-0.5514 to -0.3036
		clh-1; clh-2 vs clh-1; clh-2; clh-6	-0.03145	1.193	No	ns	-0.1501 to 0.08719
		clh-1; clh-2 vs clh-1; clh-2; clh-3; clh-4	-0.09942	3.771	No	ns	-0.2181 to 0.01923
		clh-1; clh-2 vs clh-1; clh-2; clh-3; clh-5	-0.09806	3.72	No	ns	-0.2167 to 0.02058
		clh-1; clh-2; clh-3 vs clh-1; clh-2; clh-4	0.0203	0.8077	No	ns	-0.09283 to 0.1334
		clh-1; clh-2; clh-3 vs clh-1; clh-2; clh-5	-0.3595	13.64	Yes	***	-0.4782 to -0.2409
		clh-1; clh-2; clh-3 vs clh-1; clh-2; clh-6	0.03649	1.452	No	ns	-0.07664 to 0.1496
		clh-1; clh-2; clh-3 vs clh-1; clh-2; clh-3; clh-4	-0.03148	1.252	No	ns	-0.1446 to 0.08165
		clh-1; clh-2; clh-3 vs clh-1; clh-2; clh-3; clh-5	-0.03012	1.199	No	ns	-0.1432 to 0.08300
		clh-1; clh-2; clh-4 vs clh-1; clh-2; clh-5	-0.3798	14.41	Yes	***	-0.4985 to -0.2612
		clh-1; clh-2; clh-4 vs clh-1; clh-2; clh-6	0.01619	0.6441	No	ns	-0.09694 to 0.1293
		clh-1; clh-2; clh-4 vs clh-1; clh-2; clh-3; clh-4	-0.05178	2.06	No	ns	-0.1649 to 0.06135
		clh-1; clh-2; clh-4 vs clh-1; clh-2; clh-3; clh-5	-0.05042	2.006	No	ns	-0.1635 to 0.06270
		clh-1; clh-2; clh-5 vs clh-1; clh-2; clh-6	0.396	15.02	Yes	***	0.2774 to 0.5147
		clh-1; clh-2; clh-5 vs clh-1; clh-2; clh-3; clh-4	0.3281	12.45	Yes	***	0.2094 to 0.4467
		clh-1; clh-2; clh-5 vs clh-1; clh-2; clh-3; clh-5	0.3294	12.5	Yes	***	0.2108 to 0.4481
		clh-1; clh-2; clh-6 vs clh-1; clh-2; clh-3; clh-4	-0.06796	2.704	No	ns	-0.1811 to 0.04516
		clh-1; clh-2; clh-6 vs clh-1; clh-2; clh-3; clh-5	-0.06661	2.65	No	ns	-0.1797 to 0.04651
		clh-1; clh-2; clh-3; clh-4 vs clh-1; clh-2; clh-3; clh-5	0.001353	0.05383	No	ns	-0.1118 to 0.1145
	fed100	One-way analysis of variance
		P value	< 0.0001
		P value summary	****
		Are means signif. different? (P < 0.05)	Yes
		Number of groups	8
		F	32.51
		R square	0.838
		Bartlett's test for equal variances
		Bartlett's statistic (corrected)	19.03
		P value	0.0081
		P value summary	**
		Do the variances differ signif. (P < 0.05)	Yes
		ANOVA Table	SS	df	MS
		Treatment (between columns)	1.019	7	0.1456
		Residual (within columns)	0.1971	44	0.00448
		Total	1.217	51
		Tukey's Multiple Comparison Test	Mean Diff.	q	Significant? P < 0.05?	Summary	95% CI of diff
		WT vs clh-1; clh-2	-0.03481	1.398	No	ns	-0.1470 to 0.07739
		WT vs clh-1; clh-2; clh-3	-0.1133	4.55	Yes	*	-0.2255 to -0.001115
		WT vs clh-1; clh-2; clh-4	-0.06309	2.701	No	ns	-0.1683 to 0.04214
		WT vs clh-1; clh-2; clh-5	-0.5098	20.47	Yes	***	-0.6220 to -0.3976
		WT vs clh-1; clh-2; clh-6	-0.1098	4.699	Yes	*	-0.2150 to -0.004529
		WT vs clh-1; clh-2; clh-3; clh-4	-0.1622	6.944	Yes	***	-0.2674 to -0.05698
		WT vs clh-1; clh-2; clh-3; clh-5	-0.1494	6.394	Yes	**	-0.2546 to -0.04413
		clh-1; clh-2 vs clh-1; clh-2; clh-3	-0.07851	2.623	No	ns	-0.2134 to 0.05634
		clh-1; clh-2 vs clh-1; clh-2; clh-4	-0.02828	0.987	No	ns	-0.1574 to 0.1008
		clh-1; clh-2 vs clh-1; clh-2; clh-5	-0.475	15.87	Yes	***	-0.6099 to -0.3402
		clh-1; clh-2 vs clh-1; clh-2; clh-6	-0.07495	2.615	No	ns	-0.2041 to 0.05415
		clh-1; clh-2 vs clh-1; clh-2; clh-3; clh-4	-0.1274	4.445	No	ns	-0.2565 to 0.001708
		clh-1; clh-2 vs clh-1; clh-2; clh-3; clh-5	-0.1146	3.997	No	ns	-0.2437 to 0.01455
		clh-1; clh-2; clh-3 vs clh-1; clh-2; clh-4	0.05022	1.752	No	ns	-0.07888 to 0.1793
		clh-1; clh-2; clh-3 vs clh-1; clh-2; clh-5	-0.3965	13.25	Yes	***	-0.5314 to -0.2617
		clh-1; clh-2; clh-3 vs clh-1; clh-2; clh-6	0.003556	0.1241	No	ns	-0.1255 to 0.1327
		clh-1; clh-2; clh-3 vs clh-1; clh-2; clh-3; clh-4	-0.04889	1.706	No	ns	-0.1780 to 0.08021
		clh-1; clh-2; clh-3 vs clh-1; clh-2; clh-3; clh-5	-0.03605	1.258	No	ns	-0.1652 to 0.09306
		clh-1; clh-2; clh-4 vs clh-1; clh-2; clh-5	-0.4467	15.59	Yes	***	-0.5759 to -0.3176
		clh-1; clh-2; clh-4 vs clh-1; clh-2; clh-6	-0.04667	1.708	No	ns	-0.1698 to 0.07643
		clh-1; clh-2; clh-4 vs clh-1; clh-2; clh-3; clh-4	-0.09911	3.627	No	ns	-0.2222 to 0.02398
		clh-1; clh-2; clh-4 vs clh-1; clh-2; clh-3; clh-5	-0.08627	3.157	No	ns	-0.2094 to 0.03683
		clh-1; clh-2; clh-5 vs clh-1; clh-2; clh-6	0.4001	13.96	Yes	***	0.2710 to 0.5292
		clh-1; clh-2; clh-5 vs clh-1; clh-2; clh-3; clh-4	0.3476	12.13	Yes	***	0.2185 to 0.4767
		clh-1; clh-2; clh-5 vs clh-1; clh-2; clh-3; clh-5	0.3605	12.58	Yes	***	0.2314 to 0.4896
		clh-1; clh-2; clh-6 vs clh-1; clh-2; clh-3; clh-4	-0.05245	1.919	No	ns	-0.1755 to 0.07065
		clh-1; clh-2; clh-6 vs clh-1; clh-2; clh-3; clh-5	-0.0396	1.449	No	ns	-0.1627 to 0.08349
		clh-1; clh-2; clh-3; clh-4 vs clh-1; clh-2; clh-3; clh-5	0.01284	0.4701	No	ns	-0.1103 to 0.1359

## Sheet: 2s1d
	Figure 2 supplement 1d
	fed0	One-way analysis of variance
		P value	< 0.0001
		P value summary	****
		Are means signif. different? (P < 0.05)	Yes
		Number of groups	7
		F	14.98
		R square	0.6714
		Bartlett's test for equal variances
		Bartlett's statistic (corrected)	14.86
		P value	0.0214
		P value summary	*
		Do the variances differ signif. (P < 0.05)	Yes
		ANOVA Table	SS	df	MS
		Treatment (between columns)	0.03759	6	0.006265
		Residual (within columns)	0.0184	44	0.0004181
		Total	0.05599	50
		Dunnett's Multiple Comparison Test	Mean Diff.	q	Significant? P < 0.05?	Summary	95% CI of diff
		WT vs clh-1(tm1243)	-0.009692	1.112	No	ns	-0.03298 to 0.01360
		WT vs clh-2(ok636)	0.004598	0.4169	No	ns	-0.02486 to 0.03406
		WT vs clh-3(ok763)	-0.04119	3.969	Yes	**	-0.06890 to -0.01347
		WT vs clh-4(ok1162)	-0.008601	0.8288	No	ns	-0.03632 to 0.01912
		WT vs clh-5(tm6008)	-0.08343	8.039	Yes	***	-0.1111 to -0.05571
		WT vs clh-6(tm617)	-0.003423	0.3299	No	ns	-0.03114 to 0.02430
	fed100	One-way analysis of variance
		P value	< 0.0001
		P value summary	****
		Are means signif. different? (P < 0.05)	Yes
		Number of groups	7
		F	28.32
		R square	0.7943
		Bartlett's test for equal variances
		Bartlett's statistic (corrected)	16.81
		P value	0.01
		P value summary	*
		Do the variances differ signif. (P < 0.05)	Yes
		ANOVA Table	SS	df	MS
		Treatment (between columns)	0.235	6	0.03917
		Residual (within columns)	0.06087	44	0.001383
		Total	0.2959	50
		Dunnett's Multiple Comparison Test	Mean Diff.	q	Significant? P < 0.05?	Summary	95% CI of diff
		WT vs clh-1(tm1243)	-0.03176	2.003	No	ns	-0.07412 to 0.01060
		WT vs clh-2(ok636)	-0.02239	1.116	No	ns	-0.07598 to 0.03119
		WT vs clh-3(ok763)	-0.03863	2.046	No	ns	-0.08905 to 0.01179
		WT vs clh-4(ok1162)	-0.02304	1.22	No	ns	-0.07345 to 0.02738
		WT vs clh-5(tm6008)	-0.2297	12.17	Yes	***	-0.2801 to -0.1793
		WT vs clh-6(tm617)	-0.03399	1.801	No	ns	-0.08441 to 0.01643
