# Supplementary material for: Roles of the ClC chloride channel CLH-1 in food-associated salt chemotaxis behavior of C. elegans
Source: eLife. 2021 Jan 25;10:e55701. doi: 10.7554/eLife.55701 (PMC7834019; doi:10.7554/eLife.55701)
Supplement: Supplementary file 5. [file elife-55701-supp5.zip › Figure 3.xlsx]

## Sheet: 3b
	Figure 3b
	fed0	One-way analysis of variance
		P value	< 0.0001
		P value summary	****
		Are means signif. different? (P < 0.05)	Yes
		Number of groups	9
		F	91.27
		R square	0.8957
		Bartlett's test for equal variances
		Bartlett's statistic (corrected)	37.68
		P value	< 0.0001
		P value summary	****
		Do the variances differ signif. (P < 0.05)	Yes
		ANOVA Table	SS	df	MS
		Treatment (between columns)	12.74	8	1.593
		Residual (within columns)	1.484	85	0.01745
		Total	14.23	93
		Tukey's Multiple Comparison Test	Mean Diff.	q	Significant? P < 0.05?	Summary	95% CI of diff
		WT_myo3p::GFP_only vs JN572_myo3p::GFP_only	-0.9342	31.62	Yes	***	-1.068 to -0.8008
		WT_myo3p::GFP_only vs JN572_H20p#6	-0.5375	12.36	Yes	***	-0.7339 to -0.3412
		WT_myo3p::GFP_only vs JN572_gcy-5p_#2	-0.317	8.112	Yes	***	-0.4935 to -0.1405
		WT_myo3p::GFP_only vs JN572_gcy-7p #5	-0.9329	23.87	Yes	***	-1.109 to -0.7565
		WT_myo3p::GFP_only vs JN572_gcy-5p+gcy-7p #2	-0.3515	8.995	Yes	***	-0.5280 to -0.1751
		WT_myo3p::GFP_only vs JN572_vap-1p_#6	-0.899	23	Yes	***	-1.075 to -0.7225
		WT_myo3p::GFP_only vs JN572_vap-1p+gcy-5 #5	-0.8113	20.76	Yes	***	-0.9878 to -0.6348
		WT_myo3p::GFP_only vs JN572_dyf-11p_#1	-0.7695	19.69	Yes	***	-0.9459 to -0.5930
		JN572_myo3p::GFP_only vs JN572_H20p#6	0.3966	9.121	Yes	***	0.2003 to 0.5930
		JN572_myo3p::GFP_only vs JN572_gcy-5p_#2	0.6172	15.79	Yes	***	0.4407 to 0.7936
		JN572_myo3p::GFP_only vs JN572_gcy-7p #5	0.001236	0.03164	No	ns	-0.1752 to 0.1777
		JN572_myo3p::GFP_only vs JN572_gcy-5p+gcy-7p #2	0.5826	14.91	Yes	***	0.4061 to 0.7591
		JN572_myo3p::GFP_only vs JN572_vap-1p_#6	0.03518	0.9001	No	ns	-0.1413 to 0.2117
		JN572_myo3p::GFP_only vs JN572_vap-1p+gcy-5 #5	0.1229	3.144	No	ns	-0.05360 to 0.2994
		JN572_myo3p::GFP_only vs JN572_dyf-11p_#1	0.1647	4.215	No	ns	-0.01176 to 0.3412
		JN572_H20p#6 vs JN572_gcy-5p_#2	0.2205	4.371	No	ns	-0.007317 to 0.4484
		JN572_H20p#6 vs JN572_gcy-7p #5	-0.3954	7.837	Yes	***	-0.6232 to -0.1676
		JN572_H20p#6 vs JN572_gcy-5p+gcy-7p #2	0.186	3.686	No	ns	-0.04185 to 0.4138
		JN572_H20p#6 vs JN572_vap-1p_#6	-0.3615	7.164	Yes	***	-0.5893 to -0.1336
		JN572_H20p#6 vs JN572_vap-1p+gcy-5 #5	-0.2738	5.426	Yes	**	-0.5016 to -0.04592
		JN572_H20p#6 vs JN572_dyf-11p_#1	-0.2319	4.597	Yes	*	-0.4598 to -0.004087
		JN572_gcy-5p_#2 vs JN572_gcy-7p #5	-0.6159	13.19	Yes	***	-0.8269 to -0.4050
		JN572_gcy-5p_#2 vs JN572_gcy-5p+gcy-7p #2	-0.03453	0.7393	No	ns	-0.2455 to 0.1764
		JN572_gcy-5p_#2 vs JN572_vap-1p_#6	-0.582	12.46	Yes	***	-0.7929 to -0.3710
		JN572_gcy-5p_#2 vs JN572_vap-1p+gcy-5 #5	-0.4943	10.58	Yes	***	-0.7052 to -0.2833
		JN572_gcy-5p_#2 vs JN572_dyf-11p_#1	-0.4524	9.686	Yes	***	-0.6634 to -0.2415
		JN572_gcy-7p #5 vs JN572_gcy-5p+gcy-7p #2	0.5814	12.45	Yes	***	0.3705 to 0.7923
		JN572_gcy-7p #5 vs JN572_vap-1p_#6	0.03394	0.7266	No	ns	-0.1770 to 0.2449
		JN572_gcy-7p #5 vs JN572_vap-1p+gcy-5 #5	0.1216	2.604	No	ns	-0.08929 to 0.3326
		JN572_gcy-7p #5 vs JN572_dyf-11p_#1	0.1635	3.5	No	ns	-0.04745 to 0.3744
		JN572_gcy-5p+gcy-7p #2 vs JN572_vap-1p_#6	-0.5475	11.72	Yes	***	-0.7584 to -0.3365
		JN572_gcy-5p+gcy-7p #2 vs JN572_vap-1p+gcy-5 #5	-0.4597	9.843	Yes	***	-0.6707 to -0.2488
		JN572_gcy-5p+gcy-7p #2 vs JN572_dyf-11p_#1	-0.4179	8.947	Yes	***	-0.6288 to -0.2070
		JN572_vap-1p_#6 vs JN572_vap-1p+gcy-5 #5	0.0877	1.878	No	ns	-0.1232 to 0.2986
		JN572_vap-1p_#6 vs JN572_dyf-11p_#1	0.1295	2.773	No	ns	-0.08139 to 0.3405
		JN572_vap-1p+gcy-5 #5 vs JN572_dyf-11p_#1	0.04184	0.8957	No	ns	-0.1691 to 0.2528

## Sheet: 3c
	Figure 3c
	fed0	One-way analysis of variance
		P value	< 0.0001
		P value summary	****
		Are means signif. different? (P < 0.05)	Yes
		Number of groups	3
		F	197.5
		R square	0.9634
		Bartlett's test for equal variances
		Bartlett's statistic (corrected)	3.137
		P value	0.2084
		P value summary	ns
		Do the variances differ signif. (P < 0.05)	No
		ANOVA Table	SS	df	MS
		Treatment (between columns)	2.861	2	1.431
		Residual (within columns)	0.1086	15	0.007243
		Total	2.97	17
		Tukey's Multiple Comparison Test	Mean Diff.	q	Significant? P < 0.05?	Summary	95% CI of diff
		N2 vs pe572_lin44p	-0.8897	25.61	Yes	***	-1.017 to -0.7620
		N2 vs clh-1::mTFP	-0.09598	2.762	No	ns	-0.2236 to 0.03167
		pe572_lin44p vs clh-1::mTFP	0.7937	22.84	Yes	***	0.6661 to 0.9214

## Sheet: 3s1a
	Figure 3 supplement 1a
	fed0	One-way analysis of variance
		P value	< 0.0001
		P value summary	****
		Are means signif. different? (P < 0.05)	Yes
		Number of groups	3
		F	208.3
		R square	0.972
		Bartlett's test for equal variances
		Bartlett's statistic (corrected)	2.491
		P value	0.2878
		P value summary	ns
		Do the variances differ signif. (P < 0.05)	No
		ANOVA Table	SS	df	MS
		Treatment (between columns)	2.256	2	1.128
		Residual (within columns)	0.06496	12	0.005414
		Total	2.32	14
		Tukey's Multiple Comparison Test	Mean Diff.	q	Significant? P < 0.05?	Summary	95% CI of diff
		WT_myo3p::GFP_only vs JN577_myo3p::GFP_only	-0.9496	28.86	Yes	***	-1.074 to -0.8255
		WT_myo3p::GFP_only vs JN577_gcy-5p_#4	-0.4929	14.98	Yes	***	-0.6170 to -0.3687
		JN577_myo3p::GFP_only vs JN577_gcy-5p_#4	0.4567	13.88	Yes	***	0.3326 to 0.5809

## Sheet: 3s1d
	Figure 3 supplement 1d
		One-way analysis of variance
		P value	0.504
		P value summary	ns
		Are means signif. different? (P < 0.05)	No
		Number of groups	3
		F	0.6927
		R square	0.02186
		Bartlett's test for equal variances
		Bartlett's statistic (corrected)	2.383
		P value	0.3037
		P value summary	ns
		Do the variances differ signif. (P < 0.05)	No
		ANOVA Table	SS	df	MS
		Treatment (between columns)	0.4066	2	0.2033
		Residual (within columns)	18.19	62	0.2935
		Total	18.6	64
		Dunnett's Multiple Comparison Test	Mean Diff.	q	Significant? P < 0.05?	Summary	95% CI of diff
		WT vs pe572	0.09985	0.645	No	ns	-0.2506 to 0.4503
		WT vs tm1243	0.2045	1.17	No	ns	-0.1913 to 0.6003

## Sheet: 3s1e
	Figure 3 supplement 1e
	WT	One-way analysis of variance
		P value	0.156
		P value summary	ns
		Are means signif. different? (P < 0.05)	No
		Number of groups	4
		F	1.791
		R square	0.06604
		Bartlett's test for equal variances
		Bartlett's statistic (corrected)	3.429
		P value	0.3301
		P value summary	ns
		Do the variances differ signif. (P < 0.05)	No
		ANOVA Table	SS	df	MS
		Treatment (between columns)	1.124	3	0.3747
		Residual (within columns)	15.9	76	0.2092
		Total	17.02	79
		Tukey's Multiple Comparison Test	Mean Diff.	q	Significant? P < 0.05?	Summary	95% CI of diff
		fed0 vs fed100	-0.1942	2.344	No	ns	-0.5026 to 0.1143
		fed0 vs stv0	-0.3234	2.788	No	ns	-0.7552 to 0.1084
		fed0 vs stv100	-0.2078	1.64	No	ns	-0.6797 to 0.2641
		fed100 vs stv0	-0.1292	1.079	No	ns	-0.5750 to 0.3166
		fed100 vs stv100	-0.01366	0.105	No	ns	-0.4984 to 0.4711
		stv0 vs stv100	0.1155	0.7532	No	ns	-0.4556 to 0.6867
	pe577	One-way analysis of variance
		P value	0.5953
		P value summary	ns
		Are means signif. different? (P < 0.05)	No
		Number of groups	4
		F	0.6383
		R square	0.05051
		Bartlett's test for equal variances
		Bartlett's statistic (corrected)	0.8287
		P value	0.8426
		P value summary	ns
		Do the variances differ signif. (P < 0.05)	No
		ANOVA Table	SS	df	MS
		Treatment (between columns)	0.5199	3	0.1733
		Residual (within columns)	9.773	36	0.2715
		Total	10.29	39
		Tukey's Multiple Comparison Test	Mean Diff.	q	Significant? P < 0.05?	Summary	95% CI of diff
		fed0 vs fed100	0.2782	1.763	No	ns	-0.3233 to 0.8796
		fed0 vs stv0	0.1975	1.216	No	ns	-0.4219 to 0.8169
		fed0 vs stv100	0.244	1.502	No	ns	-0.3754 to 0.8634
		fed100 vs stv0	-0.08066	0.4765	No	ns	-0.7260 to 0.5647
		fed100 vs stv100	-0.03417	0.2018	No	ns	-0.6795 to 0.6112
		stv0 vs stv100	0.04649	0.2677	No	ns	-0.6157 to 0.7086
