# Supplementary material for: Roles of the ClC chloride channel CLH-1 in food-associated salt chemotaxis behavior of C. elegans
Source: eLife. 2021 Jan 25;10:e55701. doi: 10.7554/eLife.55701 (PMC7834019; doi:10.7554/eLife.55701)
Supplement: Supplementary file 5. [file elife-55701-supp5.zip › Figure 4.xlsx]

## Sheet: 4g
		Figure 4g
	Average change	One-way analysis of variance
		P value	< 0.0001
		P value summary	****
		Are means signif. different? (P < 0.05)	Yes
		Number of groups	5
		F	6.697
		R square	0.2017
		Bartlett's test for equal variances
		Bartlett's statistic (corrected)	11.63
		P value	0.0203
		P value summary	*
		Do the variances differ signif. (P < 0.05)	Yes
		ANOVA Table	SS	df	MS
		Treatment (between columns)	0.06084	4	0.01521
		Residual (within columns)	0.2407	106	0.002271
		Total	0.3016	110
		Tukey's Multiple Comparison Test	Mean Diff.	q	Significant? P < 0.05?	Summary	95% CI of diff
		wt vs pe572	-0.0547	5.786	Yes	***	-0.09186 to -0.01754
		wt vs pe577	-0.04444	4.568	Yes	*	-0.08268 to -0.006199
		wt vs tm1243	-0.003491	0.3422	No	ns	-0.04360 to 0.03662
		wt vs pe572_rescued	-0.009779	0.8991	No	ns	-0.05253 to 0.03298
		pe572 vs pe577	0.01026	1.085	No	ns	-0.02690 to 0.04742
		pe572 vs tm1243	0.05121	5.151	Yes	**	0.01213 to 0.09029
		pe572 vs pe572_rescued	0.04492	4.225	Yes	*	0.003127 to 0.08671
		pe577 vs tm1243	0.04095	4.014	Yes	*	0.0008418 to 0.08106
		pe577 vs pe572_rescued	0.03466	3.187	No	ns	-0.008094 to 0.07742
		tm1243 vs pe572_rescued	-0.006288	0.5563	No	ns	-0.05072 to 0.03814

## Sheet: 4s2a-c
		Figure 4 supplement 2a-c
	wt	Table Analyzed	wt pH7 vs pH5
		Column B	pH 5
		vs.	vs.
		Column A	pH 7
		Paired t test
		P value	<0.0001
		P value summary	****
		Significantly different (P < 0.05)?	Yes
		One- or two-tailed P value?	Two-tailed
		t, df	t=6.264, df=19
		Number of pairs	20
		How big is the difference?
		Mean of differences (B - A)	-0.7672
		SD of differences	0.5477
		SEM of differences	0.1225
		95% confidence interval	-1.024 to -0.5109
		R squared (partial eta squared)	0.6737
		How effective was the pairing?
		Correlation coefficient (r)	0.894
		P value (one tailed)	<0.0001
		P value summary	****
		Was the pairing significantly effective?	Yes
	pe572	Table Analyzed	pe572 pH7 vs pH5
		Column B	pH 5
		vs.	vs.
		Column A	pH 7
		Paired t test
		P value	0.0094
		P value summary	**
		Significantly different (P < 0.05)?	Yes
		One- or two-tailed P value?	Two-tailed
		t, df	t=2.928, df=17
		Number of pairs	18
		How big is the difference?
		Mean of differences (B - A)	-0.8722
		SD of differences	1.264
		SEM of differences	0.2979
		95% confidence interval	-1.501 to -0.2436
		R squared (partial eta squared)	0.3352
		How effective was the pairing?
		Correlation coefficient (r)	0.6804
		P value (one tailed)	0.0009
		P value summary	***
		Was the pairing significantly effective?	Yes
	pe577	Table Analyzed	pe577 pH7 vs pH5
		Column B	pH 5
		vs.	vs.
		Column A	pH 7
		Paired t test
		P value	0.0081
		P value summary	**
		Significantly different (P < 0.05)?	Yes
		One- or two-tailed P value?	Two-tailed
		t, df	t=3.658, df=7
		Number of pairs	8
		How big is the difference?
		Mean of differences (B - A)	-0.5257
		SD of differences	0.4066
		SEM of differences	0.1437
		95% confidence interval	-0.8656 to -0.1858
		R squared (partial eta squared)	0.6565
		How effective was the pairing?
		Correlation coefficient (r)	0.9482
		P value (one tailed)	0.0002
		P value summary	***
		Was the pairing significantly effective?	Yes
