# Supplementary material for: Roles of the ClC chloride channel CLH-1 in food-associated salt chemotaxis behavior of C. elegans
Source: eLife. 2021 Jan 25;10:e55701. doi: 10.7554/eLife.55701 (PMC7834019; doi:10.7554/eLife.55701)
Supplement: Supplementary file 5. [file elife-55701-supp5.zip › Figure 5.xlsx]

## Sheet: 5b
		Figure 5b
	Average change
	1st	One-way analysis of variance
		P value	0.0287
		P value summary	*
		Are means signif. different? (P < 0.05)	Yes
		Number of groups	5
		F	2.812
		R square	0.09053
		Bartlett's test for equal variances
		Bartlett's statistic (corrected)	6.252
		P value	0.1811
		P value summary	ns
		Do the variances differ signif. (P < 0.05)	No
		ANOVA Table	SS	df	MS
		Treatment (between columns)	3.114	4	0.7785
		Residual (within columns)	31.28	113	0.2768
		Total	34.4	117
		Tukey's Multiple Comparison Test	Mean Diff.	q	Significant? P < 0.05?	Summary	95% CI of diff
		wt Span1 vs pe572 Span1	0.09945	1.11	No	ns	-0.2521 to 0.4510
		wt Span1 vs pe577 Span1	0.1478	1.311	No	ns	-0.2947 to 0.5904
		wt Span1 vs tm1243 Span1	0.2526	2.24	No	ns	-0.1899 to 0.6952
		wt Span1 vs pe572_rescue Span1	-0.3052	2.762	No	ns	-0.7389 to 0.1284
		pe572 Span1 vs pe577 Span1	0.0484	0.4311	No	ns	-0.3922 to 0.4890
		pe572 Span1 vs tm1243 Span1	0.1532	1.364	No	ns	-0.2874 to 0.5938
		pe572 Span1 vs pe572_rescue Span1	-0.4047	3.679	No	ns	-0.8363 to 0.02690
		pe577 Span1 vs tm1243 Span1	0.1048	0.7967	No	ns	-0.4114 to 0.6209
		pe577 Span1 vs pe572_rescue Span1	-0.4531	3.496	No	ns	-0.9616 to 0.05542
		tm1243 Span1 vs pe572_rescue Span1	-0.5579	4.305	Yes	*	-1.066 to -0.04938
	Average change	One-way analysis of variance
	2nd	P value	0.0002
		P value summary	***
		Are means signif. different? (P < 0.05)	Yes
		Number of groups	5
		F	6.152
		R square	0.1788
		Bartlett's test for equal variances
		Bartlett's statistic (corrected)	29.41
		P value	< 0.0001
		P value summary	****
		Do the variances differ signif. (P < 0.05)	Yes
		ANOVA Table	SS	df	MS
		Treatment (between columns)	2.447	4	0.6117
		Residual (within columns)	11.24	113	0.09944
		Total	13.68	117
		Tukey's Multiple Comparison Test	Mean Diff.	q	Significant? P < 0.05?	Summary	95% CI of diff
		wt Span2 vs pe572 Span2	0.2297	4.278	Yes	*	0.01902 to 0.4404
		wt Span2 vs pe577 Span2	0.2968	4.391	Yes	*	0.03158 to 0.5621
		wt Span2 vs tm1243 Span2	0.07644	1.131	No	ns	-0.1888 to 0.3417
		wt Span2 vs pe572_rescue Span2	-0.1287	1.943	No	ns	-0.3886 to 0.1312
		pe572 Span2 vs pe577 Span2	0.06713	0.9976	No	ns	-0.1969 to 0.3312
		pe572 Span2 vs tm1243 Span2	-0.1533	2.278	No	ns	-0.4173 to 0.1108
		pe572 Span2 vs pe572_rescue Span2	-0.3584	5.437	Yes	**	-0.6171 to -0.09975
		pe577 Span2 vs tm1243 Span2	-0.2204	2.796	No	ns	-0.5298 to 0.08894
		pe577 Span2 vs pe572_rescue Span2	-0.4256	5.479	Yes	**	-0.7303 to -0.1208
		tm1243 Span2 vs pe572_rescue Span2	-0.2051	2.641	No	ns	-0.5099 to 0.09963
	Average change	One-way analysis of variance
	3rd	P value	0.0078
		P value summary	**
		Are means signif. different? (P < 0.05)	Yes
		Number of groups	5
		F	3.645
		R square	0.1143
		Bartlett's test for equal variances
		Bartlett's statistic (corrected)	31.46
		P value	< 0.0001
		P value summary	****
		Do the variances differ signif. (P < 0.05)	Yes
		ANOVA Table	SS	df	MS
		Treatment (between columns)	1.3	4	0.325
		Residual (within columns)	10.08	113	0.08916
		Total	11.38	117
		Tukey's Multiple Comparison Test	Mean Diff.	q	Significant? P < 0.05?	Summary	95% CI of diff
		wt Span3 vs pe572 Span3	0.178	3.5	No	ns	-0.02154 to 0.3775
		wt Span3 vs p577 Span3	0.2264	3.538	No	ns	-0.02474 to 0.4776
		wt Span3 vs tm1243 Span3	0.07547	1.179	No	ns	-0.1757 to 0.3267
		wt Span3 vs pe572_rescue Span3	-0.07419	1.183	No	ns	-0.3203 to 0.1719
		pe572 Span3 vs p577 Span3	0.04849	0.7609	No	ns	-0.2015 to 0.2985
		pe572 Span3 vs tm1243 Span3	-0.1025	1.609	No	ns	-0.3525 to 0.1475
		pe572 Span3 vs pe572_rescue Span3	-0.2522	4.04	Yes	*	-0.4971 to -0.007220
		p577 Span3 vs tm1243 Span3	-0.151	2.022	No	ns	-0.4439 to 0.1419
		p577 Span3 vs pe572_rescue Span3	-0.3006	4.088	Yes	*	-0.5892 to -0.01205
		tm1243 Span3 vs pe572_rescue Span3	-0.1497	2.035	No	ns	-0.4382 to 0.1389

## Sheet: 5s1a
		Figure 5 supplement 1a
	Decay1
	1st	One-way analysis of variance
		P value	< 0.0001
		P value summary	****
		Are means signif. different? (P < 0.05)	Yes
		Number of groups	5
		F	7.144
		R square	0.2018
		Bartlett's test for equal variances
		Bartlett's statistic (corrected)	44.75
		P value	< 0.0001
		P value summary	****
		Do the variances differ signif. (P < 0.05)	Yes
		ANOVA Table	SS	df	MS
		Treatment (between columns)	2.432	4	0.6081
		Residual (within columns)	9.618	113	0.08511
		Total	12.05	117
		Tukey's Multiple Comparison Test	Mean Diff.	q	Significant? P < 0.05?	Summary	95% CI of diff
		wt Span1 vs pe572 Span1	0.1715	3.453	No	ns	-0.02340 to 0.3664
		wt Span1 vs pe577 Span1	0.2288	3.658	No	ns	-0.01663 to 0.4742
		wt Span1 vs tm1243 Span1	-0.04174	0.6674	No	ns	-0.2872 to 0.2037
		wt Span1 vs pe572_rescue Span1	-0.2142	3.496	No	ns	-0.4547 to 0.02622
		pe572 Span1 vs pe577 Span1	0.05726	0.9197	No	ns	-0.1870 to 0.3015
		pe572 Span1 vs tm1243 Span1	-0.2133	3.426	No	ns	-0.4575 to 0.03103
		pe572 Span1 vs pe572_rescue Span1	-0.3857	6.325	Yes	***	-0.6251 to -0.1464
		pe577 Span1 vs tm1243 Span1	-0.2705	3.709	No	ns	-0.5567 to 0.01568
		pe577 Span1 vs pe572_rescue Span1	-0.443	6.165	Yes	***	-0.7250 to -0.1611
		tm1243 Span1 vs pe572_rescue Span1	-0.1725	2.401	No	ns	-0.4544 to 0.1095
	Decay1	One-way analysis of variance
	2nd	P value	0.0099
		P value summary	**
		Are means signif. different? (P < 0.05)	Yes
		Number of groups	5
		F	3.497
		R square	0.1102
		Bartlett's test for equal variances
		Bartlett's statistic (corrected)	63.49
		P value	< 0.0001
		P value summary	****
		Do the variances differ signif. (P < 0.05)	Yes
		ANOVA Table	SS	df	MS
		Treatment (between columns)	0.6576	4	0.1644
		Residual (within columns)	5.312	113	0.04701
		Total	5.97	117
		Tukey's Multiple Comparison Test	Mean Diff.	q	Significant? P < 0.05?	Summary	95% CI of diff
		wt Span2 vs pe572 Span2	0.1149	3.111	No	ns	-0.03001 to 0.2597
		wt Span2 vs pe577 Span2	0.1267	2.725	No	ns	-0.05573 to 0.3091
		wt Span2 vs tm1243 Span2	0.03478	0.7482	No	ns	-0.1476 to 0.2172
		wt Span2 vs pe572_rescue Span2	-0.09006	1.978	No	ns	-0.2688 to 0.08865
		pe572 Span2 vs pe577 Span2	0.01181	0.2552	No	ns	-0.1697 to 0.1934
		pe572 Span2 vs tm1243 Span2	-0.08008	1.731	No	ns	-0.2616 to 0.1015
		pe572 Span2 vs pe572_rescue Span2	-0.2049	4.521	Yes	*	-0.3828 to -0.02706
		pe577 Span2 vs tm1243 Span2	-0.09188	1.695	No	ns	-0.3046 to 0.1208
		pe577 Span2 vs pe572_rescue Span2	-0.2167	4.058	Yes	*	-0.4263 to -0.007168
		tm1243 Span2 vs pe572_rescue Span2	-0.1248	2.338	No	ns	-0.3344 to 0.08471
	Decay1	One-way analysis of variance
	3rd	P value	0.0087
		P value summary	**
		Are means signif. different? (P < 0.05)	Yes
		Number of groups	5
		F	3.581
		R square	0.1125
		Bartlett's test for equal variances
		Bartlett's statistic (corrected)	67.12
		P value	< 0.0001
		P value summary	****
		Do the variances differ signif. (P < 0.05)	Yes
		ANOVA Table	SS	df	MS
		Treatment (between columns)	0.5746	4	0.1437
		Residual (within columns)	4.533	113	0.04012
		Total	5.108	117
		Tukey's Multiple Comparison Test	Mean Diff.	q	Significant? P < 0.05?	Summary	95% CI of diff
		wt Span3 vs pe572 Span3	0.121	3.547	No	ns	-0.01285 to 0.2548
		wt Span3 vs p577 Span3	0.1261	2.936	No	ns	-0.04242 to 0.2946
		wt Span3 vs tm1243 Span3	0.02897	0.6747	No	ns	-0.1395 to 0.1975
		wt Span3 vs pe572_rescue Span3	-0.06224	1.479	No	ns	-0.2273 to 0.1028
		pe572 Span3 vs p577 Span3	0.005101	0.1193	No	ns	-0.1626 to 0.1728
		pe572 Span3 vs tm1243 Span3	-0.092	2.153	No	ns	-0.2597 to 0.07571
		pe572 Span3 vs pe572_rescue Span3	-0.1832	4.376	Yes	*	-0.3475 to -0.01892
		p577 Span3 vs tm1243 Span3	-0.0971	1.939	No	ns	-0.2936 to 0.09939
		p577 Span3 vs pe572_rescue Span3	-0.1883	3.817	No	ns	-0.3819 to 0.005264
		tm1243 Span3 vs pe572_rescue Span3	-0.09121	1.849	No	ns	-0.2848 to 0.1024

## Sheet: 5s1b
		Figure 5 supplement 1b
	Decay2
	1st	One-way analysis of variance
		P value	< 0.0001
		P value summary	****
		Are means signif. different? (P < 0.05)	Yes
		Number of groups	5
		F	7.498
		R square	0.2097
		Bartlett's test for equal variances
		Bartlett's statistic (corrected)	3.675
		P value	0.4518
		P value summary	ns
		Do the variances differ signif. (P < 0.05)	No
		ANOVA Table	SS	df	MS
		Treatment (between columns)	1.193	4	0.2983
		Residual (within columns)	4.495	113	0.03978
		Total	5.688	117
		Tukey's Multiple Comparison Test	Mean Diff.	q	Significant? P < 0.05?	Summary	95% CI of diff
		wt Span1 vs pe572 Span1	0.1684	4.959	Yes	**	0.03516 to 0.3017
		wt Span1 vs pe577 Span1	0.2599	6.078	Yes	***	0.09211 to 0.4277
		wt Span1 vs tm1243 Span1	0.1401	3.277	No	ns	-0.02768 to 0.3079
		wt Span1 vs pe572_rescue Span1	-0.02237	0.534	No	ns	-0.1868 to 0.1420
		pe572 Span1 vs pe577 Span1	0.09146	2.149	No	ns	-0.07554 to 0.2585
		pe572 Span1 vs tm1243 Span1	-0.02833	0.6656	No	ns	-0.1953 to 0.1387
		pe572 Span1 vs pe572_rescue Span1	-0.1908	4.576	Yes	*	-0.3544 to -0.02719
		pe577 Span1 vs tm1243 Span1	-0.1198	2.402	No	ns	-0.3154 to 0.07587
		pe577 Span1 vs pe572_rescue Span1	-0.2823	5.746	Yes	***	-0.4750 to -0.08950
		tm1243 Span1 vs pe572_rescue Span1	-0.1625	3.307	No	ns	-0.3552 to 0.03029
	Decay2	One-way analysis of variance
	2nd	P value	< 0.0001
		P value summary	****
		Are means signif. different? (P < 0.05)	Yes
		Number of groups	5
		F	8.791
		R square	0.2373
		Bartlett's test for equal variances
		Bartlett's statistic (corrected)	47.51
		P value	< 0.0001
		P value summary	****
		Do the variances differ signif. (P < 0.05)	Yes
		ANOVA Table	SS	df	MS
		Treatment (between columns)	1.074	4	0.2685
		Residual (within columns)	3.452	113	0.03055
		Total	4.526	117
		Tukey's Multiple Comparison Test	Mean Diff.	q	Significant? P < 0.05?	Summary	95% CI of diff
		wt Span2 vs pe572 Span2	0.1583	5.321	Yes	**	0.04156 to 0.2751
		wt Span2 vs pe577 Span2	0.1777	4.743	Yes	**	0.03070 to 0.3248
		wt Span2 vs tm1243 Span2	0.07265	1.939	No	ns	-0.07438 to 0.2197
		wt Span2 vs pe572_rescue Span2	-0.09258	2.522	No	ns	-0.2366 to 0.05147
		pe572 Span2 vs pe577 Span2	0.01939	0.52	No	ns	-0.1270 to 0.1657
		pe572 Span2 vs tm1243 Span2	-0.08569	2.298	No	ns	-0.2320 to 0.06066
		pe572 Span2 vs pe572_rescue Span2	-0.2509	6.868	Yes	***	-0.3943 to -0.1076
		pe577 Span2 vs tm1243 Span2	-0.1051	2.405	No	ns	-0.2765 to 0.06637
		pe577 Span2 vs pe572_rescue Span2	-0.2703	6.279	Yes	***	-0.4392 to -0.1014
		tm1243 Span2 vs pe572_rescue Span2	-0.1652	3.838	No	ns	-0.3341 to 0.003690

## Sheet: 5d
		Figure 5d
	Average change
	1st	One-way analysis of variance
		P value	0.0189
		P value summary	*
		Are means signif. different? (P < 0.05)	Yes
		Number of groups	4
		F	3.578
		R square	0.1496
		Bartlett's test for equal variances
		Bartlett's statistic (corrected)	11.65
		P value	0.0087
		P value summary	**
		Do the variances differ signif. (P < 0.05)	Yes
		ANOVA Table	SS	df	MS
		Treatment (between columns)	1.058	3	0.3526
		Residual (within columns)	6.012	61	0.09856
		Total	7.07	64
		Dunnett's Multiple Comparison Test	Mean Diff.	q	Significant? P < 0.05?	Summary	95% CI of diff
		wt Span1 vs pe572 Span1	0.3506	3.206	Yes	**	0.08715 to 0.6140
		wt Span1 vs pe577 Span1	0.1573	1.438	No	ns	-0.1062 to 0.4207
		wt Span1 vs tm1243 Span1	0.1061	0.9701	No	ns	-0.1573 to 0.3695
	Average change
	2nd	One-way analysis of variance
		P value	0.0083
		P value summary	**
		Are means signif. different? (P < 0.05)	Yes
		Number of groups	4
		F	4.286
		R square	0.1741
		Bartlett's test for equal variances
		Bartlett's statistic (corrected)	7.42
		P value	0.0597
		P value summary	ns
		Do the variances differ signif. (P < 0.05)	No
		ANOVA Table	SS	df	MS
		Treatment (between columns)	0.7954	3	0.2651
		Residual (within columns)	3.773	61	0.06186
		Total	4.569	64
		Dunnett's Multiple Comparison Test	Mean Diff.	q	Significant? P < 0.05?	Summary	95% CI of diff
		wt Span2 vs pe572 Span2	0.2654	3.064	Yes	**	0.05672 to 0.4741
		wt Span2 vs pe577 Span2	0.1361	1.571	No	ns	-0.07263 to 0.3448
		wt Span2 vs tm1243 Span2	-0.002146	0.02477	No	ns	-0.2108 to 0.2066
	Average change
	3rd	One-way analysis of variance
		P value	0.0053
		P value summary	**
		Are means signif. different? (P < 0.05)	Yes
		Number of groups	4
		F	4.663
		R square	0.1865
		Bartlett's test for equal variances
		Bartlett's statistic (corrected)	4.458
		P value	0.216
		P value summary	ns
		Do the variances differ signif. (P < 0.05)	No
		ANOVA Table	SS	df	MS
		Treatment (between columns)	0.7074	3	0.2358
		Residual (within columns)	3.085	61	0.05057
		Total	3.792	64
		Dunnett's Multiple Comparison Test	Mean Diff.	q	Significant? P < 0.05?	Summary	95% CI of diff
		wt Span3 vs pe572 Span3	0.2207	2.818	Yes	*	0.03204 to 0.4094
		wt Span3 vs p577 Span3	0.1003	1.28	No	ns	-0.08843 to 0.2890
		wt Span3 vs tm1243 Span3	-0.05428	0.6929	No	ns	-0.2430 to 0.1344

## Sheet: 5s1c
		Figure 5 supplement 1c
	Decay1
	1st	One-way analysis of variance
		P value	0.7536
		P value summary	ns
		Are means signif. different? (P < 0.05)	No
		Number of groups	4
		F	0.3999
		R square	0.01929
		Bartlett's test for equal variances
		Bartlett's statistic (corrected)	11.16
		P value	0.0109
		P value summary	*
		Do the variances differ signif. (P < 0.05)	Yes
		ANOVA Table	SS	df	MS
		Treatment (between columns)	0.01591	3	0.005302
		Residual (within columns)	0.8089	61	0.01326
		Total	0.8248	64
		Dunnett's Multiple Comparison Test	Mean Diff.	q	Significant? P < 0.05?	Summary	95% CI of diff
		wt Span1 vs pe572 Span1	0.02212	0.5515	No	ns	-0.07450 to 0.1187
		wt Span1 vs pe577 Span1	0.01911	0.4765	No	ns	-0.07751 to 0.1157
		wt Span1 vs tm1243 Span1	-0.01689	0.4212	No	ns	-0.1135 to 0.07973
	Decay1
	2nd	One-way analysis of variance
		P value	0.0022
		P value summary	**
		Are means signif. different? (P < 0.05)	Yes
		Number of groups	4
		F	5.436
		R square	0.211
		Bartlett's test for equal variances
		Bartlett's statistic (corrected)	14.88
		P value	0.0019
		P value summary	**
		Do the variances differ signif. (P < 0.05)	Yes
		ANOVA Table	SS	df	MS
		Treatment (between columns)	0.127	3	0.04232
		Residual (within columns)	0.4749	61	0.007784
		Total	0.6018	64
		Dunnett's Multiple Comparison Test	Mean Diff.	q	Significant? P < 0.05?	Summary	95% CI of diff
		wt Span2 vs pe572 Span2	0.06066	1.974	No	ns	-0.01338 to 0.1347
		wt Span2 vs pe577 Span2	0.02659	0.8654	No	ns	-0.04744 to 0.1006
		wt Span2 vs tm1243 Span2	-0.06098	1.984	No	ns	-0.1350 to 0.01306
	Decay1
	3rd	One-way analysis of variance
		P value	0.0058
		P value summary	**
		Are means signif. different? (P < 0.05)	Yes
		Number of groups	4
		F	4.592
		R square	0.1842
		Bartlett's test for equal variances
		Bartlett's statistic (corrected)	25.04
		P value	< 0.0001
		P value summary	****
		Do the variances differ signif. (P < 0.05)	Yes
		ANOVA Table	SS	df	MS
		Treatment (between columns)	0.1982	3	0.06608
		Residual (within columns)	0.8778	61	0.01439
		Total	1.076	64
		Dunnett's Multiple Comparison Test	Mean Diff.	q	Significant? P < 0.05?	Summary	95% CI of diff
		wt Span3 vs pe572 Span3	0.09075	2.172	No	ns	-0.009910 to 0.1914
		wt Span3 vs p577 Span3	0.07257	1.737	No	ns	-0.02809 to 0.1732
		wt Span3 vs tm1243 Span3	-0.04706	1.126	No	ns	-0.1477 to 0.05360

## Sheet: 5s1d
		Figure 5 supplement 1d
	Decay2
	1st	One-way analysis of variance
		P value	0.0222
		P value summary	*
		Are means signif. different? (P < 0.05)	Yes
		Number of groups	4
		F	3.441
		R square	0.1447
		Bartlett's test for equal variances
		Bartlett's statistic (corrected)	11.15
		P value	0.0109
		P value summary	*
		Do the variances differ signif. (P < 0.05)	Yes
		ANOVA Table	SS	df	MS
		Treatment (between columns)	0.987	3	0.329
		Residual (within columns)	5.832	61	0.09561
		Total	6.819	64
		Dunnett's Multiple Comparison Test	Mean Diff.	q	Significant? P < 0.05?	Summary	95% CI of diff
		wt Span1 vs pe572 Span1	0.3154	2.928	Yes	*	0.05593 to 0.5748
		wt Span1 vs pe577 Span1	0.1654	1.535	No	ns	-0.09410 to 0.4248
		wt Span1 vs tm1243 Span1	0.03986	0.3701	No	ns	-0.2196 to 0.2993
	Decay2
	2nd	One-way analysis of variance
		P value	0.0904
		P value summary	ns
		Are means signif. different? (P < 0.05)	No
		Number of groups	4
		F	2.261
		R square	0.1001
		Bartlett's test for equal variances
		Bartlett's statistic (corrected)	4.878
		P value	0.1809
		P value summary	ns
		Do the variances differ signif. (P < 0.05)	No
		ANOVA Table	SS	df	MS
		Treatment (between columns)	0.3263	3	0.1088
		Residual (within columns)	2.935	61	0.04812
		Total	3.261	64
		Dunnett's Multiple Comparison Test	Mean Diff.	q	Significant? P < 0.05?	Summary	95% CI of diff
		wt Span2 vs pe572 Span2	0.1972	2.582	Yes	*	0.01318 to 0.3813
		wt Span2 vs pe577 Span2	0.07874	1.031	No	ns	-0.1053 to 0.2628
		wt Span2 vs tm1243 Span2	0.07552	0.9885	No	ns	-0.1085 to 0.2596

## Sheet: 5s1e
		Figure 5b
	Average change
	WT	Number of families	1
		Number of comparisons per family	3
		Alpha	0.05
		Tukey's multiple comparisons test	Mean Diff.	95.00% CI of diff.	Significant?	Summary	Adjusted P Value
		naive vs. 0 mM / Fed	0.4685	0.02202 to 0.9149	Yes	*	0.038	A-B
		naive vs. 100 mM / Fed	0.2574	-0.1890 to 0.7039	No	ns	0.3463	A-C
		0 mM / Fed vs. 100 mM / Fed	-0.2111	-0.6744 to 0.2523	No	ns	0.5115	B-C
		Test details	Mean 1	Mean 2	Mean Diff.	SE of diff.	n1	n2	q	DF
		naive vs. 0 mM / Fed	1.324	0.8551	0.4685	0.1824	14	12	3.632	35
		naive vs. 100 mM / Fed	1.324	1.066	0.2574	0.1824	14	12	1.995	35
		0 mM / Fed vs. 100 mM / Fed	0.8551	1.066	-0.2111	0.1893	12	12	1.577	35
	pe572	Number of families	1
		Number of comparisons per family	3
		Alpha	0.05
		Tukey's multiple comparisons test	Mean Diff.	95.00% CI of diff.	Significant?	Summary	Adjusted P Value
		naive vs. 0 mM / Fed	0.03189	-0.4108 to 0.4745	No	ns	0.983	A-B
		naive vs. 100 mM / Fed	0.03439	-0.4353 to 0.5041	No	ns	0.9824	A-C
		0 mM / Fed vs. 100 mM / Fed	0.002491	-0.4509 to 0.4559	No	ns	>0.9999	B-C
		Test details	Mean 1	Mean 2	Mean Diff.	SE of diff.	n1	n2	q	DF
		naive vs. 0 mM / Fed	1.658	1.626	0.03189	0.1806	12	14	0.2497	34
		naive vs. 100 mM / Fed	1.658	1.624	0.03439	0.1917	12	11	0.2537	34
		0 mM / Fed vs. 100 mM / Fed	1.626	1.624	0.002491	0.185	14	11	0.01904	34
	pe577	Number of families	1
		Number of comparisons per family	3
		Alpha	0.05
		Tukey's multiple comparisons test	Mean Diff.	95.00% CI of diff.	Significant?	Summary	Adjusted P Value
		naive vs. 0 mM / Fed	0.1313	-0.1591 to 0.4216	No	ns	0.5109	A-B
		naive vs. 100 mM / Fed	0.1923	-0.1049 to 0.4895	No	ns	0.2619	A-C
		0 mM / Fed vs. 100 mM / Fed	0.06106	-0.2293 to 0.3514	No	ns	0.8621	B-C
		Test details	Mean 1	Mean 2	Mean Diff.	SE of diff.	n1	n2	q	DF
		naive vs. 0 mM / Fed	0.8377	0.7064	0.1313	0.1174	10	11	1.582	28
		naive vs. 100 mM / Fed	0.8377	0.6454	0.1923	0.1201	10	10	2.264	28
		0 mM / Fed vs. 100 mM / Fed	0.7064	0.6454	0.06106	0.1174	11	10	0.7358	28

## Sheet: 5s2b
		Figure 5 supplement 2b
	Average change
	1st	One-way analysis of variance
		P value	0.0008
		P value summary	***
		Are means signif. different? (P < 0.05)	Yes
		Number of groups	4
		F	6.719
		R square	0.3142
		Bartlett's test for equal variances
		Bartlett's statistic (corrected)	1.779
		P value	0.6196
		P value summary	ns
		Do the variances differ signif. (P < 0.05)	No
		ANOVA Table	SS	df	MS
		Treatment (between columns)	3.991	3	1.33
		Residual (within columns)	8.712	44	0.198
		Total	12.7	47
		Dunnett's Multiple Comparison Test	Mean Diff.	q	Significant? P < 0.05?	Summary	95% CI of diff
		wt Span1 vs pe572 Span1	-0.4275	2.353	No	ns	-0.8697 to 0.01461
		wt Span1 vs pe577 Span1	-0.7848	4.32	Yes	***	-1.227 to -0.3427
		wt Span1 vs tm1243 Span1	-0.5822	3.205	Yes	**	-1.024 to -0.1400
	Average change
	2nd	One-way analysis of variance
		P value	0.0118
		P value summary	*
		Are means signif. different? (P < 0.05)	Yes
		Number of groups	4
		F	4.111
		R square	0.2189
		Bartlett's test for equal variances
		Bartlett's statistic (corrected)	1.029
		P value	0.7943
		P value summary	ns
		Do the variances differ signif. (P < 0.05)	No
		ANOVA Table	SS	df	MS
		Treatment (between columns)	1.437	3	0.479
		Residual (within columns)	5.126	44	0.1165
		Total	6.563	47
		Dunnett's Multiple Comparison Test	Mean Diff.	q	Significant? P < 0.05?	Summary	95% CI of diff
		wt Span2 vs pe572 Span2	-0.1206	0.8656	No	ns	-0.4598 to 0.2185
		wt Span2 vs pe577 Span2	-0.1924	1.381	No	ns	-0.5316 to 0.1467
		wt Span2 vs tm1243 Span2	-0.471	3.38	Yes	**	-0.8102 to -0.1319
	Average change
	3rd	One-way analysis of variance
		P value	0.0093
		P value summary	**
		Are means signif. different? (P < 0.05)	Yes
		Number of groups	4
		F	4.323
		R square	0.2276
		Bartlett's test for equal variances
		Bartlett's statistic (corrected)	4.304
		P value	0.2305
		P value summary	ns
		Do the variances differ signif. (P < 0.05)	No
		ANOVA Table	SS	df	MS
		Treatment (between columns)	1.321	3	0.4404
		Residual (within columns)	4.483	44	0.1019
		Total	5.804	47
		Dunnett's Multiple Comparison Test	Mean Diff.	q	Significant? P < 0.05?	Summary	95% CI of diff
		wt Span3 vs pe572 Span3	-0.1093	0.8386	No	ns	-0.4264 to 0.2079
		wt Span3 vs p577 Span3	-0.1933	1.483	No	ns	-0.5105 to 0.1238
		wt Span3 vs tm1243 Span3	-0.4498	3.452	Yes	**	-0.7669 to -0.1326

## Sheet: 5s2c
		Figure 5 supplement 2c
	Decay1
	1st	One-way analysis of variance
		P value	0.002
		P value summary	**
		Are means signif. different? (P < 0.05)	Yes
		Number of groups	4
		F	5.779
		R square	0.2827
		Bartlett's test for equal variances
		Bartlett's statistic (corrected)	10.05
		P value	0.0181
		P value summary	*
		Do the variances differ signif. (P < 0.05)	Yes
		ANOVA Table	SS	df	MS
		Treatment (between columns)	1.272	3	0.4239
		Residual (within columns)	3.228	44	0.07335
		Total	4.499	47
		Dunnett's Multiple Comparison Test	Mean Diff.	q	Significant? P < 0.05?	Summary	95% CI of diff
		wt Span1 vs pe572 Span1	-0.156	1.411	No	ns	-0.4251 to 0.1131
		wt Span1 vs pe577 Span1	-0.3837	3.47	Yes	**	-0.6528 to -0.1146
		wt Span1 vs tm1243 Span1	-0.3848	3.48	Yes	**	-0.6540 to -0.1157
	Decay1
	2nd	One-way analysis of variance
		P value	0.02
		P value summary	*
		Are means signif. different? (P < 0.05)	Yes
		Number of groups	4
		F	3.631
		R square	0.1984
		Bartlett's test for equal variances
		Bartlett's statistic (corrected)	9.628
		P value	0.022
		P value summary	*
		Do the variances differ signif. (P < 0.05)	Yes
		ANOVA Table	SS	df	MS
		Treatment (between columns)	0.4009	3	0.1336
		Residual (within columns)	1.619	44	0.0368
		Total	2.02	47
		Dunnett's Multiple Comparison Test	Mean Diff.	q	Significant? P < 0.05?	Summary	95% CI of diff
		wt Span2 vs pe572 Span2	-0.1055	1.347	No	ns	-0.2961 to 0.08511
		wt Span2 vs pe577 Span2	-0.1252	1.598	No	ns	-0.3158 to 0.06544
		wt Span2 vs tm1243 Span2	-0.2571	3.282	Yes	**	-0.4477 to -0.06644
	Decay1
	3rd	One-way analysis of variance
		P value	0.0649
		P value summary	ns
		Are means signif. different? (P < 0.05)	No
		Number of groups	4
		F	2.588
		R square	0.15
		Bartlett's test for equal variances
		Bartlett's statistic (corrected)	11.67
		P value	0.0086
		P value summary	**
		Do the variances differ signif. (P < 0.05)	Yes
		ANOVA Table	SS	df	MS
		Treatment (between columns)	0.2769	3	0.0923
		Residual (within columns)	1.569	44	0.03566
		Total	1.846	47
		Dunnett's Multiple Comparison Test	Mean Diff.	q	Significant? P < 0.05?	Summary	95% CI of diff
		wt Span3 vs pe572 Span3	-0.04596	0.5961	No	ns	-0.2336 to 0.1417
		wt Span3 vs p577 Span3	-0.1473	1.911	No	ns	-0.3349 to 0.04035
		wt Span3 vs tm1243 Span3	-0.1894	2.457	Yes	*	-0.3770 to -0.001752

## Sheet: 5s2d
		Figure 5 supplement 2d
	Decay2
	1st	One-way analysis of variance
		P value	0.0636
		P value summary	ns
		Are means signif. different? (P < 0.05)	No
		Number of groups	4
		F	2.606
		R square	0.1509
		Bartlett's test for equal variances
		Bartlett's statistic (corrected)	11.27
		P value	0.0104
		P value summary	*
		Do the variances differ signif. (P < 0.05)	Yes
		ANOVA Table	SS	df	MS
		Treatment (between columns)	0.5375	3	0.1792
		Residual (within columns)	3.025	44	0.06875
		Total	3.563	47
		Dunnett's Multiple Comparison Test	Mean Diff.	q	Significant? P < 0.05?	Summary	95% CI of diff
		wt Span1 vs pe572 Span1	-0.004104	0.03834	No	ns	-0.2646 to 0.2564
		wt Span1 vs pe577 Span1	-0.07908	0.7388	No	ns	-0.3396 to 0.1815
		wt Span1 vs tm1243 Span1	-0.261	2.439	Yes	*	-0.5216 to -0.0005059
	Decay2
	2nd	One-way analysis of variance
		P value	0.0224
		P value summary	*
		Are means signif. different? (P < 0.05)	Yes
		Number of groups	4
		F	3.527
		R square	0.1938
		Bartlett's test for equal variances
		Bartlett's statistic (corrected)	4.422
		P value	0.2194
		P value summary	ns
		Do the variances differ signif. (P < 0.05)	No
		ANOVA Table	SS	df	MS
		Treatment (between columns)	0.3642	3	0.1214
		Residual (within columns)	1.515	44	0.03443
		Total	1.879	47
		Dunnett's Multiple Comparison Test	Mean Diff.	q	Significant? P < 0.05?	Summary	95% CI of diff
		wt Span2 vs pe572 Span2	-0.04937	0.6518	No	ns	-0.2337 to 0.1350
		wt Span2 vs pe577 Span2	-0.008913	0.1177	No	ns	-0.1933 to 0.1754
		wt Span2 vs tm1243 Span2	-0.216	2.851	Yes	*	-0.4003 to -0.03160

[truncated: 3 more sheets: 5s2f, 5s2g, 5s2h]
