# Supplementary material for: Roles of the ClC chloride channel CLH-1 in food-associated salt chemotaxis behavior of C. elegans
Source: eLife. 2021 Jan 25;10:e55701. doi: 10.7554/eLife.55701 (PMC7834019; doi:10.7554/eLife.55701)
Supplement: Supplementary file 5. [file elife-55701-supp5.zip › Figure 6.xlsx]

## Sheet: 6a
		Figure 6a
	Weathervane index
	fed0	One-way analysis of variance
		P value	< 0.0001
		P value summary	****
		Are means signif. different? (P < 0.05)	Yes
		Number of groups	4
		F	12.26
		R square	0.329
		Bartlett's test for equal variances
		Bartlett's statistic (corrected)	34.68
		P value	< 0.0001
		P value summary	****
		Do the variances differ signif. (P < 0.05)	Yes
		ANOVA Table	SS	df	MS
		Treatment (between columns)	83.94	3	27.98
		Residual (within columns)	171.2	75	2.283
		Total	255.2	78
		Dunnett's Multiple Comparison Test	Mean Diff.	q	Significant? P < 0.05?	Summary	95% CI of diff
		wt vs pe572	-1.432	2.843	Yes	*	-2.639 to -0.2240
		wt vs pe577	-1.49	3.07	Yes	**	-2.653 to -0.3261
		wt vs tm1243	0.9032	1.881	No	ns	-0.2481 to 2.055
	Weathervane index
	fed100	One-way analysis of variance
		P value	< 0.0001
		P value summary	****
		Are means signif. different? (P < 0.05)	Yes
		Number of groups	4
		F	28.07
		R square	0.5289
		Bartlett's test for equal variances
		Bartlett's statistic (corrected)	11.43
		P value	0.0096
		P value summary	**
		Do the variances differ signif. (P < 0.05)	Yes
		ANOVA Table	SS	df	MS
		Treatment (between columns)	107.9	3	35.96
		Residual (within columns)	96.1	75	1.281
		Total	204	78
		Dunnett's Multiple Comparison Test	Mean Diff.	q	Significant? P < 0.05?	Summary	95% CI of diff
		wt vs pe572	2.161	6.036	Yes	***	1.302 to 3.019
		wt vs pe577	2.528	6.972	Yes	***	1.659 to 3.398
		wt vs tm1243	0.03365	0.094	No	ns	-0.8246 to 0.8919

## Sheet: 6b
		Figure 6b
	Prouette index
	fed0	One-way analysis of variance
		P value	< 0.0001
		P value summary	****
		Are means signif. different? (P < 0.05)	Yes
		Number of groups	4
		F	26.66
		R square	0.5442
		Bartlett's test for equal variances
		Bartlett's statistic (corrected)	30.73
		P value	< 0.0001
		P value summary	****
		Do the variances differ signif. (P < 0.05)	Yes
		ANOVA Table	SS	df	MS
		Treatment (between columns)	0.04001	3	0.01334
		Residual (within columns)	0.03351	67	0.0005001
		Total	0.07351	70
		Dunnett's Multiple Comparison Test	Mean Diff.	q	Significant? P < 0.05?	Summary	95% CI of diff
		wt vs pe572	-0.03853	5.168	Yes	***	-0.05645 to -0.02061
		wt vs pe577	-0.04469	5.909	Yes	***	-0.06288 to -0.02651
		wt vs tm1243	0.01036	1.39	No	ns	-0.007560 to 0.02828
	Prouette index
	fed100	One-way analysis of variance
		P value	0.0006
		P value summary	***
		Are means signif. different? (P < 0.05)	Yes
		Number of groups	4
		F	6.397
		R square	0.2037
		Bartlett's test for equal variances
		Bartlett's statistic (corrected)	10.66
		P value	0.0137
		P value summary	*
		Do the variances differ signif. (P < 0.05)	Yes
		ANOVA Table	SS	df	MS
		Treatment (between columns)	0.0008363	3	0.0002788
		Residual (within columns)	0.003268	75	4.358e-05
		Total	0.004105	78
		Dunnett's Multiple Comparison Test	Mean Diff.	q	Significant? P < 0.05?	Summary	95% CI of diff
		wt vs pe572	0.001363	0.6531	No	ns	-0.003642 to 0.006369
		wt vs pe577	0.004932	2.332	No	ns	-0.0001383 to 0.01000
		wt vs tm1243	-0.004207	2.015	No	ns	-0.009213 to 0.0007980

## Sheet: 6s1a
		Figure 6 supplement 1a
	Weathervane fed0
	N2	One-way analysis of variance
		P value	< 0.0001
		P value summary	****
		Are means signif. different? (P < 0.05)	Yes
		Number of groups	9
		F	13.48
		R square	0.4135
		Bartlett's test for equal variances
		Bartlett's statistic (corrected)	19.24
		P value	0.0136
		P value summary	*
		Do the variances differ signif. (P < 0.05)	Yes
		ANOVA Table	SS	df	MS
		Treatment (between columns)	352.2	8	44.02
		Residual (within columns)	499.6	153	3.265
		Total	851.7	161
		Dunnett's Multiple Comparison Test	Mean Diff.	q	Significant? P < 0.05?	Summary	95% CI of diff
		0 vs -2	-0.9858	1.637	No	ns	-2.606 to 0.6340
		0 vs -1.5	-1.66	2.756	Yes	*	-3.280 to -0.04049
		0 vs -1	-2.472	4.105	Yes	***	-4.092 to -0.8527
		0 vs -0.5	-2.015	3.346	Yes	**	-3.635 to -0.3955
		0 vs 0.5	1.994	3.311	Yes	**	0.3742 to 3.614
		0 vs 1	1.649	2.738	Yes	*	0.02943 to 3.269
		0 vs 1.5	-0.1262	0.2096	No	ns	-1.746 to 1.494
		0 vs 2	-1.263	2.097	No	ns	-2.883 to 0.3570
	Weathervane fed0
	pe572	One-way analysis of variance
		P value	< 0.0001
		P value summary	****
		Are means signif. different? (P < 0.05)	Yes
		Number of groups	9
		F	4.964
		R square	0.2061
		Bartlett's test for equal variances
		Bartlett's statistic (corrected)	2.317
		P value	0.9697
		P value summary	ns
		Do the variances differ signif. (P < 0.05)	No
		ANOVA Table	SS	df	MS
		Treatment (between columns)	123.2	8	15.39
		Residual (within columns)	474.5	153	3.101
		Total	597.6	161
		Dunnett's Multiple Comparison Test	Mean Diff.	q	Significant? P < 0.05?	Summary	95% CI of diff
		0 vs -2	-2.174	3.704	Yes	**	-3.753 to -0.5958
		0 vs -1.5	-1.204	2.051	No	ns	-2.782 to 0.3750
		0 vs -1	-1.12	1.908	No	ns	-2.699 to 0.4585
		0 vs -0.5	0.1613	0.2748	No	ns	-1.417 to 1.740
		0 vs 0.5	-0.7158	1.22	No	ns	-2.294 to 0.8627
		0 vs 1	-1.174	2	No	ns	-2.753 to 0.4044
		0 vs 1.5	-1.938	3.301	Yes	**	-3.516 to -0.3591
		0 vs 2	-2.547	4.339	Yes	***	-4.126 to -0.9685
	Weathervane fed0
	pe577	One-way analysis of variance
		P value	0.0015
		P value summary	**
		Are means signif. different? (P < 0.05)	Yes
		Number of groups	9
		F	3.312
		R square	0.1283
		Bartlett's test for equal variances
		Bartlett's statistic (corrected)	6.024
		P value	0.6445
		P value summary	ns
		Do the variances differ signif. (P < 0.05)	No
		ANOVA Table	SS	df	MS
		Treatment (between columns)	81.36	8	10.17
		Residual (within columns)	552.8	180	3.071
		Total	634.2	188
		Dunnett's Multiple Comparison Test	Mean Diff.	q	Significant? P < 0.05?	Summary	95% CI of diff
		0 vs -2	-1.283	2.372	No	ns	-2.736 to 0.1706
		0 vs -1.5	-0.9263	1.713	No	ns	-2.380 to 0.5269
		0 vs -1	-0.1198	0.2215	No	ns	-1.573 to 1.333
		0 vs -0.5	-0.1969	0.3641	No	ns	-1.650 to 1.256
		0 vs 0.5	-0.4672	0.8639	No	ns	-1.920 to 0.9860
		0 vs 1	-0.8219	1.52	No	ns	-2.275 to 0.6314
		0 vs 1.5	-1.702	3.147	Yes	*	-3.155 to -0.2485
		0 vs 2	-1.914	3.539	Yes	**	-3.367 to -0.4606
	Weathervane fed0
	tm1243	One-way analysis of variance
		P value	< 0.0001
		P value summary	****
		Are means signif. different? (P < 0.05)	Yes
		Number of groups	9
		F	14.82
		R square	0.3855
		Bartlett's test for equal variances
		Bartlett's statistic (corrected)	86.66
		P value	< 0.0001
		P value summary	****
		Do the variances differ signif. (P < 0.05)	Yes
		ANOVA Table	SS	df	MS
		Treatment (between columns)	1447	8	180.8
		Residual (within columns)	2307	189	12.2
		Total	3753	197
		Dunnett's Multiple Comparison Test	Mean Diff.	q	Significant? P < 0.05?	Summary	95% CI of diff
		0 vs -2	0.1512	0.1435	No	ns	-2.678 to 2.981
		0 vs -1.5	-0.166	0.1576	No	ns	-2.996 to 2.664
		0 vs -1	-4.443	4.218	Yes	***	-7.273 to -1.613
		0 vs -0.5	-3.63	3.447	Yes	**	-6.460 to -0.8007
		0 vs 0.5	3.342	3.173	Yes	*	0.5127 to 6.172
		0 vs 1	4.439	4.214	Yes	***	1.609 to 7.269
		0 vs 1.5	1.422	1.35	No	ns	-1.408 to 4.252
		0 vs 2	0.3774	0.3583	No	ns	-2.452 to 3.207

## Sheet: 6s1b
		Figure 6 supplement 1b
	Priouette fed0
	N2	One-way analysis of variance
		P value	< 0.0001
		P value summary	****
		Are means signif. different? (P < 0.05)	Yes
		Number of groups	7
		F	23.87
		R square	0.5462
		Bartlett's test for equal variances
		Bartlett's statistic (corrected)	70.44
		P value	< 0.0001
		P value summary	****
		Do the variances differ signif. (P < 0.05)	Yes
		ANOVA Table	SS	df	MS
		Treatment (between columns)	0.06284	6	0.01047
		Residual (within columns)	0.05221	119	0.0004387
		Total	0.1151	125
		Dunnett's Multiple Comparison Test	Mean Diff.	q	Significant? P < 0.05?	Summary	95% CI of diff
		0 vs -0.3	0.0158	2.263	No	ns	-0.002386 to 0.03398
		0 vs -0.2	0.01957	2.803	Yes	*	0.001386 to 0.03775
		0 vs -0.1	0.008428	1.207	No	ns	-0.009755 to 0.02661
		0 vs 0.1	-0.02492	3.569	Yes	**	-0.04310 to -0.006736
		0 vs 0.2	-0.03272	4.686	Yes	***	-0.05090 to -0.01453
		0 vs 0.3	-0.03859	5.527	Yes	***	-0.05677 to -0.02041
	Priouette fed0
	pe572	One-way analysis of variance
		P value	0.1907
		P value summary	ns
		Are means signif. different? (P < 0.05)	No
		Number of groups	7
		F	1.481
		R square	0.07115
		Bartlett's test for equal variances
		Bartlett's statistic (corrected)	20.84
		P value	0.002
		P value summary	**
		Do the variances differ signif. (P < 0.05)	Yes
		ANOVA Table	SS	df	MS
		Treatment (between columns)	0.001407	6	0.0002345
		Residual (within columns)	0.01837	116	0.0001583
		Total	0.01977	122
		Dunnett's Multiple Comparison Test	Mean Diff.	q	Significant? P < 0.05?	Summary	95% CI of diff
		0 vs -0.3	0.001131	0.2658	No	ns	-0.009956 to 0.01222
		0 vs -0.2	0.002179	0.5196	No	ns	-0.008748 to 0.01311
		0 vs -0.1	-0.001823	0.4346	No	ns	-0.01275 to 0.009105
		0 vs 0.1	-0.005767	1.375	No	ns	-0.01669 to 0.005161
		0 vs 0.2	-0.005669	1.332	No	ns	-0.01676 to 0.005418
		0 vs 0.3	-0.006753	1.587	No	ns	-0.01784 to 0.004334
	Priouette fed0
	pe577	One-way analysis of variance
		P value	0.1878
		P value summary	ns
		Are means signif. different? (P < 0.05)	No
		Number of groups	7
		F	1.49
		R square	0.07394
		Bartlett's test for equal variances
		Bartlett's statistic (corrected)	8.378
		P value	0.2117
		P value summary	ns
		Do the variances differ signif. (P < 0.05)	No
		ANOVA Table	SS	df	MS
		Treatment (between columns)	0.00055	6	9.166e-05
		Residual (within columns)	0.006888	112	6.15e-05
		Total	0.007438	118
		Dunnett's Multiple Comparison Test	Mean Diff.	q	Significant? P < 0.05?	Summary	95% CI of diff
		0 vs -0.3	0.004827	1.794	No	ns	-0.002186 to 0.01184
		0 vs -0.2	0.0006576	0.2445	No	ns	-0.006355 to 0.007670
		0 vs -0.1	-0.001209	0.4495	No	ns	-0.008222 to 0.005803
		0 vs 0.1	-0.002636	0.98	No	ns	-0.009649 to 0.004376
		0 vs 0.2	-0.0001075	0.03998	No	ns	-0.007120 to 0.006905
		0 vs 0.3	0.001083	0.4028	No	ns	-0.005929 to 0.008096
	Priouette fed0
	tm1243	One-way analysis of variance
		P value	< 0.0001
		P value summary	****
		Are means signif. different? (P < 0.05)	Yes
		Number of groups	7
		F	45.29
		R square	0.7045
		Bartlett's test for equal variances
		Bartlett's statistic (corrected)	88.98
		P value	< 0.0001
		P value summary	****
		Do the variances differ signif. (P < 0.05)	Yes
		ANOVA Table	SS	df	MS
		Treatment (between columns)	0.1143	6	0.01906
		Residual (within columns)	0.04797	114	0.0004208
		Total	0.1623	120
		Dunnett's Multiple Comparison Test	Mean Diff.	q	Significant? P < 0.05?	Summary	95% CI of diff
		0 vs -0.3	0.004307	0.6208	No	ns	-0.01377 to 0.02239
		0 vs -0.2	0.01609	2.353	No	ns	-0.001734 to 0.03391
		0 vs -0.1	0.009279	1.357	No	ns	-0.008541 to 0.02710
		0 vs 0.1	-0.03214	4.7	Yes	***	-0.04995 to -0.01432
		0 vs 0.2	-0.04711	6.79	Yes	***	-0.06519 to -0.02903
		0 vs 0.3	-0.07463	10.41	Yes	***	-0.09332 to -0.05594

## Sheet: 6s1c
		Figure 6 supplement 1c
	Weathervane fed100
	N2	One-way analysis of variance
		P value	< 0.0001
		P value summary	****
		Are means signif. different? (P < 0.05)	Yes
		Number of groups	9
		F	85.15
		R square	0.7993
		Bartlett's test for equal variances
		Bartlett's statistic (corrected)	7.851
		P value	0.4482
		P value summary	ns
		Do the variances differ signif. (P < 0.05)	No
		ANOVA Table	SS	df	MS
		Treatment (between columns)	2538	8	317.3
		Residual (within columns)	637.1	171	3.726
		Total	3175	179
		Dunnett's Multiple Comparison Test	Mean Diff.	q	Significant? P < 0.05?	Summary	95% CI of diff
		0 vs -2	2.802	4.59	Yes	***	1.161 to 4.442
		0 vs -1.5	3.938	6.452	Yes	***	2.298 to 5.579
		0 vs -1	4.328	7.091	Yes	***	2.688 to 5.969
		0 vs -0.5	4.604	7.543	Yes	***	2.964 to 6.245
		0 vs 0.5	-4.217	6.909	Yes	***	-5.858 to -2.577
		0 vs 1	-4.093	6.705	Yes	***	-5.734 to -2.452
		0 vs 1.5	-4.126	6.759	Yes	***	-5.766 to -2.485
		0 vs 2	-3.472	5.689	Yes	***	-5.113 to -1.832
	Weathervane fed100
	pe572	One-way analysis of variance
		P value	< 0.0001
		P value summary	****
		Are means signif. different? (P < 0.05)	Yes
		Number of groups	9
		F	20.23
		R square	0.4863
		Bartlett's test for equal variances
		Bartlett's statistic (corrected)	21.57
		P value	0.0058
		P value summary	**
		Do the variances differ signif. (P < 0.05)	Yes
		ANOVA Table	SS	df	MS
		Treatment (between columns)	484.5	8	60.56
		Residual (within columns)	511.8	171	2.993
		Total	996.3	179
		Dunnett's Multiple Comparison Test	Mean Diff.	q	Significant? P < 0.05?	Summary	95% CI of diff
		0 vs -2	0.6098	1.115	No	ns	-0.8608 to 2.080
		0 vs -1.5	0.9366	1.712	No	ns	-0.5340 to 2.407
		0 vs -1	0.9426	1.723	No	ns	-0.5279 to 2.413
		0 vs -0.5	0.5215	0.9532	No	ns	-0.9490 to 1.992
		0 vs 0.5	-1.532	2.8	Yes	*	-3.002 to -0.06138
		0 vs 1	-2.514	4.595	Yes	***	-3.984 to -1.043
		0 vs 1.5	-2.611	4.772	Yes	***	-4.081 to -1.140
		0 vs 2	-3.455	6.315	Yes	***	-4.926 to -1.985
	Weathervane fed100
	pe577	One-way analysis of variance
		P value	< 0.0001
		P value summary	****
		Are means signif. different? (P < 0.05)	Yes
		Number of groups	9
		F	14.44
		R square	0.4163
		Bartlett's test for equal variances
		Bartlett's statistic (corrected)	9.209
		P value	0.325
		P value summary	ns
		Do the variances differ signif. (P < 0.05)	No
		ANOVA Table	SS	df	MS
		Treatment (between columns)	327.9	8	40.98
		Residual (within columns)	459.8	162	2.838
		Total	787.6	170
		Dunnett's Multiple Comparison Test	Mean Diff.	q	Significant? P < 0.05?	Summary	95% CI of diff
		0 vs -2	-0.5991	1.096	No	ns	-2.069 to 0.8704
		0 vs -1.5	-1.221	2.234	No	ns	-2.690 to 0.2485
		0 vs -1	-0.6534	1.196	No	ns	-2.123 to 0.8160
		0 vs -0.5	-0.005534	0.01013	No	ns	-1.475 to 1.464
		0 vs 0.5	-1.948	3.565	Yes	**	-3.418 to -0.4789
		0 vs 1	-3.329	6.091	Yes	***	-4.799 to -1.860
		0 vs 1.5	-3.609	6.604	Yes	***	-5.079 to -2.140
		0 vs 2	-3.324	6.082	Yes	***	-4.794 to -1.855
	Weathervane fed100
	tm1243	One-way analysis of variance
		P value	< 0.0001
		P value summary	****
		Are means signif. different? (P < 0.05)	Yes
		Number of groups	9
		F	38.2
		R square	0.6412
		Bartlett's test for equal variances
		Bartlett's statistic (corrected)	21.44
		P value	0.0061
		P value summary	**
		Do the variances differ signif. (P < 0.05)	Yes
		ANOVA Table	SS	df	MS
		Treatment (between columns)	2656	8	332
		Residual (within columns)	1486	171	8.691
		Total	4143	179
		Dunnett's Multiple Comparison Test	Mean Diff.	q	Significant? P < 0.05?	Summary	95% CI of diff
		0 vs -2	0.8988	0.9641	No	ns	-1.607 to 3.405
		0 vs -1.5	2.433	2.61	No	ns	-0.07281 to 4.939
		0 vs -1	2.243	2.406	No	ns	-0.2631 to 4.748
		0 vs -0.5	4.116	4.415	Yes	***	1.611 to 6.622
		0 vs 0.5	-4.696	5.038	Yes	***	-7.202 to -2.191
		0 vs 1	-5.306	5.691	Yes	***	-7.812 to -2.800
		0 vs 1.5	-6.059	6.499	Yes	***	-8.565 to -3.553
		0 vs 2	-5.802	6.223	Yes	***	-8.308 to -3.296

## Sheet: 6s1d
		Figure 6 supplement 1d
	Priouette fed100
	N2	One-way analysis of variance
		P value	< 0.0001
		P value summary	****
		Are means signif. different? (P < 0.05)	Yes
		Number of groups	7
		F	77.99
		R square	0.7787
		Bartlett's test for equal variances
		Bartlett's statistic (corrected)	26.1
		P value	0.0002
		P value summary	***
		Do the variances differ signif. (P < 0.05)	Yes
		ANOVA Table	SS	df	MS
		Treatment (between columns)	0.02319	6	0.003864
		Residual (within columns)	0.00659	133	4.955e-05
		Total	0.02978	139
		Dunnett's Multiple Comparison Test	Mean Diff.	q	Significant? P < 0.05?	Summary	95% CI of diff
		0 vs -0.3	-0.01757	7.891	Yes	***	-0.02336 to -0.01177
		0 vs -0.2	-0.01705	7.662	Yes	***	-0.02285 to -0.01126
		0 vs -0.1	-0.01772	7.959	Yes	***	-0.02351 to -0.01192
		0 vs 0.1	0.007665	3.443	Yes	**	0.001871 to 0.01346
		0 vs 0.2	0.01043	4.684	Yes	***	0.004633 to 0.01622
		0 vs 0.3	0.01217	5.468	Yes	***	0.006378 to 0.01797
	Priouette fed100
	pe572	One-way analysis of variance
		P value	< 0.0001
		P value summary	****
		Are means signif. different? (P < 0.05)	Yes
		Number of groups	7
		F	125.7
		R square	0.8501
		Bartlett's test for equal variances
		Bartlett's statistic (corrected)	39.43
		P value	< 0.0001
		P value summary	****
		Do the variances differ signif. (P < 0.05)	Yes
		ANOVA Table	SS	df	MS
		Treatment (between columns)	0.02138	6	0.003564
		Residual (within columns)	0.003769	133	2.834e-05
		Total	0.02515	139
		Dunnett's Multiple Comparison Test	Mean Diff.	q	Significant? P < 0.05?	Summary	95% CI of diff
		0 vs -0.3	-0.01744	10.36	Yes	***	-0.02182 to -0.01306
		0 vs -0.2	-0.019	11.29	Yes	***	-0.02339 to -0.01462
		0 vs -0.1	-0.01298	7.708	Yes	***	-0.01736 to -0.008595
		0 vs 0.1	0.007322	4.35	Yes	***	0.002940 to 0.01170
		0 vs 0.2	0.009501	5.644	Yes	***	0.005119 to 0.01388
		0 vs 0.3	0.01227	7.289	Yes	***	0.007888 to 0.01665
	Priouette fed100
	pe577	One-way analysis of variance
		P value	< 0.0001
		P value summary	****
		Are means signif. different? (P < 0.05)	Yes
		Number of groups	7
		F	40.99
		R square	0.6612
		Bartlett's test for equal variances
		Bartlett's statistic (corrected)	42.27
		P value	< 0.0001
		P value summary	****
		Do the variances differ signif. (P < 0.05)	Yes
		ANOVA Table	SS	df	MS
		Treatment (between columns)	0.0152	6	0.002533
		Residual (within columns)	0.007785	126	6.178e-05
		Total	0.02298	132
		Dunnett's Multiple Comparison Test	Mean Diff.	q	Significant? P < 0.05?	Summary	95% CI of diff
		0 vs -0.3	-0.01776	6.965	Yes	***	-0.02440 to -0.01112
		0 vs -0.2	-0.01491	5.847	Yes	***	-0.02155 to -0.008272
		0 vs -0.1	-0.01119	4.389	Yes	***	-0.01783 to -0.004554
		0 vs 0.1	0.006725	2.637	Yes	*	8.517e-005 to 0.01336
		0 vs 0.2	0.008619	3.38	Yes	**	0.001979 to 0.01526
		0 vs 0.3	0.008593	3.37	Yes	**	0.001954 to 0.01523
	Priouette fed100
	tm1243	One-way analysis of variance
		P value	< 0.0001
		P value summary	****
		Are means signif. different? (P < 0.05)	Yes
		Number of groups	7
		F	52.31
		R square	0.7024
		Bartlett's test for equal variances
		Bartlett's statistic (corrected)	38.33
		P value	< 0.0001
		P value summary	****
		Do the variances differ signif. (P < 0.05)	Yes
		ANOVA Table	SS	df	MS
		Treatment (between columns)	0.03161	6	0.005268
		Residual (within columns)	0.0134	133	0.0001007
		Total	0.04501	139
		Dunnett's Multiple Comparison Test	Mean Diff.	q	Significant? P < 0.05?	Summary	95% CI of diff
		0 vs -0.3	-0.02461	7.755	Yes	***	-0.03287 to -0.01635
		0 vs -0.2	-0.02045	6.443	Yes	***	-0.02871 to -0.01219
		0 vs -0.1	-0.01881	5.927	Yes	***	-0.02707 to -0.01055
		0 vs 0.1	0.006516	2.053	No	ns	-0.001745 to 0.01478
		0 vs 0.2	0.01121	3.531	Yes	**	0.002945 to 0.01947
		0 vs 0.3	0.01363	4.295	Yes	***	0.005370 to 0.02189

## Sheet: 6d
		Figure 6d
	Tracking speed of worm
	fed0
	All	Table Analyzed	All
		P value and statistical significance
		Test	Chi-square
		Chi-square, df	16.24, 2
		P value	0.0003
		P value summary	***
		One- or two-sided	NA
		Statistically significant (P < 0.05)?	Yes
		Data analyzed
		Number of rows	3
		Number of columns	2
	wt vs pe572	Table Analyzed	wt vs pe572
		P value and statistical significance
		Test	Fisher's exact test
		P value	<0.0001
		P value summary	****
		One- or two-sided	Two-sided
		Statistically significant (P < 0.05)?	Yes
		Data analyzed	reversed	not reversed	Total
		wt	33	11	44
		pe572	17	33	50
		Total	50	44	94
		Percentage of row total	reversed	not reversed
		wt	75.00%	25.00%
		pe572	34.00%	66.00%
		Percentage of column total	reversed	not reversed
		wt	66.00%	25.00%
		pe572	34.00%	75.00%
		Percentage of grand total	reversed	not reversed
		wt	35.11%	11.70%
		pe572	18.09%	35.11%
	wt vs pe572 rescue	Table Analyzed	wt vs pe572 rescue
		P value and statistical significance
		Test	Fisher's exact test
		P value	0.2765
		P value summary	ns
		One- or two-sided	Two-sided
		Statistically significant (P < 0.05)?	No
		Data analyzed	reversed	not reversed	Total
		wt	33	11	44
		pe572 rescue	15	10	25
		Total	48	21	69
		Percentage of row total	reversed	not reversed
		wt	75.00%	25.00%
		pe572 rescue	60.00%	40.00%
		Percentage of column total	reversed	not reversed
		wt	68.75%	52.38%
		pe572 rescue	31.25%	47.62%
		Percentage of grand total	reversed	not reversed
		wt	47.83%	15.94%
		pe572 rescue	21.74%	14.49%
	pe572 vs pe572 rescue	Table Analyzed	pe572 vs pe572 rescue
		P value and statistical significance
		Test	Fisher's exact test
		P value	0.0473
		P value summary	*
		One- or two-sided	Two-sided
		Statistically significant (P < 0.05)?	Yes
		Data analyzed	reversed	not reversed	Total
		pe572	17	33	50
		pe572 rescue	15	10	25
		Total	32	43	75
		Percentage of row total	reversed	not reversed
		pe572	34.00%	66.00%
		pe572 rescue	60.00%	40.00%
		Percentage of column total	reversed	not reversed
		pe572	53.13%	76.74%
		pe572 rescue	46.88%	23.26%
		Percentage of grand total	reversed	not reversed
		pe572	22.67%	44.00%
		pe572 rescue	20.00%	13.33%

## Sheet: 6f
		Figure 6f
	AIB imaging	One-way analysis of variance
	fed0	P value	< 0.0001
		P value summary	****
		Are means signif. different? (P < 0.05)	Yes
		Number of groups	3
		F	12.3
		R square	0.1775
		Bartlett's test for equal variances
		Bartlett's statistic (corrected)	41.34
		P value	< 0.0001
		P value summary	****
		Do the variances differ signif. (P < 0.05)	Yes
		ANOVA Table	SS	df	MS
		Treatment (between columns)	11.45	2	5.727
		Residual (within columns)	53.1	114	0.4658
		Total	64.55	116
		Tukey's Multiple Comparison Test	Mean Diff.	q	Significant? P < 0.05?	Summary	95% CI of diff
		wt vs pe572	0.5194	5.143	Yes	**	0.1800 to 0.8589
		wt vs pe572 rescue	-0.2367	1.942	No	ns	-0.6464 to 0.1729
		pe572 vs pe572 rescue	-0.7562	6.397	Yes	***	-1.153 to -0.3590
